# Supplementary material for: Saliva as a non-invasive matrix for assessing xenobiotic metabolites and metabolomes: implications for maternal health and preeclampsia
Source: Int J Oral Sci. 2025 Jul 22;17:55. doi: 10.1038/s41368-025-00390-8 (PMC12283956; doi:10.1038/s41368-025-00390-8)
Supplement: Supplementary file 2 — Supplementary tables [file 41368_2025_390_MOESM2_ESM.xlsx]

## Sheet: S1-Annotated metabolites
Metabolite	HMDB ID	DTXSID	KEGG ID	Endogenous_ HMDB	Exogenous_HMDB	Categories	iupacname	cmpdname	cmpdsynonym	mw	mf	polararea	complexity	xlogp	heavycnt	hbonddonor	hbondacc	rotbonds	inchi	isosmiles	canonicalsmiles	inchikey	exactmass	mono isotopic mass
(2r)-2,3-dihydroxypropanoic acid	HMDB0000139		C00258	Endogenous		Metabolome	(2R)-2,3-dihydroxypropanoic acid	(2R)-2,3-Dihydroxypropanoic acid	D-Glyceric acid|(2R)-2,3-DIHYDROXYPROPANOIC ACID|glycerate|6000-40-4|Glyceric acid, D-|Glyceric acid, (2R)-|Glyceric acid, D(-)-form|(R)-2,3-dihydroxypropanoic acid|(R)-glycerate|UNII-19D9ZZX4MH|19D9ZZX4MH|DGY|Propanoic acid, 2,3-dihydroxy-, (R)-|R-glyceric acid|(R)-Glyceric acid|D-GroA|a,b-Hydroxypropionate|a,b-Hydroxypropionic acid|SCHEMBL584528|CHEBI:32398|GLYCERIC ACID D(-)-FORM|RBNPOMFGQQGHH…	106.08	C3H6O4	77.8	69.3	-1.5	7	3	4	2	InChI=1S/C3H6O4/c4-1-2(5)3(6)7/h2,4-5H,1H2,(H,6,7)/t2-/m1/s1	C([C@H](C(=O)O)O)O	C(C(C(=O)O)O)O	RBNPOMFGQQGHHO-UWTATZPHSA-N	106.027	106.027
<u+03a5>-aminobutyric acid (gaba)	HMDB0000112		C00334	Endogenous		Metabolome	4-aminobutanoic acid	Gamma-Aminobutyric Acid	4-aminobutyric acid|4-Aminobutanoic acid|gamma-aminobutyric acid|GABA|56-12-2|Piperidic acid|Piperidinic acid|Aminalon|Gaballon|Gammalon|Gammalone|Gammasol|Mielogen|Mielomade|Gamarex|Gammar|butanoic acid, 4-amino-|Aminobutyric acid|Reanal|Butyric acid, 4-amino-|gamma-amino-n-butyric acid|Immu-G|gamma-Aminobutanoic acid|Gamastan|Gammagee|Gamulin|.gamma.-Aminobutyric acid|omega-Aminobutyric acid|Am…	103.12	C4H9NO2	63.3	62.7	-3.2	7	2	3	3	InChI=1S/C4H9NO2/c5-3-1-2-4(6)7/h1-3,5H2,(H,6,7)	C(CC(=O)O)CN	C(CC(=O)O)CN	BTCSSZJGUNDROE-UHFFFAOYSA-N	103.063	103.063
1,3-dimethyluric acid	HMDB0001857			Endogenous		Metabolome	1,3-dimethyl-7,9-dihydropurine-2,6,8-trione	1,3-Dimethyluric acid	1,3-Dimethyluric acid|944-73-0|Oxytheophylline|1,3-diMethyl-1H-purine-2,6,8(3H,7H,9H)-trione|Ba 2751|1,3-Dimethylurate|1,3-dimethyl-7,9-dihydropurine-2,6,8-trione|Uric acid, 1,3-dimethyl-|1H-Purine-2,6,8(3H)-trione, 7,9-dihydro-1,3-dimethyl-|7,9-Dihydro-1,3-dimethyl-1H-purine-2,6,8(3H)-trione|EINECS 213-410-1|NSC 95854|BRN 0193698|UNII-C222JTI9I3|MLS002695335|C222JTI9I3|CHEBI:68447|Uric acid, 1,3…	196.16	C7H8N4O3	81.8	386	-0.5	14	2	3	0	InChI=1S/C7H8N4O3/c1-10-4-3(8-6(13)9-4)5(12)11(2)7(10)14/h1-2H3,(H2,8,9,13)	CN1C2=C(C(=O)N(C1=O)C)NC(=O)N2	CN1C2=C(C(=O)N(C1=O)C)NC(=O)N2	OTSBKHHWSQYEHK-UHFFFAOYSA-N	196.06	196.06
11-beta-hydroxyandrosterone-3-glucuronide	HMDB0010351			Endogenous		Metabolome	(2S,3S,4S,5R,6R)-3,4,5-trihydroxy-6-[[(3R,5S,8S,9S,10S,11S,13S,14S)-11-hydroxy-10,13-dimethyl-17-oxo-1,2,3,4,5,6,7,8,9,11,12,14,15,16-tetradecahydrocyclopenta[a]phenanthren-3-yl]oxy]oxane-2-carboxylic acid	11-beta-Hydroxyandrosterone-3-glucuronide	11-beta-hydroxyandrosterone-3-glucuronide|(2S,3S,4S,5R,6R)-3,4,5-trihydroxy-6-{[(1S,2S,5R,7S,10S,11S,15S,17S)-17-hydroxy-2,15-dimethyl-14-oxotetracyclo[8.7.0.0^{2,7}.0^{11,15}]heptadecan-5-yl]oxy}oxane-2-carboxylic acid|CHEBI:88733|LMST05010055|11beta-hydroxyandrosterone 3-glucuronide|11-beta-hydroxyetiocholanolone-3-glucuronide|Q27160656	482.6	C25H38O9	154	833	1.4	34	5	9	3	InChI=1S/C25H38O9/c1-24-8-7-12(33-23-20(30)18(28)19(29)21(34-23)22(31)32)9-11(24)3-4-13-14-5-6-16(27)25(14,2)10-15(26)17(13)24/h11-15,17-21,23,26,28-30H,3-10H2,1-2H3,(H,31,32)/t11-,12+,13-,14-,15-,17+,18-,19-,20+,21-,23+,24-,25-/m0/s1	C[C@]12CC[C@H](C[C@@H]1CC[C@@H]3[C@@H]2[C@H](C[C@]4([C@H]3CCC4=O)C)O)O[C@H]5[C@@H]([C@H]([C@@H]([C@H](O5)C(=O)O)O)O)O	CC12CCC(CC1CCC3C2C(CC4(C3CCC4=O)C)O)OC5C(C(C(C(O5)C(=O)O)O)O)O	BRPLOVMHAFXVOQ-HUMIJZDLSA-N	482.252	482.252
1-methyladenine	HMDB0011599		C02216	Endogenous		Metabolome	1-methyl-7H-purin-6-imine	not available	not available	not available	not available	not available	not available	not available	not available	not available	not available	not available	not available	not available	not available	SATCOUWSAZBIJO-UHFFFAOYSA-N	not available	not available
1-methyladenosine	HMDB0003331		C02494	Endogenous		Metabolome	(2R,3S,4R,5R)-2-(hydroxymethyl)-5-(6-imino-1-methylpurin-9-yl)oxolane-3,4-diol	1-Methyladenosine	1-Methyladenosine|15763-06-1|N1-Methyladenosine|CHEBI:16020|Adenosine, N,6-didehydro-1,6-dihydro-1-methyl-|NSC 92165|Adenosine, 1-methyl-|(2R,3S,4R,5R)-2-(hydroxymethyl)-5-(6-imino-1-methylpurin-9-yl)oxolane-3,4-diol|1-methyl Ado|N(1)-methyladenosine|Adenosine, 1-methyl- (VAN)|CHEMBL1866485|SCHEMBL19553541|DTXSID30864632|GFYLSDSUCHVORB-IOSLPCCCSA-N|AKOS030241121|(2R,3S,4R,5R)-2-(hydroxymethyl)-5-…	281.27	C11H15N5O4	127	433	-1	20	4	7	2	InChI=1S/C11H15N5O4/c1-15-3-14-10-6(9(15)12)13-4-16(10)11-8(19)7(18)5(2-17)20-11/h3-5,7-8,11-12,17-19H,2H2,1H3/t5-,7-,8-,11-/m1/s1	CN1C=NC2=C(C1=N)N=CN2[C@H]3[C@@H]([C@@H]([C@H](O3)CO)O)O	CN1C=NC2=C(C1=N)N=CN2C3C(C(C(O3)CO)O)O	GFYLSDSUCHVORB-IOSLPCCCSA-N	281.112	281.112
1-methylguanine	HMDB0003282		C04152	Endogenous		Metabolome	2-amino-1-methyl-7H-purin-6-one	1-Methylguanine	1-Methylguanine|938-85-2|N1-Methylguanine|Guanine, 1-methyl-|2-amino-1-methyl-7H-purin-6-one|2-Amino-1-methyl-1,7-dihydro-6H-purin-6-one|2-amino-1-methyl-1,9-dihydro-6H-purin-6-one|6H-Purin-6-one, 2-amino-1,7-dihydro-1-methyl-|UNII-1ATY0M8242|DTXSID4049377|CHEBI:21803|2-amino-1-methyl-6,7-dihydro-1H-purin-6-one|1ATY0M8242|EINECS 213-348-5|1-methyl-guanine|NSC 50718|NSC-50718|2-amino-1-methyl-1H-p…	165.15	C6H7N5O	87.4	250	-0.9	12	2	3	0	InChI=1S/C6H7N5O/c1-11-5(12)3-4(9-2-8-3)10-6(11)7/h2H,1H3,(H2,7,10)(H,8,9)	CN1C(=O)C2=C(N=CN2)N=C1N	CN1C(=O)C2=C(N=CN2)N=C1N	RFLVMTUMFYRZCB-UHFFFAOYSA-N	165.065	165.065
1-methylguanosine	HMDB0001563		C04545	Endogenous		Metabolome	2-amino-9-[(2R,3R,4S,5R)-3,4-dihydroxy-5-(hydroxymethyl)oxolan-2-yl]-1-methylpurin-6-one	1-Methylguanosine	1-Methylguanosine|N1-Methylguanosine|2140-65-0|CHEBI:19062|CHEMBL3246759|2-Amino-9-((2R,3R,4S,5R)-3,4-dihydroxy-5-(hydroxymethyl)tetrahydrofuran-2-yl)-1-methyl-1H-purin-6(9H)-one|1-methyl-guanosine|2-azanyl-9-[(2R,3R,4S,5R)-5-(hydroxymethyl)-3,4-bis(oxidanyl)oxolan-2-yl]-1-methyl-purin-6-one|trmd protein|SCHEMBL62505|DTXSID901316493|BDBM50557953|NSC 70897|2-amino-9-[(2R,3R,4S,5R)-3,4-dihydroxy-5-…	297.27	C11H15N5O5	146	474	-1.7	21	4	7	2	InChI=1S/C11H15N5O5/c1-15-9(20)5-8(14-11(15)12)16(3-13-5)10-7(19)6(18)4(2-17)21-10/h3-4,6-7,10,17-19H,2H2,1H3,(H2,12,14)/t4-,6-,7-,10-/m1/s1	CN1C(=O)C2=C(N=C1N)N(C=N2)[C@H]3[C@@H]([C@@H]([C@H](O3)CO)O)O	CN1C(=O)C2=C(N=C1N)N(C=N2)C3C(C(C(O3)CO)O)O	UTAIYTHAJQNQDW-KQYNXXCUSA-N	297.107	297.107
1-methylxanthine	HMDB0010738		C16358	Endogenous		Metabolome	1-methyl-3,7-dihydropurine-2,6-dione	1-Methylxanthine	1-Methylxanthine|6136-37-4|1-Methyl-3,7-dihydro-purine-2,6-dione|1-Methyl-1H-purine-2,6(3H,7H)-dione|1-methyl xanthine|Xanthine, 1-methyl-|1-methyl-3,7-dihydropurine-2,6-dione|2,6-Dihydroxy-1-methylpurine|1H-Purine-2,6-dione, 3,7-dihydro-1-methyl-|CCRIS 5816|EINECS 228-108-5|MFCD00005561|UNII-7EE8WCA32U|7EE8WCA32U|CHEMBL1250|3,7-Dihydro-1-methyl-1H-purine-2,6-dione|CHEBI:68444|1-Methylxanthine-13…	166.14	C6H6N4O2	78.1	242	-0.3	12	2	3	0	InChI=1S/C6H6N4O2/c1-10-5(11)3-4(8-2-7-3)9-6(10)12/h2H,1H3,(H,7,8)(H,9,12)	CN1C(=O)C2=C(NC1=O)N=CN2	CN1C(=O)C2=C(NC1=O)N=CN2	MVOYJPOZRLFTCP-UHFFFAOYSA-N	166.049	166.049
1-pyrroline-5-carboxylic acid	HMDB0001301		C03912	Endogenous		Metabolome	(2S)-3,4-dihydro-2H-pyrrole-2-carboxylic acid	(S)-1-pyrroline-5-carboxylate	(S)-1-pyrroline-5-carboxylate|(S)-1-pyrroline-5-carboxylic acid|(2S)-3,4-dihydro-2H-pyrrole-2-carboxylic acid|64199-88-8|1-pyrroline-5-carboxylate|L-1-pyrroline-5-carboxylate|J9CCQ67BRL|pyrroline 5-carboxylate|L-1-pyrroline-5-carboxylic acid|2H-Pyrrole-2-carboxylic acid, 3,4-dihydro-, (2S)-|1-Pyrroline-5-carboxylic acid, (S)-|D1-Pyrroline-5-carboxylic acid|delta-1-pyrroline-5-carboxylate|UNII-J9C…	113.11	C5H7NO2	49.7	130	-0.5	8	1	3	1	InChI=1S/C5H7NO2/c7-5(8)4-2-1-3-6-4/h3-4H,1-2H2,(H,7,8)/t4-/m0/s1	C1C[C@H](N=C1)C(=O)O	C1CC(N=C1)C(=O)O	DWAKNKKXGALPNW-BYPYZUCNSA-N	113.048	113.048
2,6-di-tert-butyl-1,4-benzoquinone	HMDB0013817			Endogenous		Metabolome	2,6-ditert-butylcyclohexa-2,5-diene-1,4-dione	2,6-Di-tert-butyl-P-benzoquinone	719-22-2|2,6-Di-tert-butyl-P-benzoquinone|2,6-Di-tert-butylcyclohexa-2,5-diene-1,4-dione|2,6-Di-tert-butyl-1,4-benzoquinone|2,6-Di-tert-butylbenzoquinone|2,6-Di-tert-butylquinone|2,6-DI-T-BUTYL-P-BENZOQUINONE|2,5-Cyclohexadiene-1,4-dione, 2,6-bis(1,1-dimethylethyl)-|p-Benzoquinone, 2,6-di-tert-butyl-|2,6-Bis(1,1-dimethylethyl)-2,5-cyclohexadiene-1,4-dione|2,6-Di-t-butyl-1,4-benzoquinone|NSC 14448…	220.31	C14H20O2	34.1	359	3.4	16	0	2	2	InChI=1S/C14H20O2/c1-13(2,3)10-7-9(15)8-11(12(10)16)14(4,5)6/h7-8H,1-6H3	CC(C)(C)C1=CC(=O)C=C(C1=O)C(C)(C)C	CC(C)(C)C1=CC(=O)C=C(C1=O)C(C)(C)C	RDQSIADLBQFVMY-UHFFFAOYSA-N	220.146	220.146
2-[3-(sulfooxy)phenyl]acetic acid	HMDB0125163			Endogenous		Metabolome	2-(3-sulfooxyphenyl)acetic acid	2-[3-(Sulfooxy)phenyl]acetic acid	2-[3-(sulfooxy)phenyl]acetic acid|2-(3-sulooxyphenyl)acetic acid|CHEBI:176479|3-Hydroxyphenylaceitic acid sulfate	232.21	C8H8O6S	109	317	0.6	15	2	6	4	InChI=1S/C8H8O6S/c9-8(10)5-6-2-1-3-7(4-6)14-15(11,12)13/h1-4H,5H2,(H,9,10)(H,11,12,13)	C1=CC(=CC(=C1)OS(=O)(=O)O)CC(=O)O	C1=CC(=CC(=C1)OS(=O)(=O)O)CC(=O)O	VBCLPDSIELLWDI-UHFFFAOYSA-N	232.004	232.004
2-butanol	HMDB0011469			Endogenous		Metabolome	butan-2-ol	2-Butanol	2-Butanol|Butan-2-ol|sec-Butanol|SEC-BUTYL ALCOHOL|78-92-2|2-Hydroxybutane|2-Butyl alcohol|Butylene hydrate|1-Methyl-1-propanol|1-Methylpropyl alcohol|s-Butyl alcohol|Methyl ethyl carbinol|s-Butanol|Ethyl methyl carbinol|Butanol secondaire|Butanol-2|1-Methyl propanol|Methylethylcarbinol|Ethylmethyl carbinol|Butyl alcohol, sec-|Alcool butylique secondaire|Methylethyl carbinol|(+/-)-2-Butanol|CCS 3…	74.12	C4H10O	20.2	19.6	0.6	5	1	1	1	InChI=1S/C4H10O/c1-3-4(2)5/h4-5H,3H2,1-2H3	CCC(C)O	CCC(C)O	BTANRVKWQNVYAZ-UHFFFAOYSA-N	74.0732	74.0732
2'-deoxyguanosine	HMDB0000085		C00330	Endogenous		Metabolome	2-amino-9-[(2R,4S,5R)-4-hydroxy-5-(hydroxymethyl)oxolan-2-yl]-1H-purin-6-one	not available	not available	not available	not available	not available	not available	not available	not available	not available	not available	not available	not available	not available	not available	YKBGVTZYEHREMT-KVQBGUIXSA-N	not available	not available
2'-deoxyinosine	HMDB0000071		C05512	Endogenous		Metabolome	9-[(2R,4S,5R)-4-hydroxy-5-(hydroxymethyl)oxolan-2-yl]-1H-purin-6-one	not available	not available	not available	not available	not available	not available	not available	not available	not available	not available	not available	not available	not available	not available	VGONTNSXDCQUGY-RRKCRQDMSA-N	not available	not available
2-ethylhydracrylic acid	HMDB0000396			Endogenous		Metabolome	2-(hydroxymethyl)butanoic acid	2-Ethylhydracrylic acid	2-(hydroxymethyl)butanoic acid|2-Ethylhydracrylic acid|4374-62-3|2-(Hydroxymethyl)butyric acid|2-Ethyl-3-hydroxypropionic acid|2-ethyl-hydracrylic acid|beta-Hydroxy-alpha-ethylpropionic acid|2-(hydroxymethyl)-Butyric acid|3-hydroxy-2-ethylpropanoic acid|2-(hydroxymethyl)-Butanoic acid|CHEBI:82956|2-ethyl-3-hydroxy-propionic acid|2-(Hydroxymethyl)butyrate|3-hydroxy-2-ethylpropanoate|3-Hydroxy-2-et…	118.13	C5H10O3	57.5	79.7	0	8	2	3	3	InChI=1S/C5H10O3/c1-2-4(3-6)5(7)8/h4,6H,2-3H2,1H3,(H,7,8)	CCC(CO)C(=O)O	CCC(CO)C(=O)O	ZMZQVAUJTDKQGE-UHFFFAOYSA-N	118.063	118.063
2-hydroxycaproic acid	HMDB0001624		C11377	Endogenous		Metabolome	2-hydroxyhexanoic acid	2-Hydroxyhexanoic acid	2-Hydroxyhexanoic acid|6064-63-7|2-hydroxycaproic acid|DL-2-Hydroxycaproic acid|DL-2-Hydroxyhexanoic acid|DL-alpha-Hydroxycaproic acid|2-hydroxy-hexanoic acid|DL-2-hydroxy caproic acid|Hydroxycaproic acid|2-Hydroxyhexanoate|MFCD00004584|Dl-alpha-hydroxycaproicacid|Hexanoic acid, 2-hydroxy-|L58MR7E927|EINECS 227-991-4|NSC-227903|Hexanoic acid, hydroxy-|Hexanoic acid, 2-hydroxy-, (2R)-|2-Hydroxy ca…	132.16	C6H12O3	57.5	90.3	1	9	2	3	4	InChI=1S/C6H12O3/c1-2-3-4-5(7)6(8)9/h5,7H,2-4H2,1H3,(H,8,9)	CCCCC(C(=O)O)O	CCCCC(C(=O)O)O	NYHNVHGFPZAZGA-UHFFFAOYSA-N	132.079	132.079
2-hydroxycinnamic acid	HMDB0002641		C01772	Endogenous		Metabolome	(E)-3-(2-hydroxyphenyl)prop-2-enoic acid	2-Hydroxycinnamic acid, (2E)-	2-Hydroxycinnamic acid|614-60-8|trans-2-Hydroxycinnamic acid|o-Coumaric acid|2-Coumaric acid|trans-o-Coumaric acid|trans-o-Hydroxycinnamic acid|583-17-5|(E)-o-Hydroxycinnamic acid|3-(2-hydroxyphenyl)acrylic acid|2-Coumarate|2-Hydroxycinnamate|trans-2-Hydroxycinnamate|o-Hydroxy-trans-cinnamic acid|(E)-3-(2-Hydroxyphenyl)-2-propenoic acid|(2E)-3-(2-hydroxyphenyl)prop-2-enoic acid|2-Hydroxycinnamic …	164.16	C9H8O3	57.5	186	1.5	12	2	3	2	InChI=1S/C9H8O3/c10-8-4-2-1-3-7(8)5-6-9(11)12/h1-6,10H,(H,11,12)/b6-5+	C1=CC=C(C(=C1)/C=C/C(=O)O)O	C1=CC=C(C(=C1)C=CC(=O)O)O	PMOWTIHVNWZYFI-AATRIKPKSA-N	164.047	164.047
2-hydroxypyridine	HMDB0013751		C02502	Endogenous		Metabolome	1H-pyridin-2-one	2-Hydroxypyridine	2-HYDROXYPYRIDINE|Pyridin-2-ol|142-08-5|2-Pyridinol|2-Pyridone|pyridin-2(1H)-one|72762-00-6|2(1H)-Pyridinone|1H-pyridin-2-one|2-Pyridinone|2(1H)-Pyridone|Pyridinone|alpha-Pyridone|2-Oxopyridine|pyridin-2-one|Pyridone-2|2-hydroxy pyridine|.alpha.-Pyridone|2(lH)-Pyridinone|Pyridone-2 [French]|Pyridinol|Levetiracetam Impurity C|2-Pyridol|CHEBI:16540|1-Hydroxy-2-pyridine|EINECS 205-520-3|1~{H}-pyridi…	95.1	C5H5NO	29.1	135	-0.6	7	1	1	0	InChI=1S/C5H5NO/c7-5-3-1-2-4-6-5/h1-4H,(H,6,7)	C1=CC(=O)NC=C1	C1=CC(=O)NC=C1	UBQKCCHYAOITMY-UHFFFAOYSA-N	95.0371	95.0371
2-hydroxyvaleric acid	HMDB0001863			Endogenous		Metabolome	2-hydroxypentanoic acid	2-Hydroxypentanoic acid	2-Hydroxypentanoic acid|2-Hydroxyvaleric acid|617-31-2|2-hydroxy-pentanoic acid|DL-2-hydroxy valeric acid|(+-)-2-Hydroxypentanoic acid|EINECS 210-509-1|MFCD00065002|Pentanoic acid, 2-hydroxy-, (+-)-|AI3-06167|6450-97-1|(S)-2-hydroxyvalericacid|Hydroxyvaleric acid|2-hydroxy-pentanoate|2-Hydroxypentanoicacid|alpha-hydroxyvaleric acid|(+-)-2-Hydroxypentanoate|alpha-hydroxy-n-valeric acid|Pentanoic a…	118.13	C5H10O3	57.5	79.7	0.4	8	2	3	3	InChI=1S/C5H10O3/c1-2-3-4(6)5(7)8/h4,6H,2-3H2,1H3,(H,7,8)	CCCC(C(=O)O)O	CCCC(C(=O)O)O	JRHWHSJDIILJAT-UHFFFAOYSA-N	118.063	118.063
2-methylbutyrylglycine	HMDB0000339			Endogenous		Metabolome	2-(2-methylbutanoylamino)acetic acid	2-Methylbutyrylglycine	2-Methylbutyrylglycine|52320-67-9|2-(2-methylbutanamido)acetic acid|N-(2-methylbutanoyl)glycine|N-(2-Methylbutyryl)glycine|2-(2-methylbutanoylamino)acetic acid|alpha-Methylbutyrylglycine|CHEBI:86366|N-(2-methyl-1-oxobutyl)-Glycine|Glycine,N-(2-methyl-1-oxobutyl)-|(+/-)-N-2-Methylbutyryl-d9-glycine|a-methylbutyrylglycine|N-sec-Valerylglycine|2-methylbutyryl glycine|2-MBG|SCHEMBL232608|CHEMBL314835…	159.18	C7H13NO3	66.4	156	0.5	11	2	3	4	InChI=1S/C7H13NO3/c1-3-5(2)7(11)8-4-6(9)10/h5H,3-4H2,1-2H3,(H,8,11)(H,9,10)	CCC(C)C(=O)NCC(=O)O	CCC(C)C(=O)NCC(=O)O	HOACIBQKYRHBOW-UHFFFAOYSA-N	159.09	159.09
2-methylhippuric acid	HMDB0011723			Endogenous		Metabolome	2-[(2-methylbenzoyl)amino]acetic acid	2-Methylhippuric acid	2-Methylhippuric acid|42013-20-7|o-Toluric acid|N-(o-Toluoyl)glycine|o-Methylhippuric acid|N-(2-Methylbenzoyl)glycine|2-(2-Methylbenzamido)acetic acid|2-Methyl Hippuric Acid|Glycine, N-(2-methylbenzoyl)-|2-[(2-Methylphenyl)Formamido]Acetic Acid|2-[(2-methylbenzoyl)amino]acetic acid|N-(o-Toluoyl)-glycine|NSC 163983|UNII-J043BCI40Z|MLS001002411|J043BCI40Z|CHEBI:68455|EINECS 255-622-7|NSC-163983|SMR…	193.2	C10H11NO3	66.4	227	0.7	14	2	3	3	InChI=1S/C10H11NO3/c1-7-4-2-3-5-8(7)10(14)11-6-9(12)13/h2-5H,6H2,1H3,(H,11,14)(H,12,13)	CC1=CC=CC=C1C(=O)NCC(=O)O	CC1=CC=CC=C1C(=O)NCC(=O)O	YOEBAVRJHRCKRE-UHFFFAOYSA-N	193.074	193.074
2-phenylglycine	HMDB0002210			Endogenous		Metabolome	2-amino-2-phenylacetic acid	2-Amino-2-phenylacetic acid	2-Amino-2-phenylacetic acid|2-Phenylglycine|2835-06-5|DL-alpha-Phenylglycine|H-DL-Phg-OH|DL-Phenylglycine|DL-2-Phenylglycine|Amino(phenyl)acetic acid|Amino-phenyl-acetic acid|ALPHA-PHENYLGLYCINE|alpha-Aminophenylacetic acid|aminophenylacetic acid|Glycine, 2-phenyl-|Phenylglycine dl|alpha-Phenylgycine|alpha-Aminobenzeneacetic acid|DL-a-phenylglycine|MFCD00064402|.alpha.-Aminobenzeneacetic acid|L-.…	151.16	C8H9NO2	63.3	141	-1.7	11	2	3	2	InChI=1S/C8H9NO2/c9-7(8(10)11)6-4-2-1-3-5-6/h1-5,7H,9H2,(H,10,11)	C1=CC=C(C=C1)C(C(=O)O)N	C1=CC=C(C=C1)C(C(=O)O)N	ZGUNAGUHMKGQNY-UHFFFAOYSA-N	151.063	151.063
2-phosphoglycerate	HMDB0000362			Endogenous		Metabolome	3-hydroxy-2-phosphonooxypropanoic acid	2-Phosphoglyceric acid	2-phosphoglyceric acid|2-phosphoglycerate|glycerate 2-phosphate|2553-59-5|DL-2-Phosphoglycerate|3-hydroxy-2-phosphonooxypropanoic acid|2-P-glycerate|2-P-D-glycerate|3-hydroxy-2-(phosphonooxy)propanoic acid|2-Phospho-DL-glyceric acid|Glyceric acid 2-phosphate|23295-92-3|Glyceric acid-2-phosphate|D-2-phosphoglycerate|L-2-Phosphoglyceric acid disodium salt hydrate|2-P-glyceric acid|2-P-D-glyceric ac…	186.06	C3H7O7P	124	182	-2.6	11	4	7	4	InChI=1S/C3H7O7P/c4-1-2(3(5)6)10-11(7,8)9/h2,4H,1H2,(H,5,6)(H2,7,8,9)	C(C(C(=O)O)OP(=O)(O)O)O	C(C(C(=O)O)OP(=O)(O)O)O	GXIURPTVHJPJLF-UHFFFAOYSA-N	185.993	185.993
2-piperidinone	HMDB0011749			Endogenous		Metabolome	piperidin-2-one	2-Piperidone	2-Piperidone|piperidin-2-one|675-20-7|DELTA-VALEROLACTAM|2-Piperidinone|Valerolactim|5-Pentanolactam|Piperidone|Piperidinone|Valerolactam|Piperidon|alpha-Piperidone|Piperidone-2|PIPERIDONE,2-|.alpha.-Piperidone|2-oxopiperidine|2-Azacyclohexanone|Piperidon [German]|Pentanoic acid, 5-amino-, lactam|.delta.-Valerolactam|Piperidone-2 [French]|2-oxo-piperidine|NSC 2305|NSC 18894|UNII-WLN0GQQ6EK|WLN0GQ…	99.13	C5H9NO	29.1	80.1	-0.5	7	1	1	0	InChI=1S/C5H9NO/c7-5-3-1-2-4-6-5/h1-4H2,(H,6,7)	C1CCNC(=O)C1	C1CCNC(=O)C1	XUWHAWMETYGRKB-UHFFFAOYSA-N	99.0684	99.0684
2-pyrocatechuic acid	HMDB0000397		C00196	Endogenous		Metabolome	2,3-dihydroxybenzoic acid	2,3-Dihydroxybenzoic acid	2,3-Dihydroxybenzoic acid|303-38-8|Pyrocatechuic acid|o-Pyrocatechuic acid|2-Pyrocatechuic acid|3-Hydroxysalicylic acid|DOBK|Catecholcarboxylic acid|Benzoic acid, 2,3-dihydroxy-|2,3-Dihydroxybenzoicacid|DHBA|dihydroxybenzoic acid|Resorcylic acid|2,3 DHB|2,3-DIHYDROXY-BENZOIC ACID|MFCD00002446|Catechol-3-carboxylic acid|2,3-dihydroxy benzoic acid|NSC 27435|27138-57-4|2,3-DIHDROXYBENZOIC ACID|Benzo…	154.12	C7H6O4	77.8	157	1.2	11	3	4	1	InChI=1S/C7H6O4/c8-5-3-1-2-4(6(5)9)7(10)11/h1-3,8-9H,(H,10,11)	C1=CC(=C(C(=C1)O)O)C(=O)O	C1=CC(=C(C(=C1)O)O)C(=O)O	GLDQAMYCGOIJDV-UHFFFAOYSA-N	154.027	154.027
2-pyrrolidinone	HMDB0002039		C11118	Endogenous		Metabolome	pyrrolidin-2-one	2-Pyrrolidinone	pyrrolidin-2-one|2-Pyrrolidinone|616-45-5|2-PYRROLIDONE|Pyrrolidone|Butyrolactam|2-Oxopyrrolidine|Pyrrolidon|PYRROLIDINONE|2-Ketopyrrolidine|2-Pyrol|gamma-Butyrolactam|alpha-Pyrrolidinone|4-Aminobutyric acid lactam|gamma-Aminobutyric lactam|gamma-Aminobutyrolactam|alpha-Pyrrolidone|.alpha.-Pyrrolidone|Pyrrolidon [German]|2-Tetrahydropyrrolone|gamma-Aminobutyric acid lactam|.gamma.-Aminobutyrolact…	85.1	C4H7NO	29.1	69.9	-0.8	6	1	1	0	InChI=1S/C4H7NO/c6-4-2-1-3-5-4/h1-3H2,(H,5,6)	C1CC(=O)NC1	C1CC(=O)NC1	HNJBEVLQSNELDL-UHFFFAOYSA-N	85.0528	85.0528
2-quinolinecarboxylic acid	HMDB0000842		C06325	Endogenous		Metabolome	10H-phenothiazine	Phenothiazine	PHENOTHIAZINE|10H-Phenothiazine|92-84-2|Thiodiphenylamine|Dibenzo-1,4-thiazine|Contaverm|Fenoverm|Phenosan|Feeno|Dibenzothiazine|Nemazine|Phenthiazine|Penthazine|Souframine|Agrazine|Antiverm|Fentiazin|Helmetina|Lethelmin|Nemazene|Nexarbol|Padophene|Phenegic|Phenoverm|Phenovis|Phenoxur|Phenzeen|Reconox|Orimon|Thiodiphenylamin|Wurm-Thional|Dibenzoparathiazine|Early bird wormer|AFI-Tiazin|10H-Phenot…	199.27	C12H9NS	37.3	187	4.2	14	1	2	0	InChI=1S/C12H9NS/c1-3-7-11-9(5-1)13-10-6-2-4-8-12(10)14-11/h1-8,13H	C1=CC=C2C(=C1)NC3=CC=CC=C3S2	C1=CC=C2C(=C1)NC3=CC=CC=C3S2	WJFKNYWRSNBZNX-UHFFFAOYSA-N	199.046	199.046
3-(2-hydroxyethyl)indole	HMDB0003447		C00955	Endogenous		Metabolome	2-(1H-indol-3-yl)ethanol	Tryptophol	Tryptophol|526-55-6|Indole-3-ethanol|3-(2-Hydroxyethyl)indole|1H-Indole-3-ethanol|3-Indoleethanol|2-(1H-Indol-3-yl)ethanol|3-Indolylethanol|Indoleethanol|2-(1h-indol-3-yl)ethan-1-ol|Indole ethanol|2-(3-Indolyl)ethanol|Ethanol, 2-indol-3-yl-|ETHANOL, 3-INDOLYL-|1H-Indolyl-3-ethanol|beta-Indol-3-ylethanol|3-(beta-Hydroxyethyl)indole|NSC 3884|2-(1H-Indol-3-yl)-ethanol|IEA|2-(indol-3-yl)ethanol|Maybr…	161.2	C10H11NO	36	149	1.8	12	2	1	2	InChI=1S/C10H11NO/c12-6-5-8-7-11-10-4-2-1-3-9(8)10/h1-4,7,11-12H,5-6H2	C1=CC=C2C(=C1)C(=CN2)CCO	C1=CC=C2C(=C1)C(=CN2)CCO	MBBOMCVGYCRMEA-UHFFFAOYSA-N	161.084	161.084
3,4-dihydroxymandelic acid	HMDB0001866		C05580	Endogenous		Metabolome	2-(3,4-dihydroxyphenyl)-2-hydroxyacetic acid	3,4-Dihydroxymandelic acid	3,4-Dihydroxymandelic acid|775-01-9|dl-3,4-Dihydroxymandelic acid|14883-87-5|2-(3,4-dihydroxyphenyl)-2-hydroxyacetic acid|Dihydroxymandelic acid|DOMA|3,4-Dihydroxymandelate|Mandelic acid, 3,4-dihydroxy-|3,4-dihydroxyphenylglycolic acid|rac 3,4-Dihydroxymandelic Acid|3,4 Dihydroxymandelate|(+/-)-3,4-Dihydroxymandelic acid|WDP6VCX5T6|3,4 Dihydroxymandelic Acid|(3,4-Dihydroxyphenyl)(hydroxy)acetic a…	184.15	C8H8O5	98	193	-0.6	13	4	5	2	InChI=1S/C8H8O5/c9-5-2-1-4(3-6(5)10)7(11)8(12)13/h1-3,7,9-11H,(H,12,13)	C1=CC(=C(C=C1C(C(=O)O)O)O)O	C1=CC(=C(C=C1C(C(=O)O)O)O)O	RGHMISIYKIHAJW-UHFFFAOYSA-N	184.037	184.037
3,4-dihydroxyphenyl glycol	HMDB0000318		C05576	Endogenous		Metabolome	4-(1,2-dihydroxyethyl)benzene-1,2-diol	3,4-Dihydroxyphenylglycol	3,4-Dihydroxyphenylglycol|4-(1,2-dihydroxyethyl)benzene-1,2-diol|28822-73-3|DOPEG|3343-19-9|3,4-Dihydroxyphenylethyleneglycol|dl-3,4-Dihydroxyphenylglycol|Dihydroxyphenylethylene glycol|1,2-Benzenediol, 4-(1,2-dihydroxyethyl)-|rac 3,4-Dihydroxyphenylethylene Glycol|UEH9K539KJ|3,4-dihydroxyphenethyl glycol|4-(1,2-Dihydroxyethyl)-1,2-benzenediol|3,4-dihydroxyphenylethyl glycol|(+/-)-3,4-Dihydroxyph…	170.16	C8H10O4	80.9	139	-1	12	4	4	2	InChI=1S/C8H10O4/c9-4-8(12)5-1-2-6(10)7(11)3-5/h1-3,8-12H,4H2	C1=CC(=C(C=C1C(CO)O)O)O	C1=CC(=C(C=C1C(CO)O)O)O	MTVWFVDWRVYDOR-UHFFFAOYSA-N	170.058	170.058
3,4-dihydroxyphenylglycol o-sulfate	HMDB0001474			Endogenous		Metabolome	[4-(1,2-dihydroxyethyl)-2-hydroxyphenyl] hydrogen sulfate	3,4-Dihydroxyphenylglycol O-sulfate	3,4-Dihydroxyphenylglycol O-sulfate|CHEBI:166465|3,4-Dihydroxyphenylglycol O-sulphate|3,4-Dihydroxyphenylethylene glycol sulfate|3,4-Dihydroxyphenylethylene glycol sulphate|[4-(1,2-dihydroxyethyl)-2-hydroxyphenyl] hydrogen sulate|[4-(1,2-dihydroxyethyl)-2-hydroxyphenyl]oxidanesulfonic acid	250.23	C8H10O7S	133	309	-1.6	16	4	7	4	InChI=1S/C8H10O7S/c9-4-7(11)5-1-2-8(6(10)3-5)15-16(12,13)14/h1-3,7,9-11H,4H2,(H,12,13,14)	C1=CC(=C(C=C1C(CO)O)O)OS(=O)(=O)O	C1=CC(=C(C=C1C(CO)O)O)OS(=O)(=O)O	MFYFKAXYRXODPL-UHFFFAOYSA-N	250.015	250.015
3'-adenosine monophosphate (3'-amp)	HMDB0003540		C01367	Endogenous		Metabolome	[(2R,3S,4R,5R)-5-(6-aminopurin-9-yl)-4-hydroxy-2-(hydroxymethyl)oxolan-3-yl] dihydrogen phosphate	3'-Adenylic acid	3'-Adenylic acid|84-21-9|Adenosine 3'-monophosphate|Synadenylic acid|Adenosine 3'-phosphate|3'-AMP|Yeast adenylic acid|Adenosine-3'-phosphate|Adenosine-3'-monophosphate|Adenosine-3'-monophosphoric acid|AMP 3'-phosphate|3'-Adenosine monophosphate|Adenosine 3'-phosphate monohydrate|[(2R,3S,4R,5R)-5-(6-aminopurin-9-yl)-4-hydroxy-2-(hydroxymethyl)oxolan-3-yl] dihydrogen phosphate|EINECS 201-521-8|NSC…	347.22	C10H14N5O7P	186	481	-2.7	23	5	11	4	InChI=1S/C10H14N5O7P/c11-8-5-9(13-2-12-8)15(3-14-5)10-6(17)7(4(1-16)21-10)22-23(18,19)20/h2-4,6-7,10,16-17H,1H2,(H2,11,12,13)(H2,18,19,20)/t4-,6-,7-,10-/m1/s1	C1=NC(=C2C(=N1)N(C=N2)[C@H]3[C@@H]([C@@H]([C@H](O3)CO)OP(=O)(O)O)O)N	C1=NC(=C2C(=N1)N(C=N2)C3C(C(C(O3)CO)OP(=O)(O)O)O)N	LNQVTSROQXJCDD-KQYNXXCUSA-N	347.063	347.063
3-amino-2-piperidone	HMDB0000323			Endogenous		Metabolome	3-aminopiperidin-2-one	3-Aminopiperidin-2-one	3-Aminopiperidin-2-one|1892-22-4|3-amino-2-Piperidinone|3-Amino-2-piperidone|cyclo-ornithine|2-Piperidinone, 3-amino-|3-aminopiperidine-2-one|3-AMINO-PIPERIDIN-2-ONE|MFCD06809610|ornithine-lactam|MFCD09258624|Ornithine N5-lactam|4-Cholenicacid-3-one|Ornithine-1,5-lactam|2-Amino-d-valerolactam|(S)-3-Aminopiperidin-2-onehydrochloride|2-Amino-delta-Valerolactam|(S)-3-Amino-2-piperidinon|SCHEMBL63379…	114.15	C5H10N2O	55.1	103	-0.8	8	2	2	0	InChI=1S/C5H10N2O/c6-4-2-1-3-7-5(4)8/h4H,1-3,6H2,(H,7,8)	C1CC(C(=O)NC1)N	C1CC(C(=O)NC1)N	YCCMTCQQDULIFE-UHFFFAOYSA-N	114.079	114.079
3-hydroxy-3-methylbutanoic acid	HMDB0000754		C20827	Endogenous		Metabolome	3-hydroxy-3-methylbutanoic acid	beta-Hydroxyisovaleric acid	beta-Hydroxyisovaleric acid|625-08-1|3-Hydroxy-3-methylbutanoic acid|3-Hydroxyisovaleric acid|3-Hydroxy-3-methylbutyric acid|Butanoic acid, 3-hydroxy-3-methyl-|Hmb-d6|3-hydroxy-3-methyl-butanoic acid|3-OH-isovaleric acid|beta-Hydroxy-beta-methylbutyrate|3-hydroxy-isovaleric acid|123743-99-7|beta-Hydroxyisovaleric Acid-d8|B-hydroxyisovaleric acid|beta-Hydroxy-methylbutyrate|3-hydroxy-3-methyl buty…	118.13	C5H10O3	57.5	95.8	-0.3	8	2	3	2	InChI=1S/C5H10O3/c1-5(2,8)3-4(6)7/h8H,3H2,1-2H3,(H,6,7)	CC(C)(CC(=O)O)O	CC(C)(CC(=O)O)O	AXFYFNCPONWUHW-UHFFFAOYSA-N	118.063	118.063
3-hydroxy-3-methylglutaric acid	HMDB0000355		C03761	Endogenous		Metabolome	3-hydroxy-3-methylpentanedioic acid	Meglutol	MEGLUTOL|3-Hydroxy-3-methylglutaric acid|503-49-1|3-Hydroxy-3-methylpentanedioic acid|Dicrotalic acid|Lipoglutaren|Medroglutaric acid|Pentanedioic acid, 3-hydroxy-3-methyl-|HMGA|beta-Hydroxy-beta-methylglutaric acid|3-hydroxy-3-methyl-glutaric acid|CB 337|Meglutolum|Meglutol [USAN:INN]|CB-337|Meglutolum [INN-Latin]|3-Hydroxy-3-methylglutarate|Glutaric acid, 3-hydroxy-3-methyl-|3-Hydorxy-3-methylg…	162.14	C6H10O5	94.8	158	-1.2	11	3	5	4	InChI=1S/C6H10O5/c1-6(11,2-4(7)8)3-5(9)10/h11H,2-3H2,1H3,(H,7,8)(H,9,10)	CC(CC(=O)O)(CC(=O)O)O	CC(CC(=O)O)(CC(=O)O)O	NPOAOTPXWNWTSH-UHFFFAOYSA-N	162.053	162.053
3-hydroxyanthranilic acid	HMDB0001476		C00632	Endogenous		Metabolome	2-amino-3-hydroxybenzoic acid	3-Hydroxyanthranilic acid	2-Amino-3-hydroxybenzoic acid|3-Hydroxyanthranilic acid|548-93-6|3-Oxyanthranilic acid|3-hydroxyanthranilate|2-AMINO-3-HYDROXY-BENZOIC ACID|Anthranilic acid, 3-hydroxy-|Benzoic acid, 2-amino-3-hydroxy-|3-Ohaa|3-Hydroxy-anthranilsaeure|3-Hydroxy-anthranilsaeure [German]|CCRIS 4427|HSDB 4040|EINECS 208-962-5|UNII-1UQB1BT4OT|3-Hydroxy anthranilic acid|MFCD00007700|1UQB1BT4OT|NSC 522891|BRN 0973356|3…	153.14	C7H7NO3	83.6	160	0.9	11	3	4	1	InChI=1S/C7H7NO3/c8-6-4(7(10)11)2-1-3-5(6)9/h1-3,9H,8H2,(H,10,11)	C1=CC(=C(C(=C1)O)N)C(=O)O	C1=CC(=C(C(=C1)O)N)C(=O)O	WJXSWCUQABXPFS-UHFFFAOYSA-N	153.043	153.043
3-hydroxybutyric acid	HMDB0000011		C01089	Endogenous		Metabolome	3-hydroxybutanoic acid	3-Hydroxybutyric acid	3-hydroxybutyric acid|3-hydroxybutanoic acid|300-85-6|Butanoic acid, 3-hydroxy-|beta-Hydroxybutyric acid|625-71-8|3 HBA|DL-3-Hydroxybutyric Acid|3-Hydroxybuttersaeure|Butyric acid, 3-hydroxy-|DL-beta-Hydroxybutyric acid|beta-Hydroxybuttersaeure|beta-hydroxybutyrate|beta-Hydroxy-n-butyric acid|3-hydroxy-butanoic acid|.beta.-Hydroxybutyric acid|26063-00-3|poly(3-hydroxybutyric acid)|(1)-3-Hydroxybu…	104.1	C4H8O3	57.5	69.3	-0.5	7	2	3	2	InChI=1S/C4H8O3/c1-3(5)2-4(6)7/h3,5H,2H2,1H3,(H,6,7)	CC(CC(=O)O)O	CC(CC(=O)O)O	WHBMMWSBFZVSSR-UHFFFAOYSA-N	104.047	104.047
3-hydroxy-cis-5-tetradecenoylcarnitine	HMDB0013330			Endogenous		Metabolome	(4S)-4-[(Z)-3-hydroxyoctadec-9-enoyl]oxy-4-(trimethylazaniumyl)butanoate	(4S)-4-[(Z)-3-hydroxyoctadec-9-enoyl]oxy-4-(trimethylazaniumyl)butanoate	CHEBI:171575|(4S)-4-[(Z)-3-hydroxyoctadec-9-enoyl]oxy-4-(trimethylazaniumyl)butanoate	441.6	C25H47NO5	86.7	493	7	31	1	5	20	InChI=1S/C25H47NO5/c1-5-6-7-8-9-10-11-12-13-14-15-16-17-18-22(27)21-25(30)31-23(26(2,3)4)19-20-24(28)29/h12-13,22-23,27H,5-11,14-21H2,1-4H3/b13-12-/t22?,23-/m0/s1	CCCCCCCC/C=C\CCCCCC(CC(=O)O[C@@H](CCC(=O)[O-])[N+](C)(C)C)O	CCCCCCCCC=CCCCCCC(CC(=O)OC(CCC(=O)[O-])[N+](C)(C)C)O	ARMIMRSBKXMKOF-QXZRMERTSA-N	441.345	441.345
3-hydroxyhexadecanoylcarnitine	HMDB0013336			Endogenous		Metabolome	(3R)-3-(3-hydroxyhexadecanoyloxy)-4-(trimethylazaniumyl)butanoate	beta-Hydroxypalmitoylcarnitine	3-hydroxypalmitoylcarnitine|3-Hydroxyhexadecanoylcarnitine|195207-76-2|b-Hydroxypalmitoylcarnitine|b-Hydroxyhexadecanoylcarnitine|beta-Hydroxypalmitoylcarnitine|beta-Hydroxyhexadecanoylcarnitine|XKAZIAFZAQAHHG-BPGUCPLFSA-N|DTXSID801334822|HY-W587977|3-Hydroxyhexadecanoylcarnitine inner salt|CS-0644085|J-012642	415.6	C23H45NO5	86.7	428	6.4	29	1	5	19	InChI=1S/C23H45NO5/c1-5-6-7-8-9-10-11-12-13-14-15-16-20(25)17-23(28)29-21(18-22(26)27)19-24(2,3)4/h20-21,25H,5-19H2,1-4H3/t20?,21-/m1/s1	CCCCCCCCCCCCCC(CC(=O)O[C@H](CC(=O)[O-])C[N+](C)(C)C)O	CCCCCCCCCCCCCC(CC(=O)OC(CC(=O)[O-])C[N+](C)(C)C)O	XKAZIAFZAQAHHG-BPGUCPLFSA-N	415.33	415.33
3-hydroxysuberic acid	HMDB0000325			Endogenous		Metabolome	3-hydroxyoctanedioic acid	3-Hydroxysuberic acid	3-Hydroxyoctanedioic acid|3-HYDROXYSUBERIC ACID|73141-47-6|3-hydroxy-suberic acid|3-HYDROXY-OCTANEDIOIC ACID|3-Hydroxysuberate|Hydroxysuberic acid|3-Hydroxyoctanedioate|SCHEMBL4726364|CHEBI:70766|DTXSID20624863|LMFA01170093|AKOS006319263|Q27139076	190.19	C8H14O5	94.8	177	-0.3	13	3	5	7	InChI=1S/C8H14O5/c9-6(5-8(12)13)3-1-2-4-7(10)11/h6,9H,1-5H2,(H,10,11)(H,12,13)	C(CCC(=O)O)CC(CC(=O)O)O	C(CCC(=O)O)CC(CC(=O)O)O	ARJZZFJXSNJKGR-UHFFFAOYSA-N	190.084	190.084
3-iodo-l-tyrosine	HMDB0000021		C02515	Endogenous		Metabolome	(2S)-2-amino-3-(4-hydroxy-3-iodophenyl)propanoic acid	3-Iodo-L-tyrosine	3-Iodo-L-tyrosine|70-78-0|H-Tyr(3-I)-OH|3-IODOTYROSINE|Monoiodotyrosine|L-Tyrosine, 3-iodo-|(S)-2-Amino-3-(4-hydroxy-3-iodophenyl)propanoic acid|3-IODO-TYROSINE|IODOTYROSINE|3-Monoiodo-L-tyrosine|(2S)-2-amino-3-(4-hydroxy-3-iodophenyl)propanoic acid|3-Iodo-4-hydroxyphenylalanine|Tyrosine, 3-iodo-, L-|C9H10INO3|Tyrosine, 3-iodo-|UNII-FRQ98U4U27|MLS000069664|FRQ98U4U27|CHEBI:27847|EINECS 200-744-8|…	307.08	C9H10INO3	83.6	212	-1.1	14	3	4	3	InChI=1S/C9H10INO3/c10-6-3-5(1-2-8(6)12)4-7(11)9(13)14/h1-3,7,12H,4,11H2,(H,13,14)/t7-/m0/s1	C1=CC(=C(C=C1C[C@@H](C(=O)O)N)I)O	C1=CC(=C(C=C1CC(C(=O)O)N)I)O	UQTZMGFTRHFAAM-ZETCQYMHSA-N	306.971	306.971
3-methoxybenzene-1,2-diol	HMDB0125538			Endogenous		Metabolome	3-methoxybenzene-1,2-diol	3-Methoxycatechol	3-METHOXYCATECHOL|3-methoxybenzene-1,2-diol|934-00-9|3-Methoxypyrocatechol|2,3-Dihydroxyanisole|1,2-Benzenediol, 3-methoxy-|1,2-Dihydroxy-3-methoxybenzene|6-Methoxycatechol|Pyrocatechol, 3-methoxy-|Pyrogallol 1-methyl ether|Pyrogallol 1-monomethyl ether|3-Methoxy-1,2-benzenediol|1-O-Methylpyrogallol|NSC 66525|CCRIS 7577|3-Methoxy-o-hydroquinone|EINECS 213-276-4|3-methoxy-benzene-1,2-diol|UNII-IC1…	140.14	C7H8O3	49.7	105	0.8	10	2	3	1	InChI=1S/C7H8O3/c1-10-6-4-2-3-5(8)7(6)9/h2-4,8-9H,1H3	COC1=CC=CC(=C1O)O	COC1=CC=CC(=C1O)O	LPYUENQFPVNPHY-UHFFFAOYSA-N	140.047	140.047
3-methoxybenzenepropanoic acid	HMDB0011751			Endogenous		Metabolome	3-(3-methoxyphenyl)propanoic acid	3-(3-Methoxyphenyl)propionic acid	3-(3-Methoxyphenyl)propionic acid|10516-71-9|3-(3-Methoxyphenyl)propanoic acid|3-Methoxybenzenepropanoic acid|3-(m-Methoxyphenyl)propionic acid|MFCD00014027|3-Methoxyhydrocinnamic acid|EINECS 234-049-6|3-(3-Methoxyphenyl)propionicacid|Benzenepropanoic acid, 3-methoxy-|3-Methoxy-|A-phenylpropionic acid|NSC78456|3-(3-Methoxy-phenyl)-propionic acid|m-Methoxyhydrocinnamate|3-Methoxydihydrocinnamate|3…	180.2	C10H12O3	46.5	168	2.1	13	1	3	4	InChI=1S/C10H12O3/c1-13-9-4-2-3-8(7-9)5-6-10(11)12/h2-4,7H,5-6H2,1H3,(H,11,12)	COC1=CC=CC(=C1)CCC(=O)O	COC1=CC=CC(=C1)CCC(=O)O	BJJQJLOZWBZEGA-UHFFFAOYSA-N	180.079	180.079
3-methoxytyramine	HMDB0000022		C05587	Endogenous		Metabolome	4-(2-aminoethyl)-2-methoxyphenol	4-(2-Aminoethyl)-2-methoxyphenol	4-(2-Aminoethyl)-2-methoxyphenol|554-52-9|3-Methoxytyramine|4-(2-Amino-ethyl)-2-methoxy-phenol|3-O-methyldopamine|3-Methoxy-4-hydroxyphenethylamine|Methoxytyramine|Phenol, 4-(2-aminoethyl)-2-methoxy-|3-Methoxy-4-hydroxyphenylethyl amine|Tyramine, 3-methoxy-|4-(2-aminoethyl)-2-methoxy-Phenol|5-(2-aminoethyl)guaiacol|UNII-JCH2767EDP|JCH2767EDP|CHEBI:1582|4-hydroxy-3-methoxyphenethylamine|4-hydroxy-…	167.2	C9H13NO2	55.5	130	0.2	12	2	3	3	InChI=1S/C9H13NO2/c1-12-9-6-7(4-5-10)2-3-8(9)11/h2-3,6,11H,4-5,10H2,1H3	COC1=C(C=CC(=C1)CCN)O	COC1=C(C=CC(=C1)CCN)O	DIVQKHQLANKJQO-UHFFFAOYSA-N	167.095	167.095
3-methoxytyrosine	HMDB0001434			Endogenous		Metabolome	2-amino-3-(4-hydroxy-3-methoxyphenyl)propanoic acid	3-Methoxytyrosine	3-Methoxytyrosine|7636-26-2|2-amino-3-(4-hydroxy-3-methoxyphenyl)propanoic acid|3-METHOXY-DL-TYROSINE|4214-13-5|3-Methoxy-tyrosine|L-3-Methoxytyrosine|DL-3-O-methyldopa|DL-3-Methoxytyrosine|Tyrosine, 3-methoxy-|rac 3-O-Methyl DOPA|3-O-Methyl-DL-DOPA|UNII-SO86T1OB2P|3-(4-Hydroxy-3-methoxyphenyl)alanine|NSC-122476|SO86T1OB2P|4-Hydroxy-3-methoxyphenylalanine|DL-3-Methoxy-4-hydroxyphenylalanine|NSC 1…	211.21	C10H13NO4	92.8	222	-2.4	15	3	5	4	InChI=1S/C10H13NO4/c1-15-9-5-6(2-3-8(9)12)4-7(11)10(13)14/h2-3,5,7,12H,4,11H2,1H3,(H,13,14)	COC1=C(C=CC(=C1)CC(C(=O)O)N)O	COC1=C(C=CC(=C1)CC(C(=O)O)N)O	PFDUUKDQEHURQC-UHFFFAOYSA-N	211.084	211.084
3-methylcrotonylglycine	HMDB0000459		C20828	Endogenous		Metabolome	2-(3-methylbut-2-enoylamino)acetic acid	3-Methylcrotonylglycine	33008-07-0|3-Methylcrotonylglycine|3-Methylcrotonyl Glycine|2-(3-methylbut-2-enamido)acetic acid|2-(3-methylbut-2-enoylamino)acetic acid|beta-Methylcrotonylglycine|LHG2SN5POH|Glycine, N-(3-methyl-1-oxo-2-butenyl)-|MFCD10692260|N-(3,3-Dimethylacrylyl)glycine|3-Methylcrotonylglycin|N-(3-Methyl-1-oxo-2-butenyl)glycine|UNII-LHG2SN5POH|3-Methylcrotonyl-glycine|SCHEMBL232926|SCHEMBL21594819|CHEBI:68499…	157.17	C7H11NO3	66.4	192	0.6	11	2	3	3	InChI=1S/C7H11NO3/c1-5(2)3-6(9)8-4-7(10)11/h3H,4H2,1-2H3,(H,8,9)(H,10,11)	CC(=CC(=O)NCC(=O)O)C	CC(=CC(=O)NCC(=O)O)C	PFWQSHXPNKRLIV-UHFFFAOYSA-N	157.074	157.074
3-methyluridine	HMDB0004813			Endogenous		Metabolome	1-[(2R,3R,4S,5R)-3,4-dihydroxy-5-(hydroxymethyl)oxolan-2-yl]-3-methylpyrimidine-2,4-dione	3-Methyluridine	3-Methyluridine|2140-69-4|N-3-Methyluridine|N3-Methyluridine|Uridine, 3-methyl-|1-((2R,3R,4S,5R)-3,4-Dihydroxy-5-(hydroxymethyl)tetrahydrofuran-2-yl)-3-methylpyrimidine-2,4(1H,3H)-dione|SCHEMBL158123|UTQUILVPBZEHTK-ZOQUXTDFSA-N|DTXSID201316911|EX-A3664|NSC 246077|1-[(2R,3R,4S,5R)-3,4-dihydroxy-5-(hydroxymethyl)oxolan-2-yl]-3-methylpyrimidine-2,4-dione|PD102004|HY-113138|CS-0061840|E78356|1-[(2R,3…	258.23	C10H14N2O6	111	398	-1.8	18	3	6	2	InChI=1S/C10H14N2O6/c1-11-6(14)2-3-12(10(11)17)9-8(16)7(15)5(4-13)18-9/h2-3,5,7-9,13,15-16H,4H2,1H3/t5-,7-,8-,9-/m1/s1	CN1C(=O)C=CN(C1=O)[C@H]2[C@@H]([C@@H]([C@H](O2)CO)O)O	CN1C(=O)C=CN(C1=O)C2C(C(C(O2)CO)O)O	UTQUILVPBZEHTK-ZOQUXTDFSA-N	258.085	258.085
3-methylxanthine	HMDB0001886		C16357	Endogenous		Metabolome	3-methyl-7H-purine-2,6-dione	3-Methylxanthine	3-Methylxanthine|1076-22-8|2,6-Dihydroxy-3-methylpurine|3-Methyl-1H-purine-2,6(3H,7H)-dione|3-methyl-7H-purine-2,6-dione|3 MX|Xanthine, 3-methyl-|3-METHYL XANTHINE|1H-Purine-2,6-dione, 3,7-dihydro-3-methyl-|3,7-Dihydro-3-methyl-1H-purine-2,6-dione|CCRIS 5817|3-methyl-2,3,6,7-tetrahydro-1H-purine-2,6-dione|EINECS 214-058-1|MFCD00005580|CHEMBL619|UNII-WS6X982OEC|NSC 515466|WS6X982OEC|3-methyl-3,7-d…	166.14	C6H6N4O2	78.1	242	-0.7	12	2	3	0	InChI=1S/C6H6N4O2/c1-10-4-3(7-2-8-4)5(11)9-6(10)12/h2H,1H3,(H,7,8)(H,9,11,12)	CN1C2=C(C(=O)NC1=O)NC=N2	CN1C2=C(C(=O)NC1=O)NC=N2	GMSNIKWWOQHZGF-UHFFFAOYSA-N	166.049	166.049
3-phosphoglyceric acid	HMDB0000807		C00597	Endogenous		Metabolome	2-hydroxy-3-phosphonooxypropanoic acid	3-Phosphoglycerate	3-phosphoglycerate|glycerate 3-phosphate|3-phosphoglyceric acid|820-11-1|2-hydroxy-3-phosphonooxypropanoic acid|CHEBI:17050|3-Glycerophosphoric acid|2-hydroxy-3-(phosphonooxy)propanoic acid|CHEMBL87788|Glyceric acid 3-phosphate|3-(dihydrogen phosphate)Glycerate|3-(dihydrogen phosphate)Glyceric acid|Glyceric acid-3-phosphate|3-P-D-glycerate|D-(-)-3-Phosphoglyceric acid|3-P-glycerate|glycerate-3-P|…	186.06	C3H7O7P	124	182	-2.6	11	4	7	4	InChI=1S/C3H7O7P/c4-2(3(5)6)1-10-11(7,8)9/h2,4H,1H2,(H,5,6)(H2,7,8,9)	C(C(C(=O)O)O)OP(=O)(O)O	C(C(C(=O)O)O)OP(=O)(O)O	OSJPPGNTCRNQQC-UHFFFAOYSA-N	185.993	185.993
4-guanidinobutyric acid	HMDB0003464		C01035	Endogenous		Metabolome	4-(diaminomethylideneamino)butanoic acid	4-Guanidinobutyric acid	4-Guanidinobutyric acid|4-guanidinobutanoic acid|463-00-3|gamma-Guanidinobutyric acid|4-carbamimidamidobutanoic acid|gamma-guanidinobutyrate|4-guanidinobutanoate|4-(diaminomethylideneamino)butanoic acid|4-(carbamimidamido)butanoic acid|UNII-15ADP48O8Q|NSC-521717|15ADP48O8Q|CHEBI:15728|EINECS 207-331-1|NSC521717|NSC 521717|4-GBA|.gamma.-Guanidinobutyric acid|Butanoic acid, 4-((aminoiminomethyl)ami…	145.16	C5H11N3O2	102	140	-1.5	10	3	3	4	InChI=1S/C5H11N3O2/c6-5(7)8-3-1-2-4(9)10/h1-3H2,(H,9,10)(H4,6,7,8)	C(CC(=O)O)CN=C(N)N	C(CC(=O)O)CN=C(N)N	TUHVEAJXIMEOSA-UHFFFAOYSA-N	145.085	145.085
4-hydroxybenzaldehyde	HMDB0011718		C00633	Endogenous		Metabolome	4-hydroxybenzaldehyde	4-Hydroxybenzaldehyde	4-hydroxybenzaldehyde|p-Hydroxybenzaldehyde|123-08-0|4-Formylphenol|p-Formylphenol|p-Oxybenzaldehyde|Benzaldehyde, 4-hydroxy-|Parahydroxybenzaldehyde|Benzaldehyde, p-hydroxy-|4-HYDROXY-BENZALDEHYDE|4-Hydroxy benzaldehyde|USAF M-6|MFCD00006939|NSC 2127|p-Hydroxy-benzaldehyde|Para-Hydroxybenzaldehyde|4-Hydroxybenzenecarbonal|4-Hydroxybenzaldehyde-d5|EINECS 204-599-1|BRN 0471352|CHEMBL14193|AI3-1536…	122.12	C7H6O2	37.3	93.1	1.4	9	1	2	1	InChI=1S/C7H6O2/c8-5-6-1-3-7(9)4-2-6/h1-5,9H	C1=CC(=CC=C1C=O)O	C1=CC(=CC=C1C=O)O	RGHHSNMVTDWUBI-UHFFFAOYSA-N	122.037	122.037
4-methoxy-3-(sulfooxy)benzoic acid	HMDB0140929			Endogenous		Metabolome	4-methoxy-3-sulfooxybenzoic acid	4-Methoxy-3-(sulfooxy)benzoic acid	4-methoxy-3-(sulfooxy)benzoic acid|4-methoxy-3-sulooxybenzoic acid|CHEMBL4470326|CHEBI:176483	248.21	C8H8O7S	119	344	0.7	16	2	7	4	InChI=1S/C8H8O7S/c1-14-6-3-2-5(8(9)10)4-7(6)15-16(11,12)13/h2-4H,1H3,(H,9,10)(H,11,12,13)	COC1=C(C=C(C=C1)C(=O)O)OS(=O)(=O)O	COC1=C(C=C(C=C1)C(=O)O)OS(=O)(=O)O	VSFFJSSUGMYRMP-UHFFFAOYSA-N	247.999	247.999
4-methoxycinnamic acid	HMDB0002040			Endogenous		Metabolome	(E)-3-(4-methoxyphenyl)prop-2-enoic acid	trans-4-Methoxycinnamic acid	4-Methoxycinnamic acid|830-09-1|943-89-5|P-METHOXYCINNAMIC ACID|3-(4-methoxyphenyl)acrylic acid|trans-4-Methoxycinnamic acid|(E)-3-(4-Methoxyphenyl)acrylic acid|(E)-3-(4-methoxyphenyl)prop-2-enoic acid|(E)-4-METHOXYCINNAMIC ACID|4-Methoxycinnamate|para-methoxycinnamic acid|2-Propenoic acid, 3-(4-methoxyphenyl)-|Cinnamic acid, p-methoxy-|3-(4-Methoxyphenyl)-2-propenoic acid|(2E)-3-(4-methoxyphenyl…	178.18	C10H10O3	46.5	190	1.8	13	1	3	3	InChI=1S/C10H10O3/c1-13-9-5-2-8(3-6-9)4-7-10(11)12/h2-7H,1H3,(H,11,12)/b7-4+	COC1=CC=C(C=C1)/C=C/C(=O)O	COC1=CC=C(C=C1)C=CC(=O)O	AFDXODALSZRGIH-QPJJXVBHSA-N	178.063	178.063
4-methylcatechol	HMDB0000873		C06730	Endogenous		Metabolome	4-methylbenzene-1,2-diol	4-Methylcatechol	4-Methylcatechol|452-86-8|4-methylbenzene-1,2-diol|3,4-Dihydroxytoluene|Homocatechol|p-Methylcatechol|4-Methyl-1,2-benzenediol|Homopyrocatechol|4-METHYLPYROCATECHOL|Toluene-3,4-diol|1,2-Dihydroxy-4-methylbenzene|p-Methylpyrocatechol|1,2-Benzenediol, 4-methyl-|4-Methyl-1,2-dihydroxybenzene|Pyrocatechol, 4-methyl-|2-Hydroxy-4-methylphenol|CHEBI:17254|NSC 17489|CCRIS 3333|1-Methyl-3,4-dihydroxybenze…	124.14	C7H8O2	40.5	92.9	1.4	9	2	2	0	InChI=1S/C7H8O2/c1-5-2-3-6(8)7(9)4-5/h2-4,8-9H,1H3	CC1=CC(=C(C=C1)O)O	CC1=CC(=C(C=C1)O)O	ZBCATMYQYDCTIZ-UHFFFAOYSA-N	124.052	124.052
4-pyridoxic acid	HMDB0000017		C00847	Endogenous		Metabolome	3-hydroxy-5-(hydroxymethyl)-2-methylpyridine-4-carboxylic acid	4-Pyridoxic acid	4-Pyridoxic acid|82-82-6|Pyridoxic acid|4-Pyridoxinic acid|4-Pyridoxylic acid|4-Pyridoxate|4-Pyridoxinsaeure|4-Pyridoxinecarboxylic acid|3-Hydroxy-5-(hydroxymethyl)-2-methylisonicotinic acid|2-Methyl-3-hydroxy-4-carboxy-5-hydroxymethylpyridine|3-hydroxy-5-(hydroxymethyl)-2-methylpyridine-4-carboxylic acid|3-Hydroxy-5-(hydroxymethyl)-2-methyl-4-pyridinecarboxylic acid|4-Pyridoxinate|4-Pyridoxylate…	183.16	C8H9NO4	90.6	197	0.1	13	3	5	2	InChI=1S/C8H9NO4/c1-4-7(11)6(8(12)13)5(3-10)2-9-4/h2,10-11H,3H2,1H3,(H,12,13)	CC1=NC=C(C(=C1O)C(=O)O)CO	CC1=NC=C(C(=C1O)C(=O)O)CO	HXACOUQIXZGNBF-UHFFFAOYSA-N	183.053	183.053
4-trimethylammoniobutanoic acid	HMDB0001161		C01181	Endogenous		Metabolome	3-carboxypropyl(trimethyl)azanium	4-Trimethylammoniobutanoate	10329-41-6|4-TRIMETHYLAMMONIOBUTANOATE|3-carboxy-N,N,N-trimethylpropan-1-aminium|1-Propanaminium, 3-carboxy-N,N,N-trimethyl-|(3-carboxypropyl)trimethylazanium|3-carboxypropyl(trimethyl)azanium|4-(trimethylammonio)butanoic acid|Deoxycarnitine hydrochloride|C7H14NO.HO|C7-H14-N-O.H-O|3-carboxypropyl-trimethyl-ammonium|NM2|4c5w|bmse000794|bmse000894|C01181|SCHEMBL172269|CHEBI:1941|(3-Carboxypropyl)tr…	146.21	C7H16NO2+	37.3	115	0.1	10	1	2	4	InChI=1S/C7H15NO2/c1-8(2,3)6-4-5-7(9)10/h4-6H2,1-3H3/p+1	C[N+](C)(C)CCCC(=O)O	C[N+](C)(C)CCCC(=O)O	JHPNVNIEXXLNTR-UHFFFAOYSA-O	146.118	146.118
5(s),15(s)-dihete	HMDB0010216			Endogenous		Metabolome	(6E,8Z,11Z,13E)-5,15-dihydroxyicosa-6,8,11,13-tetraenoic acid	(6E,8Z,11Z,13E)-5,15-dihydroxyeicosa-6,8,11,13-tetraenoic acid	5,15-Dihete|5,15-dihydroxy-6E,8Z,11Z,13E-eicosatetraenoic acid|5,15-dihydroxy-6E,8Z,11Z,13E-icosatetraenoic acid|(6E,8Z,11Z,13E)-5,15-dihydroxyeicosa-6,8,11,13-tetraenoic acid|(6E,8Z,11Z,13E)-5,15-dihydroxyicosa-6,8,11,13-tetraenoic acid|5,15-Di-HETE|CHEBI:72867|6,8,11,13-Eicosatetraenoic acid, 5,15-dihydroxy-, (5S,6E,8Z,11Z,13E,15S)-|UXGXCGPWGSUMNI-PCTZFDORSA-N|LMFA03060107|Q27140198	336.5	C20H32O4	77.8	421	4	24	3	4	14	InChI=1S/C20H32O4/c1-2-3-9-13-18(21)14-10-7-5-4-6-8-11-15-19(22)16-12-17-20(23)24/h5-8,10-11,14-15,18-19,21-22H,2-4,9,12-13,16-17H2,1H3,(H,23,24)/b7-5-,8-6-,14-10+,15-11+	CCCCCC(/C=C/C=C\C/C=C\C=C\C(CCCC(=O)O)O)O	CCCCCC(C=CC=CCC=CC=CC(CCCC(=O)O)O)O	UXGXCGPWGSUMNI-PCTZFDORSA-N	336.23	336.23
5,10-methylene-thf	HMDB0001533		C00143	Endogenous		Metabolome	2-[[4-[(6aR)-3-amino-1-oxo-2,5,6,6a,7,9-hexahydroimidazo[1,5-f]pteridin-8-yl]benzoyl]amino]pentanedioic acid	not available	not available	not available	not available	not available	not available	not available	not available	not available	not available	not available	not available	not available	not available	QYNUQALWYRSVHF-PZORYLMUSA-N	not available	not available
5a-dihydrotestosterone	HMDB0002961		C03917	Endogenous		Metabolome	(5S,8R,9S,10S,13S,14S,17S)-17-hydroxy-10,13-dimethyl-1,2,4,5,6,7,8,9,11,12,14,15,16,17-tetradecahydrocyclopenta[a]phenanthren-3-one	Androstanolone	STANOLONE|Androstanolone|dihydrotestosterone|521-18-6|Andractim|Anabolex|Androlone|Neodrol|4-Dihydrotestosterone|Anaboleen|Proteina|Stanaprol|Protona|5alpha-Dihydrotestosterone|Cristerona MB|17beta-Hydroxy-5alpha-androstan-3-one|DHT|Androstanolona|Androstanolonum|5alpha-Androstan-17beta-ol-3-one|5-alpha-Dihydrotestosterone|Testosterone, dihydro-|4,5alpha-Dihydrotestosterone|Stanolon|Stanorone|Dih…	290.4	C19H30O2	37.3	459	3.7	21	1	2	0	InChI=1S/C19H30O2/c1-18-9-7-13(20)11-12(18)3-4-14-15-5-6-17(21)19(15,2)10-8-16(14)18/h12,14-17,21H,3-11H2,1-2H3/t12-,14-,15-,16-,17-,18-,19-/m0/s1	C[C@]12CCC(=O)C[C@@H]1CC[C@@H]3[C@@H]2CC[C@]4([C@H]3CC[C@@H]4O)C	CC12CCC(=O)CC1CCC3C2CCC4(C3CCC4O)C	NVKAWKQGWWIWPM-ABEVXSGRSA-N	290.225	290.225
5-aminolevulinic acid	HMDB0001149		C00430	Endogenous		Metabolome	5-amino-4-oxopentanoic acid	Aminolevulinic acid	5-Aminolevulinic acid|Aminolevulinic acid|106-60-5|5-Amino-4-oxopentanoic acid|5-Aminolevulinate|Pentanoic acid, 5-amino-4-oxo-|delta-aminolevulinic acid|Aladerm|5-Amino-4-oxovaleric acid|Aminolevulinate|Kerastick|Ameluz|5-ALA|5-amino-4-oxo-pentanoic acid|delta-ALA|5-Amino-4-oxopentanoate|5-amino-levulinate|5-Aminolaevulinic acid|5-amino-levulinic acid|Aminolevulinic|Levulinic acid, 5-amino-|DALA…	131.13	C5H9NO3	80.4	121	-3.8	9	2	4	4	InChI=1S/C5H9NO3/c6-3-4(7)1-2-5(8)9/h1-3,6H2,(H,8,9)	C(CC(=O)O)C(=O)CN	C(CC(=O)O)C(=O)CN	ZGXJTSGNIOSYLO-UHFFFAOYSA-N	131.058	131.058
5-hydroxyindole-3-acetic acid	HMDB0000763		C05635	Endogenous		Metabolome	2-(5-hydroxy-1H-indol-3-yl)acetic acid	5-Hydroxyindole-3-acetic acid	5-Hydroxyindole-3-acetic acid|54-16-0|2-(5-hydroxy-1H-indol-3-yl)acetic acid|5-HIAA|(5-Hydroxy-1H-indol-3-yl)acetic acid|5-Hydroxyindoleacetic acid|1321-73-9|5-Hydroxyindolacetic acid|5-Hydroxyheteroauxin|5-Oxyindoleacetic acid|Hydroxyindoleacetic acid|1H-Indole-3-acetic acid, 5-hydroxy-|5-Hydroxy-IAA|5-Hydroxyindol-3-ylacetic acid|5-Hydroxy-3-indoleacetic acid|5-Hydroxy-1H-indole-3-acetic acid|5…	191.18	C10H9NO3	73.3	231	1.1	14	3	3	2	InChI=1S/C10H9NO3/c12-7-1-2-9-8(4-7)6(5-11-9)3-10(13)14/h1-2,4-5,11-12H,3H2,(H,13,14)	C1=CC2=C(C=C1O)C(=CN2)CC(=O)O	C1=CC2=C(C=C1O)C(=CN2)CC(=O)O	DUUGKQCEGZLZNO-UHFFFAOYSA-N	191.058	191.058
5-hydroxylysine	HMDB0000450		C16741	Endogenous		Metabolome	(2S,5R)-2,6-diamino-5-hydroxyhexanoic acid	5-Hydroxylysine	5-hydroxylysine|HYDROXYLYSINE|erythro-5-Hydroxy-L-lysine|(2S,5R)-2,6-diamino-5-hydroxyhexanoic acid|1190-94-9|L-Hydroxylysine|5-hydroxy-L-lysine|(2S,5R)-5-hydroxylysine|(5R)-5-hydroxy-L-lysine|delta-Hydroxylysine|L-delta-Hydroxylysine|L-normal-5-hydroxylysine|5R-Hydroxy-L-lysine|L-Lysine, 5-hydroxy-, (5R)-|L-erythro-5-hydroxylysine|UNII-2GQB349IUB|2GQB349IUB|CHEMBL457104|CHEBI:18040|EINECS 214-72…	162.19	C6H14N2O3	110	129	-4.2	11	4	5	5	InChI=1S/C6H14N2O3/c7-3-4(9)1-2-5(8)6(10)11/h4-5,9H,1-3,7-8H2,(H,10,11)/t4-,5+/m1/s1	C(C[C@@H](C(=O)O)N)[C@H](CN)O	C(CC(C(=O)O)N)C(CN)O	YSMODUONRAFBET-UHNVWZDZSA-N	162.1	162.1
5-hydroxytryptophan	HMDB0000472		C00643	Endogenous		Metabolome	(2S)-2-amino-3-(5-hydroxy-1H-indol-3-yl)propanoic acid	5-hydroxy-L-tryptophan	5-hydroxy-L-tryptophan|L-5-Hydroxytryptophan|oxitriptan|4350-09-8|5-hydroxytryptophan|Cincofarm|Levothym|L-5-Htp|Pretonine|Quietim|5-Hydroxytryptophan L-form|Oxyfan|hydroxytryptophan|(2S)-2-amino-3-(5-hydroxy-1H-indol-3-yl)propanoic acid|Levotinine|Serotonyl|Triptene|Telesol|Tript-OH|Tryptophan, 5-hydroxy-|(S)-2-amino-3-(5-hydroxy-1H-indol-3-yl)propanoic acid|Oxitriptan [INN]|L-Tryptophan, 5-hydr…	220.22	C11H12N2O3	99.3	272	-1.2	16	4	4	3	InChI=1S/C11H12N2O3/c12-9(11(15)16)3-6-5-13-10-2-1-7(14)4-8(6)10/h1-2,4-5,9,13-14H,3,12H2,(H,15,16)/t9-/m0/s1	C1=CC2=C(C=C1O)C(=CN2)C[C@@H](C(=O)O)N	C1=CC2=C(C=C1O)C(=CN2)CC(C(=O)O)N	LDCYZAJDBXYCGN-VIFPVBQESA-N	220.085	220.085
5'-methylthioadenosine	HMDB0001173		C00170	Endogenous		Metabolome	(2R,3R,4S,5S)-2-(6-aminopurin-9-yl)-5-(methylsulfanylmethyl)oxolane-3,4-diol	5'-Deoxy-5'-methylthioadenosine	Methylthioadenosine|2457-80-9|5'-methylthioadenosine|5'-S-methyl-5'-thioadenosine|5'-Deoxy-5'-(methylthio)adenosine|5'-DEOXY-5'-METHYLTHIOADENOSINE|Vitamin L2|5-Methylthioadenosine|(2R,3R,4S,5S)-2-(6-Amino-9H-purin-9-yl)-5-((methylthio)methyl)tetrahydrofuran-3,4-diol|Thiomethyladenosine|ADENOSINE, 5'-S-METHYL-5'-THIO-|5'-(Methylthio)adenosine|S-methyl-5'-thioadenosine|5'-(Methylthio)-5'-deoxyaden…	297.34	C11H15N5O3S	145	352	-0.3	20	3	8	3	InChI=1S/C11H15N5O3S/c1-20-2-5-7(17)8(18)11(19-5)16-4-15-6-9(12)13-3-14-10(6)16/h3-5,7-8,11,17-18H,2H2,1H3,(H2,12,13,14)/t5-,7-,8-,11-/m1/s1	CSC[C@@H]1[C@H]([C@H]([C@@H](O1)N2C=NC3=C(N=CN=C32)N)O)O	CSCC1C(C(C(O1)N2C=NC3=C(N=CN=C32)N)O)O	WUUGFSXJNOTRMR-IOSLPCCCSA-N	297.09	297.09
5-oxoete	HMDB0010217		C14732	Endogenous		Metabolome	(6E,8Z,11Z,14Z)-5-oxoicosa-6,8,11,14-tetraenoic acid	5-Oxo-ETE	5-Oxo-ETE|5-Oxoete|106154-18-1|5-ketoeicosatetraenoic acid|5-oxo-6E,8Z,11Z,14Z-eicosatetraenoic acid|(6E,8Z,11Z,14Z)-5-Oxoicosa-6,8,11,14-tetraenoic acid|5-Oxoeicosatetraenoic acid|[3H]5-oxo-ETE|[3H]-5-oxo-ETE|5-Oxo-eicosatetraenoic acid|CHEMBL18028|CHEBI:52449|5-Kete|6,8,11,14-Eicosatetraenoicacid, 5-oxo-, (6E,8Z,11Z,14Z)-|5-Oxo-eicosatetraenoate|ETE-5-Oxo|5-Oxoicosatetraenoic acid|5-Keto-6,8,11…	318.4	C20H30O3	54.4	428	5.1	23	1	3	14	InChI=1S/C20H30O3/c1-2-3-4-5-6-7-8-9-10-11-12-13-14-16-19(21)17-15-18-20(22)23/h6-7,9-10,12-14,16H,2-5,8,11,15,17-18H2,1H3,(H,22,23)/b7-6-,10-9-,13-12-,16-14+	CCCCC/C=C\C/C=C\C/C=C\C=C\C(=O)CCCC(=O)O	CCCCCC=CCC=CCC=CC=CC(=O)CCCC(=O)O	MEASLHGILYBXFO-XTDASVJISA-N	318.219	318.219
6-hydroxymelatonin	HMDB0004081		C05643	Endogenous		Metabolome	N-[2-(6-hydroxy-5-methoxy-1H-indol-3-yl)ethyl]acetamide	6-Hydroxymelatonin	6-HYDROXYMELATONIN|2208-41-5|6-hydroxy melatonin|N-[2-(6-Hydroxy-5-methoxy-1H-indol-3-yl)ethyl]acetamide|Lopac-H-0627|6-OH-melatonin|N-(2-(6-Hydroxy-5-methoxy-1H-indol-3-yl)ethyl)acetamide|3-(N-Acetylaminoethyl)-6-hydroxy-5-methoxyindole|6-Hydroxy-N-acetyl-5-methoxytryptamine|6-OH-MLT|CCRIS 3473|CHEBI:2198|TV437T5077|BRN 0483231|Acetamide, N-(2-(6-hydroxy-5-methoxy-1H-indol-3-yl)ethyl)-|ACETAMIDE…	248.28	C13H16N2O3	74.4	298	1.2	18	3	3	4	InChI=1S/C13H16N2O3/c1-8(16)14-4-3-9-7-15-11-6-12(17)13(18-2)5-10(9)11/h5-7,15,17H,3-4H2,1-2H3,(H,14,16)	CC(=O)NCCC1=CNC2=CC(=C(C=C21)OC)O	CC(=O)NCCC1=CNC2=CC(=C(C=C21)OC)O	OMYMRCXOJJZYKE-UHFFFAOYSA-N	248.116	248.116
6-methylnicotinamide	HMDB0013704			Endogenous		Metabolome	2-ethylpyridine-3-carboxamide	2-Ethylnicotinamide	2-ethylnicotinamide|122775-94-4|2-ETHYLPYRIDINE-3-CARBOXAMIDE|3-Pyridinecarboxamide,2-ethyl-(9CI)|SCHEMBL353231|3-pyridinecarboxamide,2-ethyl-|CHEBI:88954|SB52963|Q27161041	150.18	C8H10N2O	56	147	0.6	11	1	2	2	InChI=1S/C8H10N2O/c1-2-7-6(8(9)11)4-3-5-10-7/h3-5H,2H2,1H3,(H2,9,11)	CCC1=C(C=CC=N1)C(=O)N	CCC1=C(C=CC=N1)C(=O)N	GOIWNSRZUNIIRY-UHFFFAOYSA-N	150.079	150.079
6-phosphogluconic acid	HMDB0001316		C00345	Endogenous		Metabolome	(2R,3S,4R,5R)-2,3,4,5-tetrahydroxy-6-phosphonooxyhexanoic acid	6-Phosphogluconic acid	6-phosphogluconic acid|921-62-0|6-Phosphogluconate|6-phospho-D-gluconic acid|6-phospho-D-gluconate|Gluconic acid-6-phosphate|6-phosphogluconic acid barium salt|(2R,3S,4R,5R)-2,3,4,5-Tetrahydroxy-6-(phosphonooxy)hexanoic acid|6-O-phosphono-D-gluconic acid|D-Gluconic acid 6-(dihydrogen phosphate)|CHEBI:48928|UNII-W31WK7B8U0|W31WK7B8U0|CHEMBL1230513|(2R,3S,4R,5R)-2,3,4,5-tetrahydroxy-6-phosphonooxyh…	276.14	C6H13O10P	185	299	-4.5	17	7	10	7	InChI=1S/C6H13O10P/c7-2(1-16-17(13,14)15)3(8)4(9)5(10)6(11)12/h2-5,7-10H,1H2,(H,11,12)(H2,13,14,15)/t2-,3-,4+,5-/m1/s1	C([C@H]([C@H]([C@@H]([C@H](C(=O)O)O)O)O)O)OP(=O)(O)O	C(C(C(C(C(C(=O)O)O)O)O)O)OP(=O)(O)O	BIRSGZKFKXLSJQ-SQOUGZDYSA-N	276.025	276.025
7-methylguanine	HMDB0000897		C02242	Endogenous		Metabolome	2-amino-7-methyl-1H-purin-6-one	not available	not available	not available	not available	not available	not available	not available	not available	not available	not available	not available	not available	not available	not available	FZWGECJQACGGTI-UHFFFAOYSA-N	not available	not available
Acetylcholine	HMDB0000895		C01996	Endogenous		Metabolome	2-acetyloxyethyl(trimethyl)azanium;chloride	Acetylcholine chloride	ACETYLCHOLINE CHLORIDE|60-31-1|Miochol|Acecoline|Acecholin|ACH chloride|Chloroacetylcholine|Arterocoline|Ovisot|2-(Acetyloxy)-N,N,N-trimethylethanaminium chloride|Azetylcholinchlorid|Acetylcholine (chloride)|Choline acetate (ester) chloride|2-Acetoxyethyltrimethylammonium chloride|MIOCHOL-E|Acetylcholinium chloride|O-Acetylcholine chloride|Ethanaminium, 2-(acetyloxy)-N,N,N-trimethyl-, chloride|Ch…	181.66	C7H16ClNO2	26.3	115	NULL	11	0	3	4	InChI=1S/C7H16NO2.ClH/c1-7(9)10-6-5-8(2,3)4;/h5-6H2,1-4H3;1H/q+1;/p-1	CC(=O)OCC[N+](C)(C)C.[Cl-]	CC(=O)OCC[N+](C)(C)C.[Cl-]	JUGOREOARAHOCO-UHFFFAOYSA-M	181.087	181.087
Acetyl-n-formyl-5-methoxykynurenamine	HMDB0004259		C05642	Endogenous		Metabolome	N-[3-(2-formamido-5-methoxyphenyl)-3-oxopropyl]acetamide	N-Acetyl-N-formyl-5-methoxykynurenamine	AFMK|52450-38-1|N-Acetyl-N-formyl-5-methoxykynurenamine|N-[3-(2-formamido-5-methoxyphenyl)-3-oxopropyl]acetamide|Acetyl-N-formyl-5-methoxykynurenamine|Formyl-N-acetyl-5-methoxykynurenamine|S82P8JZ4YJ|N1-acetyl-N2-formyl-5-methoxykynuramine|N-GAMMA-ACETYL-N-2-FORMYL-5-METHOXYKYNURENAMINE|N-[3-[2-(formylamino)-5-methoxyphenyl]-3-oxypropyl]-acetamide|N-(3-(2-FORMAMIDO-5-METHOXYPHENYL)-3-OXOPROPYL)AC…	264.28	C13H16N2O4	84.5	333	0.6	19	2	4	6	InChI=1S/C13H16N2O4/c1-9(17)14-6-5-13(18)11-7-10(19-2)3-4-12(11)15-8-16/h3-4,7-8H,5-6H2,1-2H3,(H,14,17)(H,15,16)	CC(=O)NCCC(=O)C1=C(C=CC(=C1)OC)NC=O	CC(=O)NCCC(=O)C1=C(C=CC(=C1)OC)NC=O	JYWNYMJKURVPFH-UHFFFAOYSA-N	264.111	264.111
Adenine	HMDB0000034		C00147	Endogenous		Metabolome	7H-purin-6-amine	Adenine	adenine|73-24-5|1H-Purin-6-amine|6-Aminopurine|9H-Purin-6-amine|7H-Purin-6-amine|Vitamin B4|Adenin|Adeninimine|Leuco-4|6-Amino-1H-purine|6-Amino-3H-purine|6-Amino-7H-purine|6-Amino-9H-purine|1,6-Dihydro-6-iminopurine|3,6-Dihydro-6-iminopurine|Purine, 6-amino-|USAF CB-18|1H-Purine, 6-amino|Adenine [JAN]|ADE|9H-Purine, 1,6-dihydro-6-imino-|Pedatisectine B|CCRIS 2556|CHEBI:16708|Vitamin B 4|3H-Purin…	135.13	C5H5N5	80.5	127	-0.1	10	2	4	0	InChI=1S/C5H5N5/c6-4-3-5(9-1-7-3)10-2-8-4/h1-2H,(H3,6,7,8,9,10)	C1=NC2=NC=NC(=C2N1)N	C1=NC2=NC=NC(=C2N1)N	GFFGJBXGBJISGV-UHFFFAOYSA-N	135.054	135.054
Adenosine	HMDB0000050		C00212	Endogenous		Metabolome	(2R,3R,4S,5R)-2-(6-aminopurin-9-yl)-5-(hydroxymethyl)oxolane-3,4-diol	Adenosine	adenosine|58-61-7|Adenocard|Adenoscan|Adenine riboside|beta-D-Adenosine|Nucleocardyl|Adenosin|Sandesin|Boniton|Myocol|Adenine nucleoside|Adenocor|beta-Adenosine|9-beta-D-Ribofuranosyladenine|9-beta-D-Ribofuranosidoadenine|9-beta-D-Ribofuranosyl-9H-purin-6-amine|USAF CB-10|Ade-Rib|9beta-D-Ribofuranosyladenine|Adenosin [German]|6-Amino-9-beta-D-ribofuranosyl-9H-purine|Caswell No. 010B|SR 96225|Pall…	267.24	C10H13N5O4	140	335	-1.1	19	4	8	2	InChI=1S/C10H13N5O4/c11-8-5-9(13-2-12-8)15(3-14-5)10-7(18)6(17)4(1-16)19-10/h2-4,6-7,10,16-18H,1H2,(H2,11,12,13)/t4-,6-,7-,10-/m1/s1	C1=NC(=C2C(=N1)N(C=N2)[C@H]3[C@@H]([C@@H]([C@H](O3)CO)O)O)N	C1=NC(=C2C(=N1)N(C=N2)C3C(C(C(O3)CO)O)O)N	OIRDTQYFTABQOQ-KQYNXXCUSA-N	267.097	267.097
Adenosine-monophosphate	HMDB0000045		C00020	Endogenous		Metabolome	[(2R,3S,4R,5R)-5-(6-aminopurin-9-yl)-3,4-dihydroxyoxolan-2-yl]methyl dihydrogen phosphate	Adenosine Phosphate	adenosine 5'-monophosphate|5'-adenylic acid|Adenosine monophosphate|adenosine phosphate|61-19-8|adenylic acid|adenosine 5'-phosphate|5'-AMP|adenylate|Phosphentaside|Adenovite|Phosphaden|Cardiomone|Phosaden|Lycedan|AMP|Adenosine-5'-monophosphate|Vitamin B8|My-B-Den|Myoston|Monophosphadenine|5'-adenosine monophosphate|Muskeladenylsaeure|AMP (nucleotide)|Ergadenylic acid|Muscle adenylic acid|a-5mp|A…	347.22	C10H14N5O7P	186	481	-3.5	23	5	11	4	InChI=1S/C10H14N5O7P/c11-8-5-9(13-2-12-8)15(3-14-5)10-7(17)6(16)4(22-10)1-21-23(18,19)20/h2-4,6-7,10,16-17H,1H2,(H2,11,12,13)(H2,18,19,20)/t4-,6-,7-,10-/m1/s1	C1=NC(=C2C(=N1)N(C=N2)[C@H]3[C@@H]([C@@H]([C@H](O3)COP(=O)(O)O)O)O)N	C1=NC(=C2C(=N1)N(C=N2)C3C(C(C(O3)COP(=O)(O)O)O)O)N	UDMBCSSLTHHNCD-KQYNXXCUSA-N	347.063	347.063
A-d-glucose-1,6-bisphosphate	HMDB0003514		C01231	Endogenous		Metabolome	[(2R,3R,4S,5S,6R)-3,4,5-trihydroxy-6-(phosphonooxymethyl)oxan-2-yl] dihydrogen phosphate	alpha-D-Glucose 1,6-bisphosphate	alpha-D-Glucose 1,6-bisphosphate|Glucose 1,6-bisphosphate|10139-18-1|Glucose 1,6-diphosphate|glucose-1,6-bisphosphate|alpha-D-Glucose 1,6-bis(dihydrogen phosphate)|D-Glucose 1,6-biphosphate|D-Glucose 1,6-diphosphate|DRX17R6AM2|1,6-di-O-phosphono-alpha-D-glucopyranose|alpha-D-Glucose 1,6-biphosphate|alpha-D-Glucose 1,6-diphosphate|EINECS 233-395-5|alpha-D-glucopyranose, 1,6-bis(dihydrogen phosphat…	340.12	C6H14O12P2	203	414	-5.3	20	7	12	5	InChI=1S/C6H14O12P2/c7-3-2(1-16-19(10,11)12)17-6(5(9)4(3)8)18-20(13,14)15/h2-9H,1H2,(H2,10,11,12)(H2,13,14,15)/t2-,3-,4+,5-,6-/m1/s1	C([C@@H]1[C@H]([C@@H]([C@H]([C@H](O1)OP(=O)(O)O)O)O)O)OP(=O)(O)O	C(C1C(C(C(C(O1)OP(=O)(O)O)O)O)O)OP(=O)(O)O	RWHOZGRAXYWRNX-VFUOTHLCSA-N	339.996	339.996
Adipate	HMDB0000448		C06104	Endogenous		Metabolome	hexanedioic acid	Adipic Acid	adipic acid|hexanedioic acid|124-04-9|Adipinic acid|1,4-Butanedicarboxylic acid|Acifloctin|Acinetten|Adilactetten|adipate|1,6-Hexanedioic acid|Molten adipic acid|Kyselina adipova|FEMA No. 2011|Adipinsaeure|Adipinsaure|adipic-acid|Adipinsaure [German]|Acide adipique|Adipidic acid|Acide adipique [French]|FEMA Number 2011|Kyselina adipova [Czech]|Hexanedioate|NSC 7622|CCRIS 812|ADIPIC-DB ACID|HSDB 1…	146.14	C6H10O4	74.6	114	0.1	10	2	4	5	InChI=1S/C6H10O4/c7-5(8)3-1-2-4-6(9)10/h1-4H2,(H,7,8)(H,9,10)	C(CCC(=O)O)CC(=O)O	C(CCC(=O)O)CC(=O)O	WNLRTRBMVRJNCN-UHFFFAOYSA-N	146.058	146.058
Agmatine	HMDB0001432		C00179	Endogenous		Metabolome	2-(4-aminobutyl)guanidine	Agmatine	agmatine|1-(4-Aminobutyl)guanidine|306-60-5|(4-Aminobutyl)guanidine|Argmatine|1-Amino-4-guanidobutane|N-(4-aminobutyl)guanidine|N-4-Aminobutylguanidine|guanidine, (4-aminobutyl)-|2-(4-aminobutyl)guanidine|(4-Aminobutyl) guanidine|1,4-Butanediamine, N-(aminoiminomethyl)-|EINECS 206-187-7|4-Guanidino-1-butanamine|NSC 56332|CHEMBL58343|UNII-70J407ZL5Q|CHEBI:17431|70J407ZL5Q|agmatinium|NSC-56332|AGMA…	130.19	C5H14N4	90.4	85	-1.5	9	3	2	4	InChI=1S/C5H14N4/c6-3-1-2-4-9-5(7)8/h1-4,6H2,(H4,7,8,9)	C(CCN=C(N)N)CN	C(CCN=C(N)N)CN	QYPPJABKJHAVHS-UHFFFAOYSA-N	130.122	130.122
A-lactose	HMDB0000186		C00243	Endogenous		Metabolome	(2R,3R,4S,5R,6S)-2-(hydroxymethyl)-6-[(2R,3S,4R,5R,6S)-4,5,6-trihydroxy-2-(hydroxymethyl)oxan-3-yl]oxyoxane-3,4,5-triol	alpha-Lactose	alpha-lactose|14641-93-1|a-Lactose|Anhydrous lactose|Dilactose|alpha-D-lactose|Respitose|4-O-beta-D-Galactopyranosyl-alpha-D-glucopyranose|UNII-MJF4JAT10B|MJF4JAT10B|(2S,3R,4R,5S,6R)-6-(Hydroxymethyl)-5-(((2S,3R,4S,5R,6R)-3,4,5-trihydroxy-6-(hydroxymethyl)tetrahydro-2H-pyran-2-yl)oxy)tetrahydro-2H-pyran-2,3,4-triol|Aletobiose|alpha-D-Glucopyranose, 4-O-beta-D-galactopyranosyl-|Lactobiose|alpha-D-…	342.3	C12H22O11	190	382	-4.7	23	8	11	4	InChI=1S/C12H22O11/c13-1-3-5(15)6(16)9(19)12(22-3)23-10-4(2-14)21-11(20)8(18)7(10)17/h3-20H,1-2H2/t3-,4-,5+,6+,7-,8-,9-,10-,11+,12+/m1/s1	C([C@@H]1[C@@H]([C@@H]([C@H]([C@@H](O1)O[C@@H]2[C@H](O[C@@H]([C@@H]([C@H]2O)O)O)CO)O)O)O)O	C(C1C(C(C(C(O1)OC2C(OC(C(C2O)O)O)CO)O)O)O)O	GUBGYTABKSRVRQ-XLOQQCSPSA-N	342.116	342.116
Alanyltryptophan	HMDB0013209			Endogenous		Metabolome	(2S)-2-[[(2S)-2-aminopropanoyl]amino]-3-(1H-indol-3-yl)propanoic acid	L-Alanyl-L-tryptophan	L-Alanyl-L-tryptophan|16305-75-2|Ala-Trp|L-Tryptophan, L-alanyl-|L-Alanyltryptophan|(S)-2-((S)-2-Aminopropanamido)-3-(1H-indol-3-yl)propanoic acid|alanyltryptophan|CHEMBL91792|N-L-Alanyl-L-tryptophan|CHEBI:73808|Alanyl tryptophan|Alanyl-Tryptophan|L-Ala-L-Trp|L-Ala-L-Trp-OH|L-Tryptophan, N-L-alanyl-|SCHEMBL2488765|DTXSID901314661|N-(2-Aminopropanoyl)tryptophan #|AW|Ala-Trp, >=99.0% (TLC)|BDBM5018…	275.3	C14H17N3O3	108	375	-2.2	20	4	4	5	InChI=1S/C14H17N3O3/c1-8(15)13(18)17-12(14(19)20)6-9-7-16-11-5-3-2-4-10(9)11/h2-5,7-8,12,16H,6,15H2,1H3,(H,17,18)(H,19,20)/t8-,12-/m0/s1	C[C@@H](C(=O)N[C@@H](CC1=CNC2=CC=CC=C21)C(=O)O)N	CC(C(=O)NC(CC1=CNC2=CC=CC=C21)C(=O)O)N	WUGMRIBZSVSJNP-UFBFGSQYSA-N	275.127	275.127
Allantoate; allantoic acid;	HMDB0001209		C00499	Endogenous		Metabolome	2,2-bis(carbamoylamino)acetic acid	Allantoic acid	Allantoic acid|99-16-1|Diureidoacetic acid|Acetic acid, bis[(aminocarbonyl)amino]-|2,2-bis(carbamoylamino)acetic acid|Allantoicacid|Diureidoacetic acid|2,2-diureidoacetic acid|02WGT7SHWJ|102185-22-8|EINECS 202-735-4|Bis((aminocarbonyl)amino)acetic acid|Bis[(aminocarbonyl)amino]acetic acid|acetic acid, bis((aminocarbonyl)amino)-|allantoic acid free acid|UNII-02WGT7SHWJ|Oprea1_555230|bis(carbamoyla…	176.13	C4H8N4O4	148	199	-2.6	12	5	4	3	InChI=1S/C4H8N4O4/c5-3(11)7-1(2(9)10)8-4(6)12/h1H,(H,9,10)(H3,5,7,11)(H3,6,8,12)	C(C(=O)O)(NC(=O)N)NC(=O)N	C(C(=O)O)(NC(=O)N)NC(=O)N	NUCLJNSWZCHRKL-UHFFFAOYSA-N	176.055	176.055
Anserine	HMDB0000194		C01262	Endogenous		Metabolome	(2S)-2-(3-aminopropanoylamino)-3-(3-methylimidazol-4-yl)propanoic acid	Anserine	ANSERINE|L-Anserine|584-85-0|N-beta-Alanyl-3-methyl-L-histidine|UNII-HDQ4N37UGV|HDQ4N37UGV|CHEBI:18323|EINECS 209-545-0|beta-Alanyl-N(pai)-methyl-L-histidine|Na-(3-aminopropanoyl)-Np-methyl-L-histidine|beta-alanyl-3-methyl-L-histidine|(2~{S})-2-(3-azanylpropanoylamino)-3-(3-methylimidazol-4-yl)propanoic acid|(S)-2-(3-Aminopropanamido)-3-(1-methyl-1H-imidazol-5-yl)propanoic acid|L-Histidine, N-bet…	240.26	C10H16N4O3	110	285	-4	17	3	5	6	InChI=1S/C10H16N4O3/c1-14-6-12-5-7(14)4-8(10(16)17)13-9(15)2-3-11/h5-6,8H,2-4,11H2,1H3,(H,13,15)(H,16,17)/t8-/m0/s1	CN1C=NC=C1C[C@@H](C(=O)O)NC(=O)CCN	CN1C=NC=C1CC(C(=O)O)NC(=O)CCN	MYYIAHXIVFADCU-QMMMGPOBSA-N	240.122	240.122
Apgpr enterostatin	HMDB0006117			Endogenous		Metabolome	(2S)-2-[[(2S)-1-[2-[[(2S)-1-[(2S)-2-aminopropanoyl]pyrrolidine-2-carbonyl]amino]acetyl]pyrrolidine-2-carbonyl]amino]-5-(diaminomethylideneamino)pentanoic acid	APGPR Enterostatin	117830-79-2|APGPR Enterostatin|Enterostatin|APGPR|ENTEROSTATIN, HUMAN|Ala-pro-gly-pro-arg|CLAP|Enterostatin(human,mouse,rat)|Procolipase activation peptide|Enterostatin, human, mouse, rat|Alanyl-prolyl-glycyl-prolyl-arginine|UNII-C9R6HY7YRT|C9R6HY7YRT|L-alanyl-L-prolylglycyl-L-prolyl-L-Arginine|(2S)-2-[[(2S)-1-[2-[[(2S)-1-[(2S)-2-aminopropanoyl]pyrrolidine-2-carbonyl]amino]acetyl]pyrrolidine-2-ca…	496.6	C21H36N8O6	227	846	-5	35	6	8	11	InChI=1S/C21H36N8O6/c1-12(22)19(33)29-10-4-6-14(29)17(31)26-11-16(30)28-9-3-7-15(28)18(32)27-13(20(34)35)5-2-8-25-21(23)24/h12-15H,2-11,22H2,1H3,(H,26,31)(H,27,32)(H,34,35)(H4,23,24,25)/t12-,13-,14-,15-/m0/s1	C[C@@H](C(=O)N1CCC[C@H]1C(=O)NCC(=O)N2CCC[C@H]2C(=O)N[C@@H](CCCN=C(N)N)C(=O)O)N	CC(C(=O)N1CCCC1C(=O)NCC(=O)N2CCCC2C(=O)NC(CCCN=C(N)N)C(=O)O)N	ITZMJCSORYKOSI-AJNGGQMLSA-N	496.276	496.276
Argininosuccinic acid	HMDB0000052		C03406	Endogenous		Metabolome	(2S)-2-[[N'-[(4S)-4-amino-4-carboxybutyl]carbamimidoyl]amino]butanedioic acid	L-Argininosuccinic acid	L-Argininosuccinic acid|L-Arginosuccinic acid|L-Arginosuccinate|2387-71-5|N-(L-Arginino)succinate|L-Argininosuccinate|Arginosuccinic acid|ARGININOSUCCINATE|T67NZ5MU4H|Arginosuccinate|L-Aspartic acid, N-(((4-amino-4-carboxybutyl)amino)iminomethyl)-, (S)-|N-(L-arginino) succinate|N-(L-Arginino)succinic acid|N-(L-arginino) succinic acid|2-(Nw-L-arginino)butanedioate|2-(Nomega-L-Arginino)succinate|N(…	290.27	C10H18N4O6	188	397	-4.7	20	6	8	10	InChI=1S/C10H18N4O6/c11-5(8(17)18)2-1-3-13-10(12)14-6(9(19)20)4-7(15)16/h5-6H,1-4,11H2,(H,15,16)(H,17,18)(H,19,20)(H3,12,13,14)/t5-,6-/m0/s1	C(C[C@@H](C(=O)O)N)CN=C(N)N[C@@H](CC(=O)O)C(=O)O	C(CC(C(=O)O)N)CN=C(N)NC(CC(=O)O)C(=O)O	KDZOASGQNOPSCU-WDSKDSINSA-N	290.123	290.123
Ascorbic acid 2-sulfate	HMDB0060649			Endogenous		Metabolome	[(2R)-2-[(1S)-1,2-dihydroxyethyl]-3-hydroxy-5-oxo-2H-furan-4-yl] hydrogen sulfate	Ascorbic acid 2-sulfate	Ascorbic acid 2-sulfate|Ascorbate 2-sulfate|37627-95-5|L-Ascorbic acid 2-sulfate|2JWH465TW2|L-Ascorbyl-2-sulfate|L-Ascorbic acid, 2-(hydrogen sulfate)|[(2R)-2-[(1S)-1,2-dihydroxyethyl]-3-hydroxy-5-oxo-2H-furan-4-yl] hydrogen sulfate|l-Ascorbate-2-sulfate|UNII-2JWH465TW2|C6H8O9S|SCHEMBL290720|CHEMBL1161233|NIOSH/CI7668000|DTXSID80958676|CHEBI:167715|2-O-Sulfohex-1-enofuranos-3-ulose|[(5R)-5-[(1S)-…	256.19	C6H8O9S	159	416	-2.2	16	4	9	4	InChI=1S/C6H8O9S/c7-1-2(8)4-3(9)5(6(10)14-4)15-16(11,12)13/h2,4,7-9H,1H2,(H,11,12,13)/t2-,4+/m0/s1	C([C@@H]([C@@H]1C(=C(C(=O)O1)OS(=O)(=O)O)O)O)O	C(C(C1C(=C(C(=O)O1)OS(=O)(=O)O)O)O)O	XDBMXUKHMOFBPJ-ZAFYKAAXSA-N	255.989	255.989
Asymmetric dimethylarginine	HMDB0001539		C03626	Endogenous		Metabolome	(2S)-2-amino-5-[[amino(dimethylamino)methylidene]amino]pentanoic acid	N,N-dimethylarginine	N,N-dimethylarginine|ADMA|30315-93-6|Dimethyl-L-arginine|Asymmetric dimethylarginine|NG,NG-dimethyl-L-arginine|N(G)-Dimethylarginine|(S)-2-Amino-5-(3,3-dimethylguanidino)pentanoic acid|N(G),N(G)-Dimethylarginine|Guanidino-N,N-dimethylarginine|N(G1),N(G1)-Dimethylarginine|NG,NG-dimethylarginine|N(5)-((Dimethylamino)iminomethyl)-L-ornithine|C8H18N4O2|L-NG,NG-dimethylarginine|UNII-63CV1GEK3Y|N(omega…	202.25	C8H18N4O2	105	215	-3.6	14	3	4	6	InChI=1S/C8H18N4O2/c1-12(2)8(10)11-5-3-4-6(9)7(13)14/h6H,3-5,9H2,1-2H3,(H2,10,11)(H,13,14)/t6-/m0/s1	CN(C)C(=NCCC[C@@H](C(=O)O)N)N	CN(C)C(=NCCCC(C(=O)O)N)N	YDGMGEXADBMOMJ-LURJTMIESA-N	202.143	202.143
Azelaic acid	HMDB0000784		C08261	Endogenous		Metabolome	nonanedioic acid	Azelaic Acid	azelaic acid|NONANEDIOIC ACID|123-99-9|Finacea|Anchoic acid|Azelex|Lepargylic acid|1,7-Heptanedicarboxylic acid|Skinoren|1,9-Nonanedioic acid|Heptanedicarboxylic acid|n-Nonanedioic acid|Emerox 1110|Emerox 1144|azelate|acide azelaique|acidum azelaicum|Finevin|Acido azelaico|Azelainic acid|1,7-Dicarboxyheptane|Azelaic acid, technical grade|Skinorem|Azalaic Acid|ZK 62498|ZK-62498|Emery's L-110|Acide…	188.22	C9H16O4	74.6	147	1.6	13	2	4	8	InChI=1S/C9H16O4/c10-8(11)6-4-2-1-3-5-7-9(12)13/h1-7H2,(H,10,11)(H,12,13)	C(CCCC(=O)O)CCCC(=O)O	C(CCCC(=O)O)CCCC(=O)O	BDJRBEYXGGNYIS-UHFFFAOYSA-N	188.105	188.105
Betaine	HMDB0000043		C00719	Endogenous		Metabolome	2-(trimethylazaniumyl)acetate	Betaine	betaine|107-43-7|glycine betaine|oxyneurine|Trimethylglycine|lycine|Abromine|Trimethylglycocoll|Glycocoll betaine|Glycylbetaine|acidin-pepsin|Rubrine C|Jortaine|BETAINE, ANHYDROUS|alpha-Earleine|Cystadane|trimethylammonioacetate|2-(trimethylazaniumyl)acetate|N,N,N-trimethylglycine|Trimethylaminoacetic acid|2-(Trimethylammonio)Acetate|Glycine, trimethylbetaine|Loramine AMB 13|Betaine anhydrous|Hep…	117.15	C5H11NO2	40.1	87.6	0.5	8	0	2	1	InChI=1S/C5H11NO2/c1-6(2,3)4-5(7)8/h4H2,1-3H3	C[N+](C)(C)CC(=O)[O-]	C[N+](C)(C)CC(=O)[O-]	KWIUHFFTVRNATP-UHFFFAOYSA-N	117.079	117.079
Bilirubin	HMDB0000054		C00486	Endogenous		Metabolome	3-[2-[[3-(2-carboxyethyl)-5-[(Z)-(3-ethenyl-4-methyl-5-oxopyrrol-2-ylidene)methyl]-4-methyl-1H-pyrrol-2-yl]methyl]-5-[(Z)-(4-ethenyl-3-methyl-5-oxopyrrol-2-ylidene)methyl]-4-methyl-1H-pyrrol-3-yl]propanoic acid	Bilirubin	bilirubin|635-65-4|Hematoidin|Hemetoidin|Bilirubin IX-alpha|Cholerythrin|Bilibubin|Calcium bilirubinate|Bilirubin IX.alpha.|Basinite|EINECS 211-239-7|3-[2-[[3-(2-carboxyethyl)-5-[(Z)-(3-ethenyl-4-methyl-5-oxopyrrol-2-ylidene)methyl]-4-methyl-1H-pyrrol-2-yl]methyl]-5-[(Z)-(4-ethenyl-3-methyl-5-oxopyrrol-2-ylidene)methyl]-4-methyl-1H-pyrrol-3-yl]propanoic acid|Bilirubin IXalpha|NSC 26685|UNII-RFM9X…	584.7	C33H36N4O6	164	1340	2.9	43	6	6	12	InChI=1S/C33H36N4O6/c1-7-20-19(6)32(42)37-27(20)14-25-18(5)23(10-12-31(40)41)29(35-25)15-28-22(9-11-30(38)39)17(4)24(34-28)13-26-16(3)21(8-2)33(43)36-26/h7-8,13-14,34-35H,1-2,9-12,15H2,3-6H3,(H,36,43)(H,37,42)(H,38,39)(H,40,41)/b26-13-,27-14-	CC1=C(NC(=C1CCC(=O)O)CC2=C(C(=C(N2)/C=C\3/C(=C(C(=O)N3)C)C=C)C)CCC(=O)O)/C=C\4/C(=C(C(=O)N4)C=C)C	CC1=C(NC(=C1CCC(=O)O)CC2=C(C(=C(N2)C=C3C(=C(C(=O)N3)C)C=C)C)CCC(=O)O)C=C4C(=C(C(=O)N4)C=C)C	BPYKTIZUTYGOLE-IFADSCNNSA-N	584.263	584.263
Biocytin	HMDB0003134		C05552	Endogenous		Metabolome	(2S)-6-[5-[(3aS,4S,6aR)-2-oxo-1,3,3a,4,6,6a-hexahydrothieno[3,4-d]imidazol-4-yl]pentanoylamino]-2-aminohexanoic acid	Biocytin	Biocytin|576-19-2|N'-Biotinyl-L-lysine|H-Lys(biotinyl)-OH|Biotinyl-L-lysine|epsilon-N-Biotinyl-L-lysine|C16H28N4O4S|N6-[5-[(3aS,4S,6aR)-Hexahydro-2-oxo-1H-thieno[3,4-d]imidazol-4-yl]-1-oxopentyl]-L-Lysine|UNII-G6D6147J22|G6D6147J22|N6-D-Biotinyl-L-lysine|(2S)-6-{5-[(3aS,4S,6aR)-2-oxo-hexahydro-1H-thieno[3,4-d]imidazolidin-4-yl]pentanamido}-2-aminohexanoic acid|Ne-Biotynyl-L-lysine|.epsilon.-N-Bio…	372.5	C16H28N4O4S	159	491	-2.4	25	5	6	11	InChI=1S/C16H28N4O4S/c17-10(15(22)23)5-3-4-8-18-13(21)7-2-1-6-12-14-11(9-25-12)19-16(24)20-14/h10-12,14H,1-9,17H2,(H,18,21)(H,22,23)(H2,19,20,24)/t10-,11-,12-,14-/m0/s1	C1[C@H]2[C@@H]([C@@H](S1)CCCCC(=O)NCCCC[C@@H](C(=O)O)N)NC(=O)N2	C1C2C(C(S1)CCCCC(=O)NCCCCC(C(=O)O)N)NC(=O)N2	BAQMYDQNMFBZNA-MNXVOIDGSA-N	372.183	372.183
Biotin sulfone	HMDB0004818		C20387	Endogenous		Metabolome	5-[(3aS,4S,6aR)-2,5,5-trioxo-1,3,3a,4,6,6a-hexahydrothieno[3,4-d]imidazol-4-yl]pentanoic acid	Biotin sulfone	Biotin sulfone|40720-05-6|5-[(3as,4s,6ar)-5,5-dioxido-2-oxohexahydro-1h-thieno[3,4-d]imidazol-4-yl]pentanoic acid|5,5-dioxide Biotin|22451MYQ9X|5-[(3aS,4S,6aR)-2,5,5-trioxo-1,3,3a,4,6,6a-hexahydrothieno[3,4-d]imidazol-4-yl]pentanoic acid|1H-Thieno(3,4-d)imidazole-4-pentanoic acid, hexahydro-2-oxo-, 5,5-dioxide, (3aS,4S,6aR)-|5-((3aS,4S,6aR)-5,5-Dioxido-2-oxohexahydro-1H-thieno[3,4-d]imidazol-4-yl…	276.31	C10H16N2O5S	121	455	-0.9	18	3	5	5	InChI=1S/C10H16N2O5S/c13-8(14)4-2-1-3-7-9-6(5-18(7,16)17)11-10(15)12-9/h6-7,9H,1-5H2,(H,13,14)(H2,11,12,15)/t6-,7-,9-/m0/s1	C1[C@H]2[C@@H]([C@@H](S1(=O)=O)CCCCC(=O)O)NC(=O)N2	C1C2C(C(S1(=O)=O)CCCCC(=O)O)NC(=O)N2	QPFQYMONYBAUCY-ZKWXMUAHSA-N	276.078	276.078
Caffeic acid	HMDB0001964		C01197	Endogenous		Metabolome	(E)-3-(3,4-dihydroxyphenyl)prop-2-enoic acid	Caffeic Acid	caffeic acid|3,4-Dihydroxycinnamic acid|331-39-5|trans-caffeic acid|501-16-6|3,4-Dihydroxybenzeneacrylic acid|3-(3,4-dihydroxyphenyl)acrylic acid|(E)-3-(3,4-dihydroxyphenyl)acrylic acid|Cinnamic acid, 3,4-dihydroxy-|(2E)-3-(3,4-dihydroxyphenyl)prop-2-enoic acid|Caffeicacid|3-(3,4-Dihydroxyphenyl)-2-propenoic acid|2-Propenoic acid, 3-(3,4-dihydroxyphenyl)-|4-(2-Carboxyethenyl)-1,2-dihydroxybenzene…	180.16	C9H8O4	77.8	212	1.2	13	3	4	2	InChI=1S/C9H8O4/c10-7-3-1-6(5-8(7)11)2-4-9(12)13/h1-5,10-11H,(H,12,13)/b4-2+	C1=CC(=C(C=C1/C=C/C(=O)O)O)O	C1=CC(=C(C=C1C=CC(=O)O)O)O	QAIPRVGONGVQAS-DUXPYHPUSA-N	180.042	180.042
Capryloylglycine	HMDB0000832			Endogenous		Metabolome	2-(octanoylamino)acetic acid	2-Octanamidoacetic acid	2-octanamidoacetic acid|Caprylylglycine|14246-53-8|capryloylglycine|Capryloyl glycine|N-(1-Oxooctyl)glycine|N-Octanoylglycine|2-(octanoylamino)acetic acid|Glycine, N-(1-oxooctyl)-|UNII-8TY5YO42NJ|8TY5YO42NJ|EINECS 238-122-3|EC 238-122-3|octanoylglycine|N-Capryloylglycine|N-octanoyl-Glycine|Lipacide C 8G|Octanoylamino-acetic acid|N-(1-oxooctyl)-Glycine|2-(octylamino)acetic acid|N- (1- oxooctyl)gly…	201.26	C10H19NO3	66.4	180	2.1	14	2	3	8	InChI=1S/C10H19NO3/c1-2-3-4-5-6-7-9(12)11-8-10(13)14/h2-8H2,1H3,(H,11,12)(H,13,14)	CCCCCCCC(=O)NCC(=O)O	CCCCCCCC(=O)NCC(=O)O	SAVLIIGUQOSOEP-UHFFFAOYSA-N	201.136	201.136
Carnosine	HMDB0000033		C00386	Endogenous		Metabolome	(2S)-2-(3-aminopropanoylamino)-3-(1H-imidazol-5-yl)propanoic acid	Carnosine	L-Carnosine|Carnosine|305-84-0|beta-Alanyl-L-histidine|Ignotine|Karnozin|Karnozzn|(2S)-2-(3-aminopropanamido)-3-(1H-imidazol-4-yl)propanoic acid|N-2-M|L-Histidine, beta-alanyl-|Polaprezinc|(3-aminopropanoyl)-L-histidine|CHEBI:15727|Nalpha-(beta-alanyl)-L-histidine|.beta.-Alanyl-L-histidine|UNII-8HO6PVN24W|NSC 524045|BRN 0087671|8HO6PVN24W|beta-Alanylhistidine|EINECS 206-169-9|4-25-00-04381 (Beils…	226.23	C9H14N4O3	121	259	-4	16	4	5	6	InChI=1S/C9H14N4O3/c10-2-1-8(14)13-7(9(15)16)3-6-4-11-5-12-6/h4-5,7H,1-3,10H2,(H,11,12)(H,13,14)(H,15,16)/t7-/m0/s1	C1=C(NC=N1)C[C@@H](C(=O)O)NC(=O)CCN	C1=C(NC=N1)CC(C(=O)O)NC(=O)CCN	CQOVPNPJLQNMDC-ZETCQYMHSA-N	226.107	226.107
Cinnamoylglycine	HMDB0011621			Endogenous		Metabolome	2-[[(E)-3-phenylprop-2-enoyl]amino]acetic acid	Cinnamoylglycine	Cinnamoylglycine|16534-24-0|N-Cinnamoylglycine|2-Cinnamamidoacetic acid|N-Cinnamylglycine|2-[(2E)-3-phenylprop-2-enamido]acetic acid|62430-40-4|2-[[(E)-3-phenylprop-2-enoyl]amino]acetic acid|2-(3-phenylprop-2-enamido)acetic acid|CHEBI:68616|Glycine,N-(1-oxo-3-phenyl-2-propen-1-yl)-|N-[(2E)-3-phenylprop-2-enoyl]glycine|N-(1-oxo-3-phenyl-2-propenyl)-Glycine|N-(1-oxo-3-phenyl-2-propen-1-yl)-Glycine|…	205.21	C11H11NO3	66.4	255	1.2	15	2	3	4	InChI=1S/C11H11NO3/c13-10(12-8-11(14)15)7-6-9-4-2-1-3-5-9/h1-7H,8H2,(H,12,13)(H,14,15)/b7-6+	C1=CC=C(C=C1)/C=C/C(=O)NCC(=O)O	C1=CC=C(C=C1)C=CC(=O)NCC(=O)O	YAADMLWHGMUGQL-VOTSOKGWSA-N	205.074	205.074
Cis-aconitic acid	HMDB0000072		C00417	Endogenous		Metabolome	(Z)-prop-1-ene-1,2,3-tricarboxylic acid	cis-Aconitic acid	cis-Aconitic acid|585-84-2|ACONITIC ACID|cis-aconitate|Achilleic acid|Citridinic acid|Equisetic acid|Pyrocitric acid|Achilleaic acid|Citridic acid|(Z)-prop-1-ene-1,2,3-tricarboxylic acid|3-Carboxyglutaconic acid|(Z)-Aconitic acid|(1Z)-prop-1-ene-1,2,3-tricarboxylic acid|cis-Aconic acid|cis-Oxaloacetic acid|(Z)-1-Propene-1,2,3-tricarboxylic acid|499-12-7|1-Propene-1,2,3-tricarboxylic acid|Aconitic…	174.11	C6H6O6	112	251	-1	12	3	6	4	InChI=1S/C6H6O6/c7-4(8)1-3(6(11)12)2-5(9)10/h1H,2H2,(H,7,8)(H,9,10)(H,11,12)/b3-1-	C(/C(=C/C(=O)O)/C(=O)O)C(=O)O	C(C(=CC(=O)O)C(=O)O)C(=O)O	GTZCVFVGUGFEME-IWQZZHSRSA-N	174.016	174.016
Citrate	HMDB0000094		C00158	Endogenous		Metabolome	2-hydroxypropane-1,2,3-tricarboxylic acid	Citric Acid	citric acid|77-92-9|Citric acid, anhydrous|2-hydroxypropane-1,2,3-tricarboxylic acid|Aciletten|Anhydrous citric acid|Citro|Citretten|Chemfill|Hydrocerol A|Citric acid anhydrous|1,2,3-Propanetricarboxylic acid, 2-hydroxy-|Kyselina citronova|2-hydroxy-1,2,3-propanetricarboxylic acid|2-Hydroxytricarballylic acid|Caswell No. 221C|3-Carboxy-3-hydroxypentane-1,5-dioic acid|FEMA No. 2306|2-Hydroxypropan…	192.12	C6H8O7	132	227	-1.7	13	4	7	5	InChI=1S/C6H8O7/c7-3(8)1-6(13,5(11)12)2-4(9)10/h13H,1-2H2,(H,7,8)(H,9,10)(H,11,12)	C(C(=O)O)C(CC(=O)O)(C(=O)O)O	C(C(=O)O)C(CC(=O)O)(C(=O)O)O	KRKNYBCHXYNGOX-UHFFFAOYSA-N	192.027	192.027
Cortolone-3-glucuronide	HMDB0010320			Endogenous		Metabolome	(2S,3S,4S,5R,6R)-6-[[17-(1,2-dihydroxyethyl)-17-hydroxy-10,13-dimethyl-11-oxo-2,3,4,5,6,7,8,9,12,14,15,16-dodecahydro-1H-cyclopenta[a]phenanthren-2-yl]oxy]-3,4,5-trihydroxyoxane-2-carboxylic acid	Cortolone-3-glucuronide	Cortolone-3-glucuronide|CHEBI:88773|Q27160730	542.6	C27H42O11	194	944	0.5	38	7	11	5	InChI=1S/C27H42O11/c1-25-9-13(37-24-21(33)19(31)20(32)22(38-24)23(34)35)5-3-12(25)4-6-14-15-7-8-27(36,17(30)11-28)26(15,2)10-16(29)18(14)25/h12-15,17-22,24,28,30-33,36H,3-11H2,1-2H3,(H,34,35)/t12?,13?,14?,15?,17?,18?,19-,20-,21+,22-,24+,25?,26?,27?/m0/s1	CC12CC(CCC1CCC3C2C(=O)CC4(C3CCC4(C(CO)O)O)C)O[C@H]5[C@@H]([C@H]([C@@H]([C@H](O5)C(=O)O)O)O)O	CC12CC(CCC1CCC3C2C(=O)CC4(C3CCC4(C(CO)O)O)C)OC5C(C(C(C(O5)C(=O)O)O)O)O	OKNSFVSKHQJVRN-XAYCFROHSA-N	542.273	542.273
Cotinine	HMDB0001046			Endogenous		Metabolome	1-methyl-5-pyridin-3-ylpyrrolidin-2-one	1-Methyl-5-(3-pyridinyl)-2-pyrrolidinone	15569-85-4|rac Cotinine|1-Methyl-5-(3-pyridinyl)-2-pyrrolidinone|rac-Cotinine|1-methyl-5-(pyridin-3-yl)pyrrolidin-2-one|1-methyl-5-pyridin-3-ylpyrrolidin-2-one|2-Pyrrolidinone, 1-methyl-5-(3-pyridinyl)-|CHEMBL664|2-Pyrrolidinone, 1-methyl-5-(3-pyridinyl)-, (S)-|S-(-)-Cotinine|CONTININE-2,4,5,6-D4 (PYRIDINE-D4)|350818-68-7|C10H12N2O|66269-66-7|(+/-)-Cotinine|(5S)-1-methyl-5-pyridin-3-ylpyrrolidin-…	176.21	C10H12N2O	33.2	205	-0.3	13	0	2	1	InChI=1S/C10H12N2O/c1-12-9(4-5-10(12)13)8-3-2-6-11-7-8/h2-3,6-7,9H,4-5H2,1H3	CN1C(CCC1=O)C2=CN=CC=C2	CN1C(CCC1=O)C2=CN=CC=C2	UIKROCXWUNQSPJ-UHFFFAOYSA-N	176.095	176.095
Cotinine n-oxide	HMDB0001411			Endogenous		Metabolome	(5S)-1-methyl-5-(1-oxidopyridin-1-ium-3-yl)pyrrolidin-2-one	cotinine N-oxide	cotinine N-oxide|(S)-Cotinine N-Oxide|36508-80-2|CHEBI:89087|(5s)-1-methyl-5-(1-oxido-3-pyridinyl)-2-pyrrolidinone|(S)-1-methyl-5-(1-oxido-3-pyridinyl)-2-Pyrrolidinone|(S)-1-methyl-5-(3-pyridinyl)-2-Pyrrolidinone N-oxide|(S)-3-(1-Methyl-5-oxopyrrolidin-2-yl)pyridine 1-oxide|(5S)-1-methyl-5-(1-oxidopyridin-1-ium-3-yl)pyrrolidin-2-one|3-[(2S)-1-methyl-5-oxopyrrolidin-2-yl]pyridin-1-ium-1-olate|(-)-…	192.21	C10H12N2O2	45.8	232	-1.3	14	0	2	1	InChI=1S/C10H12N2O2/c1-11-9(4-5-10(11)13)8-3-2-6-12(14)7-8/h2-3,6-7,9H,4-5H2,1H3/t9-/m0/s1	CN1[C@@H](CCC1=O)C2=C[N+](=CC=C2)[O-]	CN1C(CCC1=O)C2=C[N+](=CC=C2)[O-]	CIPULDKLIIVIER-VIFPVBQESA-N	192.09	192.09
Creatine	HMDB0000064		C00300	Endogenous		Metabolome	2-[carbamimidoyl(methyl)amino]acetic acid	Creatine	creatine|57-00-1|Creatin|Kreatin|N-amidinosarcosine|Krebiozon|N-methyl-N-guanylglycine|2-(1-Methylguanidino)acetic acid|methylglycocyamine|Creatine, hydrate|Glycine, N-(aminoiminomethyl)-N-methyl-|Pyrolysate|(alpha-Methylguanido)acetic acid|Cosmocair C 100|Methylguanidoacetic acid|2-(1-methylcarbamimidamido)acetic acid|N-carbamimidoyl-N-methylglycine|Kreatinum|Neotine|Creatine, anhydrous|N-(amino…	131.13	C4H9N3O2	90.4	134	-1.2	9	3	3	3	InChI=1S/C4H9N3O2/c1-7(4(5)6)2-3(8)9/h2H2,1H3,(H3,5,6)(H,8,9)	CN(CC(=O)O)C(=N)N	CN(CC(=O)O)C(=N)N	CVSVTCORWBXHQV-UHFFFAOYSA-N	131.069	131.069
Creatinine	HMDB0000562		C00791	Endogenous		Metabolome	2-amino-3-methyl-4H-imidazol-5-one	creatinine	60-27-5|AYI8EX34EU|creatinine|2-Imino-1-methylimidazolidin-4-one|1-Methylglycocyamidine|1-Methylhydantoin-2-imide|Creatinine,heated|Kreatininum|Kreatinin|4H-Imidazol-4-one, 2-amino-1,5-dihydro-1-methyl-|creatinina|2-amino-3-methyl-4H-imidazol-5-one|2-amino-1-methyl-1,5-dihydro-4H-imidazol-4-one|NSC-13123|Creatinine (VAN)|C4H7N3O|CHEBI:16737|AI3-15321|EINECS 200-466-7|UNII-AYI8EX34EU|NSC 13123|2-A…	113.12	C4H7N3O	58.7	151	-1.8	8	1	1	0	InChI=1S/C4H7N3O/c1-7-2-3(8)6-4(7)5/h2H2,1H3,(H2,5,6,8)	CN1CC(=O)N=C1N	CN1CC(=O)N=C1N	DDRJAANPRJIHGJ-UHFFFAOYSA-N	113.059	113.059
Cystathionine	HMDB0000099		C00542	Endogenous		Metabolome	(2S)-2-amino-4-[(2R)-2-amino-2-carboxyethyl]sulfanylbutanoic acid	L-cystathionine	L-cystathionine|56-88-2|cystathionine|L-(+)-Cystathionine|Cystathionine, L-|(R)-S-(2-Amino-2-carboxyethyl)-L-homocysteine|L-Homocysteine, S-(2-amino-2-carboxyethyl)-, (R)-|(2S)-2-amino-4-[(2R)-2-amino-3-hydroxy-3-oxopropyl]sulfanylbutanoic acid|UNII-375YFJ481O|375YFJ481O|(2S)-2-amino-4-{[(2R)-2-amino-2-carboxyethyl]sulfanyl}butanoic acid|EINECS 200-295-8|(2S)-2-amino-4-[(2R)-2-amino-2-carboxyethy…	222.26	C7H14N2O4S	152	212	-6	14	4	7	7	InChI=1S/C7H14N2O4S/c8-4(6(10)11)1-2-14-3-5(9)7(12)13/h4-5H,1-3,8-9H2,(H,10,11)(H,12,13)/t4-,5-/m0/s1	C(CSC[C@@H](C(=O)O)N)[C@@H](C(=O)O)N	C(CSCC(C(=O)O)N)C(C(=O)O)N	ILRYLPWNYFXEMH-WHFBIAKZSA-N	222.067	222.067
Cysteinylglycine	HMDB0000078		C01419	Endogenous		Metabolome	2-[[(2R)-2-amino-3-sulfanylpropanoyl]amino]acetic acid	Cysteinylglycine	Cysteinylglycine|19246-18-5|L-Cysteinylglycine|Cys-Gly|cysteinyl-glycine|Glycine, L-cysteinyl-|L-Cysteinyl-glycine|N-L-cysteinylglycine|Glycine, N-cysteinyl|H-Cys-Gly-OH|(R)-2-(2-Amino-3-mercaptopropanamido)acetic acid|Glycine, N-L-cysteinyl-|2-[[(2R)-2-amino-3-sulfanylpropanoyl]amino]acetic acid|CCRIS 2905|CHEBI:4047|CHEMBL371579|UNII-384644SZ9T|2-[(2R)-2-amino-3-sulfanylpropanamido]acetic acid|…	178.21	C5H10N2O3S	93.4	162	-3.7	11	4	5	4	InChI=1S/C5H10N2O3S/c6-3(2-11)5(10)7-1-4(8)9/h3,11H,1-2,6H2,(H,7,10)(H,8,9)/t3-/m0/s1	C([C@@H](C(=O)NCC(=O)O)N)S	C(C(C(=O)NCC(=O)O)N)S	ZUKPVRWZDMRIEO-VKHMYHEASA-N	178.041	178.041
Cytidine	HMDB0000089		C00475	Endogenous		Metabolome	4-amino-1-[(2R,3S,4S,5R)-3,4-dihydroxy-5-(hydroxymethyl)oxolan-2-yl]pyrimidin-2-one	Cytarabine	cytarabine|147-94-4|Ara-C|Cytosine arabinoside|Arabinocytidine|Aracytidine|Cytarabinoside|Cytosar|Spongocytidine|Aracytin|Cytarabin|Cytosar-U|Aracytine|Depocyt|Alexan|Udicil|Arabitin|Cytarabina|Tarabine|Arafcyt|Erpalfa|Arabinofuranosylcytosine|1-beta-D-Arabinofuranosylcytosine|arabinocytosine|Cytosine arabinose|Cytarabinum|DepoCyte|Arabinosylcytosine|Cytosine beta-D-arabinofuranoside|Cytosinearab…	243.22	C9H13N3O5	129	383	-2.1	17	4	5	2	InChI=1S/C9H13N3O5/c10-5-1-2-12(9(16)11-5)8-7(15)6(14)4(3-13)17-8/h1-2,4,6-8,13-15H,3H2,(H2,10,11,16)/t4-,6-,7+,8-/m1/s1	C1=CN(C(=O)N=C1N)[C@H]2[C@H]([C@@H]([C@H](O2)CO)O)O	C1=CN(C(=O)N=C1N)C2C(C(C(O2)CO)O)O	UHDGCWIWMRVCDJ-CCXZUQQUSA-N	243.086	243.086
Cytosine	HMDB0000630		C00380	Endogenous		Metabolome	6-amino-1H-pyrimidin-2-one	Cytosine	cytosine|71-30-7|4-Amino-2-hydroxypyrimidine|Cytosinimine|4-aminopyrimidin-2(1H)-one|2(1H)-Pyrimidinone, 4-amino-|4-Amino-2(1H)-pyrimidinone|6-Aminopyrimidin-2(1h)-One|Cytosin|4-aminopyrimidin-2-ol|Zytosin|6-amino-1H-pyrimidin-2-one|4-amino-2-oxo-1,2-dihydropyrimidine|Cyt|AI3-52281|MFCD00006034|CHEBI:16040|2(1H)-pyrimidinone, 6-amino-|EINECS 200-749-5|UNII-8J337D1HZY|NSC 27787|NSC-27787|8J337D1HZ…	111.1	C4H5N3O	67.5	170	-1.7	8	2	2	0	InChI=1S/C4H5N3O/c5-3-1-2-6-4(8)7-3/h1-2H,(H3,5,6,7,8)	C1=C(NC(=O)N=C1)N	C1=C(NC(=O)N=C1)N	OPTASPLRGRRNAP-UHFFFAOYSA-N	111.043	111.043
D-(+)-glucose	HMDB0000122		C00221	Endogenous		Metabolome	(2R,3R,4S,5S,6R)-6-(hydroxymethyl)oxane-2,3,4,5-tetrol	beta-D-glucose	beta-D-glucose|beta-D-glucopyranose|492-61-5|glucoside|beta-Dextrose|b-d-glucose|.beta.-D-Glucopyranose|beta-glucose|Curdlan|28905-12-6|Oxidase, glucose|(2R,3R,4S,5S,6R)-6-(hydroxymethyl)oxane-2,3,4,5-tetrol|.beta.-D-Glucose|Glucose, (beta-D)-Isomer|(2R,3R,4S,5S,6R)-6-(Hydroxymethyl)tetrahydro-2H-pyran-2,3,4,5-tetraol|.beta.-d-Glucose, anhydrous|UNII-J4R00M814D|Grape sugar|beta-D-Glucopyranose, a…	180.16	C6H12O6	110	151	-2.6	12	5	6	1	InChI=1S/C6H12O6/c7-1-2-3(8)4(9)5(10)6(11)12-2/h2-11H,1H2/t2-,3-,4+,5-,6-/m1/s1	C([C@@H]1[C@H]([C@@H]([C@H]([C@@H](O1)O)O)O)O)O	C(C1C(C(C(C(O1)O)O)O)O)O	WQZGKKKJIJFFOK-VFUOTHLCSA-N	180.063	180.063
D-(+)-maltose	HMDB0000163		C00208	Endogenous		Metabolome	(2R,3S,4S,5R,6R)-2-(hydroxymethyl)-6-[(2R,3S,4R,5S,6S)-4,5,6-trihydroxy-2-(hydroxymethyl)oxan-3-yl]oxyoxane-3,4,5-triol	4-O-alpha-D-Glucopyranosyl-D-glucose	maltose|alpha-D-glucosyl-(1->4)-alpha-D-mannose|Cextromaltose|Maltobiose|Maltodiose|Finetose|Sunmalt|Malt sugar|Finetose F|D-Maltose|Sunmalt S|Maltose HH|Maltose HHH|4-O-a-D-Glucopyranosyl-D-glucose|Advantose 100|Madoros (TN)|D-(+)-Maltose|4-(alpha-D-Glucosido)-D-glucose|Madoros|delta-Maltose|4-O-alpha-D-Glucopyranosyl-D-glucose|delta-(+)-maltose|4-(alpha-D-Glucopyranosido)-alpha-glucopyranose|CH…	342.3	C12H22O11	190	382	-4.7	23	8	11	4	InChI=1S/C12H22O11/c13-1-3-5(15)6(16)9(19)12(22-3)23-10-4(2-14)21-11(20)8(18)7(10)17/h3-20H,1-2H2/t3-,4-,5-,6+,7-,8+,9-,10-,11+,12-/m1/s1	C([C@@H]1[C@H]([C@@H]([C@H]([C@H](O1)O[C@@H]2[C@H](O[C@@H]([C@H]([C@H]2O)O)O)CO)O)O)O)O	C(C1C(C(C(C(O1)OC2C(OC(C(C2O)O)O)CO)O)O)O)O	GUBGYTABKSRVRQ-DKBJLJRDSA-N	342.116	342.116
D(+)-phenyllactic acid	HMDB0000748		C05607	Endogenous		Metabolome	(2R)-2-hydroxy-3-phenylpropanoic acid	(2R)-2-hydroxy-3-phenylpropanoic acid	7326-19-4|(R)-2-Hydroxy-3-phenylpropionic acid|(R)-2-hydroxy-3-phenylpropanoic acid|(2R)-2-hydroxy-3-phenylpropanoic acid|D-(+)-3-Phenyllactic acid|(R)-3-Phenyllactic acid|D-(+)-Phenyllactic acid|D-3-phenyllactic acid|(R)-(+)-3-Phenyllactic Acid|(R)-phenyllactate|3-Phenyl-D-lactic acid|L-Phenyl Lactate|L-3-Phenyllactate|MFCD00078062|(2R)-2-Hydroxy-3-phenyl-propanoic acid|3-Phenyllactic acid, (R)-…	166.17	C9H10O3	57.5	150	1.1	12	2	3	3	InChI=1S/C9H10O3/c10-8(9(11)12)6-7-4-2-1-3-5-7/h1-5,8,10H,6H2,(H,11,12)/t8-/m1/s1	C1=CC=C(C=C1)C[C@H](C(=O)O)O	C1=CC=C(C=C1)CC(C(=O)O)O	VOXXWSYKYCBWHO-MRVPVSSYSA-N	166.063	166.063
D-(+)-pipecolinic acid	HMDB0005960			Endogenous		Metabolome	(2R)-piperidine-2-carboxylic acid	(R)-Piperidine-2-carboxylic acid	1723-00-8|(R)-Piperidine-2-carboxylic acid|D-pipecolic acid|D-Pipecolinic acid|D-Homoproline|(2R)-piperidine-2-carboxylic acid|(+)-Pipecolic acid|d(+)-pipecolinic acid|h-d-hopro-oh|(D)-PIPECOLIC ACID|Pipecolic acid, (+)-|(R)-pipecolic acid|(R)-Pipecolinic acid|2-Piperidinecarboxylic acid, (2R)-|D-(+)-Pipecolic acid|(+)-Pipecolinic acid|6-CARBOXYPIPERIDINE|(r)-(+)-pipecolic acid|UNII-XPO6784Z20|CH…	129.16	C6H11NO2	49.3	114	-2.3	9	2	3	1	InChI=1S/C6H11NO2/c8-6(9)5-3-1-2-4-7-5/h5,7H,1-4H2,(H,8,9)/t5-/m1/s1	C1CCN[C@H](C1)C(=O)O	C1CCNC(C1)C(=O)O	HXEACLLIILLPRG-RXMQYKEDSA-N	129.079	129.079
D-(+)-xylose	HMDB0000098		C00181	Endogenous		Metabolome	(3R,4S,5R)-oxane-2,3,4,5-tetrol	D-Xylose	D-Xyl|D-Xylopyranose|D-Xylopyranoside|D-Xylose|Xyl|Xylopyranose|Xylopyranoside|Xylose|Xyloside|Wood sugar|(3R,4S,5R)-oxane-2,3,4,5-tetrol|7261-26-9|D-xylopentose|10257-31-5|CHEBI:53455|D(+)-XYLOSE|Xylopyranose (6CI,7CI,8CI,9CI)|50855-32-8|Xylomed|DTXCID903745|DTXSID0023745|(3R,4S,5R)-tetrahydro-2H-pyran-2,3,4,5-tetrol|rel-(3R,4S,5R)-Tetrahydro-2H-pyran-2,3,4,5-tetraol|D-(+)-Xylose, >=99%|(3R,4S,5…	150.13	C5H10O5	90.2	117	-2.5	10	4	5	0	InChI=1S/C5H10O5/c6-2-1-10-5(9)4(8)3(2)7/h2-9H,1H2/t2-,3+,4-,5?/m1/s1	C1[C@H]([C@@H]([C@H](C(O1)O)O)O)O	C1C(C(C(C(O1)O)O)O)O	SRBFZHDQGSBBOR-IOVATXLUSA-N	150.053	150.053
D-allose	HMDB0001151		C01487	Endogenous		Metabolome	(3S,4S,5R,6S)-6-(hydroxymethyl)oxane-2,3,4,5-tetrol	L-allopyranose	L-allopyranose|39392-63-7|L-glucopyranose|(3S,4S,5R,6S)-6-(Hydroxymethyl)tetrahydro-2H-pyran-2,3,4,5-tetraol|delta-allose|beta-delta-allose|beta-delta-Allopyranose|CHEBI:37741|DTXSID601319074|L-Allose, >=97.0% (HPLC)|Q27117247|(3S,4S,5R,6S)-6-(hydroxymethyl)oxane-2,3,4,5-tetrol	180.16	C6H12O6	110	151	-2.6	12	5	6	1	InChI=1S/C6H12O6/c7-1-2-3(8)4(9)5(10)6(11)12-2/h2-11H,1H2/t2-,3-,4-,5-,6?/m0/s1	C([C@H]1[C@@H]([C@@H]([C@@H](C(O1)O)O)O)O)O	C(C1C(C(C(C(O1)O)O)O)O)O	WQZGKKKJIJFFOK-HOWGCPQDSA-N	180.063	180.063
D-aspartate	HMDB0006483		C00402	Endogenous		Metabolome	(2R)-2-aminobutanedioic acid	D-Aspartic acid	D-Aspartic acid|1783-96-6|(R)-2-aminosuccinic acid|D-Aspartate|H-D-Asp-OH|(2R)-2-aminobutanedioic acid|(-)-Aspartic acid|(R)-Aspartic acid|D-(-)-Aspartic acid|Aspartic acid D-form|Aspartic acid, D-|(R)-(-)-Aminosuccinic acid|NSC 97922|D-Asparaginsaeure|D-Asp|D-Aminosuccinic acid|BRN 1723529|[3H]-D-aspartate|[3H]D-aspartic acid|Tocris-0213|[3H]-D-aspartic acid|EINECS 217-234-6|MFCD00063081|UNII-4S…	133.1	C4H7NO4	101	133	-2.8	9	3	5	3	InChI=1S/C4H7NO4/c5-2(4(8)9)1-3(6)7/h2H,1,5H2,(H,6,7)(H,8,9)/t2-/m1/s1	C([C@H](C(=O)O)N)C(=O)O	C(C(C(=O)O)N)C(=O)O	CKLJMWTZIZZHCS-UWTATZPHSA-N	133.038	133.038
Deoxyadenosine	HMDB0000101		C00559	Endogenous		Metabolome	(2R,3S,5R)-5-(6-aminopurin-9-yl)-2-(hydroxymethyl)oxolan-3-ol	2'-Deoxyadenosine	2'-deoxyadenosine|deoxyadenosine|958-09-8|Desoxyadenosine|Adenyldeoxyriboside|Adenine deoxyribonucleoside|Adenine deoxyribose|(2R,3S,5R)-5-(6-amino-9H-purin-9-yl)-2-(hydroxymethyl)tetrahydrofuran-3-ol|ADENOSINE, 2'-DEOXY-|2-Deoxyadenosine|Adenine deoxy nucleoside|2'-Deoxyformycin A|CCRIS 1782|NSC 141848|CHEBI:17256|AI3-52383|Adenosine, 2'-deoxy,|EINECS 213-488-7|NSC 83258|NSC 143510|beta-D-erythr…	251.24	C10H13N5O3	119	307	-0.5	18	3	7	2	InChI=1S/C10H13N5O3/c11-9-8-10(13-3-12-9)15(4-14-8)7-1-5(17)6(2-16)18-7/h3-7,16-17H,1-2H2,(H2,11,12,13)/t5-,6+,7+/m0/s1	C1[C@@H]([C@H](O[C@H]1N2C=NC3=C(N=CN=C32)N)CO)O	C1C(C(OC1N2C=NC3=C(N=CN=C32)N)CO)O	OLXZPDWKRNYJJZ-RRKCRQDMSA-N	251.102	251.102
Deoxycytidine	HMDB0000014		C00881	Endogenous		Metabolome	4-amino-1-[(2R,4S,5R)-4-hydroxy-5-(hydroxymethyl)oxolan-2-yl]pyrimidin-2-one	2'-Deoxycytidine	2'-deoxycytidine|deoxycytidine|951-77-9|CYTIDINE, 2'-DEOXY-|Cytosine deoxyriboside|Deoxyribose cytidine|dCYD|4-Amino-1-((2R,4S,5R)-4-hydroxy-5-(hydroxymethyl)tetrahydrofuran-2-yl)pyrimidin-2(1H)-one|207121-53-7|Desoxycytidin [German]|Cytosine, deoxyribonucleoside|Desoxycytidin|Doxecitine|d-cytidine|1beta-2'-Deoxyribofuranosylcytosine, d-|EINECS 213-454-1|BRN 0087567|1-(2-Deoxy-beta-D-ribofuranosy…	227.22	C9H13N3O4	108	355	-1.8	16	3	4	2	InChI=1S/C9H13N3O4/c10-7-1-2-12(9(15)11-7)8-3-5(14)6(4-13)16-8/h1-2,5-6,8,13-14H,3-4H2,(H2,10,11,15)/t5-,6+,8+/m0/s1	C1[C@@H]([C@H](O[C@H]1N2C=CC(=NC2=O)N)CO)O	C1C(C(OC1N2C=CC(=NC2=O)N)CO)O	CKTSBUTUHBMZGZ-SHYZEUOFSA-N	227.091	227.091
Deoxypyridinoline	HMDB0000569			Endogenous		Metabolome	4-[(2S)-2-amino-2-carboxyethyl]-1-[(5S)-5-amino-5-carboxypentyl]-5-[(3S)-3-amino-3-carboxypropyl]pyridin-1-ium-3-olate	Desoxypyridinolin	Desoxypyridinolin|4-[(2S)-2-amino-2-carboxyethyl]-1-[(5S)-5-amino-5-carboxypentyl]-5-[(3S)-3-amino-3-carboxypropyl]pyridin-1-ium-3-olate|83462-55-9	412.4	C18H28N4O7	217	562	-7.6	29	6	10	13	InChI=1S/C18H28N4O7/c19-12(16(24)25)3-1-2-6-22-8-10(4-5-13(20)17(26)27)11(15(23)9-22)7-14(21)18(28)29/h8-9,12-14H,1-7,19-21H2,(H3-,23,24,25,26,27,28,29)/t12-,13-,14-/m0/s1	C1=C(C(=C(C=[N+]1CCCC[C@@H](C(=O)O)N)[O-])C[C@@H](C(=O)O)N)CC[C@@H](C(=O)O)N	C1=C(C(=C(C=[N+]1CCCCC(C(=O)O)N)[O-])CC(C(=O)O)N)CCC(C(=O)O)N	ZAHDXEIQWWLQQL-IHRRRGAJSA-N	412.196	412.196
Deoxyribose	HMDB0003224		C01801	Endogenous		Metabolome	(2S,4R,5S)-5-(hydroxymethyl)oxolane-2,4-diol	(2S,4R,5S)-5-(Hydroxymethyl)oxolane-2,4-diol	113890-38-3|2-Deoxy-beta-L-erythro-pentofuranose|(2S,4R,5S)-5-(Hydroxymethyl)oxolane-2,4-diol|2'-Deoxy-D-ribose|(2S,4R,5S)-5-(Hydroxymethyl)tetrahydrofuran-2,4-diol|SCHEMBL5834564|DTXSID701347412|AKOS006288998	134.13	C5H10O4	69.9	95	-1	9	3	4	1	InChI=1S/C5H10O4/c6-2-4-3(7)1-5(8)9-4/h3-8H,1-2H2/t3-,4+,5+/m1/s1	C1[C@H]([C@@H](O[C@@H]1O)CO)O	C1C(C(OC1O)CO)O	PDWIQYODPROSQH-WISUUJSJSA-N	134.058	134.058
Deoxyuridine	HMDB0000012		C00526	Endogenous		Metabolome	1-[(2R,4S,5R)-4-hydroxy-5-(hydroxymethyl)oxolan-2-yl]pyrimidine-2,4-dione	2'-Deoxyuridine	2'-DEOXYURIDINE|951-78-0|deoxyuridine|Uracil deoxyriboside|Uridine, 2'-deoxy-|2-Deoxyuridine|Deoxyribose uracil|1-((2R,4S,5R)-4-Hydroxy-5-(hydroxymethyl)tetrahydrofuran-2-yl)pyrimidine-2,4(1H,3H)-dione|dURD|C9H12N2O5|2'-Desoxyuridine|CCRIS 2832|2'-Deoxyuridine-1'-d|EINECS 213-455-7|NSC 23615|BRN 0024433|UNII-W78I7AY22C|1-(2-Deoxy-beta-D-ribofuranosyl)uracil|W78I7AY22C|CHEBI:16450|1-(2-Deoxy-beta-…	228.2	C9H12N2O5	99.1	343	-1.6	16	3	5	2	InChI=1S/C9H12N2O5/c12-4-6-5(13)3-8(16-6)11-2-1-7(14)10-9(11)15/h1-2,5-6,8,12-13H,3-4H2,(H,10,14,15)/t5-,6+,8+/m0/s1	C1[C@@H]([C@H](O[C@H]1N2C=CC(=O)NC2=O)CO)O	C1C(C(OC1N2C=CC(=O)NC2=O)CO)O	MXHRCPNRJAMMIM-SHYZEUOFSA-N	228.075	228.075
D-fructose	HMDB0000660		C02336	Endogenous		Metabolome	(2R,3S,4S,5R)-2,5-bis(hydroxymethyl)oxolane-2,3,4-triol	beta-D-fructofuranose	beta-D-fructofuranose|beta-Levulose|beta-D-Fructose|470-23-5|beta-Fruit sugar|(2R,3S,4S,5R)-2,5-bis(hydroxymethyl)oxolane-2,3,4-triol|Fructooligosaccharides|beta-D-Arabino-hexulose|53188-23-1|b-D-Fructofuranose|CHEBI:28645|B986VTP17J|.beta.-D-Fructofuranose|delta-Fructose|Sugar fruit fine|-D-Fructose|Beta-delta-fructose|Frutooligosaccharides|delta-(-)-Fructose|Dietade Dietary Foods|2x7x|| cent-D-…	180.16	C6H12O6	110	162	-2.3	12	5	6	2	InChI=1S/C6H12O6/c7-1-3-4(9)5(10)6(11,2-8)12-3/h3-5,7-11H,1-2H2/t3-,4-,5+,6-/m1/s1	C([C@@H]1[C@H]([C@@H]([C@](O1)(CO)O)O)O)O	C(C1C(C(C(O1)(CO)O)O)O)O	RFSUNEUAIZKAJO-ARQDHWQXSA-N	180.063	180.063
D-glucosamine 6-phosphate	HMDB0001254		C00352	Endogenous		Metabolome	[(2R,3S,4R,5R,6S)-5-amino-3,4,6-trihydroxyoxan-2-yl]methyl dihydrogen phosphate	Glucosamine 6-phosphate	glucosamine 6-phosphate|2-amino-2-deoxy-6-O-phosphono-alpha-D-glucopyranose|alpha-D-glucosamine 6-phosphate|D-glucosamine phosphate|D-glucosamine 6-phosphate|GlcN-6-P|1moq|glucose 6-phosphorate|Glucose-6-phosphorate|bmse000189|D0Y8PY|SCHEMBL4363568|CHEBI:15873|XHMJOUIAFHJHBW-UKFBFLRUSA-N|alpha-D-Glucosamine 6-phosphoric acid|DB02657|alpha-D-glucosamine 6-(dihydrogen phosphate)|Q55168356|2-amino-2…	259.149	C6H14NO8P	163	282	-6.8	16	6	9	3	InChI=1S/C6H14NO8P/c7-3-5(9)4(8)2(15-6(3)10)1-14-16(11,12)13/h2-6,8-10H,1,7H2,(H2,11,12,13)/t2-,3-,4-,5-,6+/m1/s1	C([C@@H]1[C@H]([C@@H]([C@H]([C@H](O1)O)N)O)O)OP(=O)(O)O	C(C1C(C(C(C(O1)O)N)O)O)OP(=O)(O)O	XHMJOUIAFHJHBW-UKFBFLRUSA-N	259.046	259.046
D-glucose 6-phosphate	HMDB0001401		C00092	Endogenous		Metabolome	[(2R,3S,4S,5R)-3,4,5,6-tetrahydroxyoxan-2-yl]methyl dihydrogen phosphate	Glucose 6-phosphate	Glucose 6-phosphate|D-glucopyranose 6-phosphate|D-glucopyranose 6-(dihydrogen phosphate)|D-glucopyranose, 6-(dihydrogen phosphate)|299-31-0|{[(2R,3S,4S,5R)-3,4,5,6-tetrahydroxyoxan-2-yl]methoxy}phosphonic acid|6-O-phosphono-D-glucopyranose|D-glucose-6P|Glc6P|D-glucose-6-P|a-D-glucose 6- phosphate|D05TIS|SCHEMBL48379|alpha-D-Glucose 6- phosphate|CHEBI:4170|GTPL4647|CHEMBL4283156|D-Glucose-6-dihydr…	260.14	C6H13O9P	157	277	-4.2	16	6	9	3	InChI=1S/C6H13O9P/c7-3-2(1-14-16(11,12)13)15-6(10)5(9)4(3)8/h2-10H,1H2,(H2,11,12,13)/t2-,3-,4+,5-,6?/m1/s1	C([C@@H]1[C@H]([C@@H]([C@H](C(O1)O)O)O)O)OP(=O)(O)O	C(C1C(C(C(C(O1)O)O)O)O)OP(=O)(O)O	NBSCHQHZLSJFNQ-GASJEMHNSA-N	260.03	260.03
D-glutamine	HMDB0003423		C00819	Endogenous		Metabolome	(2R)-2,5-diamino-5-oxopentanoic acid	D-glutamine	D-glutamine|5959-95-5|H-D-Gln-OH|D-2-Aminoglutaramic acid|(R)-2,5-diamino-5-oxopentanoic acid|(2R)-2-amino-4-carbamoylbutanoic acid|Glutamine, D-|(2R)-2,5-diamino-5-oxopentanoic acid|D-Gln|(r)-2-amino-4-carbamoyl-butyric acid|UNII-63HB36CA2Y|63HB36CA2Y|DTXSID6046345|CHEBI:17061|NCGC00163333-01|MFCD00065607|DGN|DTXCID4026345|D-Glutamic acid 5-amide|(R)-glutamine|d-(+)-glutamine|CAS-5959-95-5|GLUTA…	146.14	C5H10N2O3	106	146	-3.1	10	3	4	4	InChI=1S/C5H10N2O3/c6-3(5(9)10)1-2-4(7)8/h3H,1-2,6H2,(H2,7,8)(H,9,10)/t3-/m1/s1	C(CC(=O)N)[C@H](C(=O)O)N	C(CC(=O)N)C(C(=O)O)N	ZDXPYRJPNDTMRX-GSVOUGTGSA-N	146.069	146.069
Diacetyl	HMDB0003407		C00741	Endogenous		Metabolome	butane-2,3-dione	2,3-Butanedione	2,3-butanedione|diacetyl|biacetyl|Butane-2,3-dione|431-03-8|dimethylglyoxal|Butanedione|dimethyl diketone|2,3-diketobutane|Dimethyl glyoxal|2,3-Butadione|2,3-dioxobutane|butadione|Glyoxal, dimethyl-|2,3-butandione|Diacetyl (natural)|FEMA No. 2370|Butan-2,3-dione|CCRIS 827|HSDB 297|NSC 8750|2.3-butanedione|MFCD00008756|UN2346|2,3-Butanedione-13C2|AI3-03313|EINECS 207-069-8|BRN 0605398|UNII-K324J5K…	86.09	C4H6O2	34.1	71.5	-1.3	6	0	2	1	InChI=1S/C4H6O2/c1-3(5)4(2)6/h1-2H3	CC(=O)C(=O)C	CC(=O)C(=O)C	QSJXEFYPDANLFS-UHFFFAOYSA-N	86.0368	86.0368
Dihydrothymine	HMDB0000079		C00906	Endogenous		Metabolome	5-methyl-1,3-diazinane-2,4-dione	Dihydrothymine	Dihydrothymine|5,6-Dihydro-5-methyluracil|696-04-8|5,6-Dihydrothymine|5-Methyl-5,6-dihydrouracil|5-Methyldihydropyrimidine-2,4(1H,3H)-dione|Hydrouracil, 5-methyl-|5-methyl-1,3-diazinane-2,4-dione|2,4(1H,3H)-Pyrimidinedione, dihydro-5-methyl-|5,6-dihydro thymine|dihydrothymine crystalline|5,6-Dihydro Thymine-d6|UNII-Z51MHT1W75|Z51MHT1W75|EINECS 211-787-7|NSC 44131|NSC-44131|AI3-25480|5,6-Dihydro-2…	128.13	C5H8N2O2	58.2	155	-0.6	9	2	2	0	InChI=1S/C5H8N2O2/c1-3-2-6-5(9)7-4(3)8/h3H,2H2,1H3,(H2,6,7,8,9)	CC1CNC(=O)NC1=O	CC1CNC(=O)NC1=O	NBAKTGXDIBVZOO-UHFFFAOYSA-N	128.059	128.059
Dihydroxyacetone phosphate	HMDB0001473		C00111	Endogenous		Metabolome	(3-hydroxy-2-oxopropyl) dihydrogen phosphate	Dihydroxyacetone phosphate	DIHYDROXYACETONE PHOSPHATE|DHAP|Glycerone phosphate|57-04-5|1-Hydroxy-3-(phosphonooxy)acetone|1-hydroxy-3-(phosphonooxy)-2-propanone|2-Propanone, 1-hydroxy-3-(phosphonooxy)-|dihydroxyacetone 3-phosphate|Dihydroxyacetone monophosphate|1,3-Dihydroxy-2-propanone phosphate|3-hydroxy-2-oxopropyl phosphate|1,3-Dihydroxyacetone 1-phosphate|(3-hydroxy-2-oxopropyl) dihydrogen phosphate|Dihydroxy-Acetone-P…	170.06	C3H7O6P	104	158	-2.5	10	3	6	4	InChI=1S/C3H7O6P/c4-1-3(5)2-9-10(6,7)8/h4H,1-2H2,(H2,6,7,8)	C(C(=O)COP(=O)(O)O)O	C(C(=O)COP(=O)(O)O)O	GNGACRATGGDKBX-UHFFFAOYSA-N	169.998	169.998
Dimethyl sulfone	HMDB0004983		C11142	Endogenous		Metabolome	methylsulfonylmethane	Dimethyl sulfone	Dimethyl sulfone|Methyl sulfone|67-71-0|Methylsulfonylmethane|DIMETHYLSULFONE|Dimethyl sulphone|Sulfonylbismethane|Methane, sulfonylbis-|sulfonyldimethane|Sulphonylbismethane|Methylsulfonyl methane|METHANESULFONYLMETHANE|(methylsulfonyl)methane|METHYL SULFONYL METHANE|DMSO2|MSM|NSC 63345|C2H6O2S|CCRIS 2938|EINECS 200-665-9|UNII-9H4PO4Z4FT|9H4PO4Z4FT|CHEMBL25028|Methane, 1,1'-sulfonylbis-|AI3-2530…	94.14	C2H6O2S	42.5	85.3	-0.4	5	0	2	0	InChI=1S/C2H6O2S/c1-5(2,3)4/h1-2H3	CS(=O)(=O)C	CS(=O)(=O)C	HHVIBTZHLRERCL-UHFFFAOYSA-N	94.0089	94.0089
Dl-2-aminooctanoic acid	HMDB0000991			Endogenous		Metabolome	2-aminooctanoic acid	2-Aminooctanoic acid	2-Aminooctanoic acid|644-90-6|dl-2-Aminooctanoic acid|dl-2-Aminocaprylic acid|2-Aminocaprylic acid|Octanoic acid, 2-amino-|2-Amino-DL-caprylic acid|DL-alpha-Aminocaprylic acid|(+-)-2-Aminooctanoic acid|2-amino-octanoic acid|Caprylic acid, alpha-amino-|NSC 20147|DL-2-Amino-n-octanoic Acid|dl-alpha-Amino-n-caprylic acid|dl-.alpha.-Amino-n-caprylic acid|alpha-Aminocaprylic acid|DL-2-amino-octanoic a…	159.23	C8H17NO2	63.3	115	-0.5	11	2	3	6	InChI=1S/C8H17NO2/c1-2-3-4-5-6-7(9)8(10)11/h7H,2-6,9H2,1H3,(H,10,11)	CCCCCCC(C(=O)O)N	CCCCCCC(C(=O)O)N	AKVBCGQVQXPRLD-UHFFFAOYSA-N	159.126	159.126
Dl-glutamine	HMDB0013240		C00303	Endogenous		Metabolome	2,5-diamino-5-oxopentanoic acid	DL-Glutamine	DL-Glutamine|6899-04-3|585-21-7|2,5-diamino-5-oxopentanoic acid|glutamin|Glutamine, DL-|2-amino-4-carbamoylbutanoic acid|H-DL-Gln-OH|Glutamine DL-form|.gamma.-Glutamine|L-GLUTAMINE (alpha-15N)|2-Amino-4-carbamoylbutyric acid|NSC27421|NSC-97925|5L555N1902|glutamina|(+/-)-Glutamine;DL-Gl|gamma-Glutamine|Hgln|Glutaminsaeure-5-amid|GLUTAMINE,L-|glutamic acid gamma-amide|SR-01000075451|L-Glutamic acid…	146.14	C5H10N2O3	106	146	-3.1	10	3	4	4	InChI=1S/C5H10N2O3/c6-3(5(9)10)1-2-4(7)8/h3H,1-2,6H2,(H2,7,8)(H,9,10)	C(CC(=O)N)C(C(=O)O)N	C(CC(=O)N)C(C(=O)O)N	ZDXPYRJPNDTMRX-UHFFFAOYSA-N	146.069	146.069
Dl-metanephrine	HMDB0004063		C05588	Endogenous		Metabolome	4-[1-hydroxy-2-(methylamino)ethyl]-2-methoxyphenol	Metanephrine	Metanephrine|5001-33-2|Metadrenaline|DL-Metanephrine|3-Methoxyadrenaline|4-[1-Hydroxy-2-(methylamino)ethyl]-2-methoxyphenol|m-O-Methyladrenaline|(+/-)-Metanephrine|DL-3-O-Methyladrenaline|UNII-1ZE0530JEJ|1ZE0530JEJ|CHEBI:89633|Vanillyl alcohol, .alpha.-[(methylamino)methyl]-|Benzenemethanol, 4-hydroxy-3-methoxy-.alpha.-[(methylamino)methyl]-|Benzenemethanol, 4-hydroxy-3-methoxy-alpha-((methylamin…	197.23	C10H15NO3	61.7	165	-1	14	3	4	4	InChI=1S/C10H15NO3/c1-11-6-9(13)7-3-4-8(12)10(5-7)14-2/h3-5,9,11-13H,6H2,1-2H3	CNCC(C1=CC(=C(C=C1)O)OC)O	CNCC(C1=CC(=C(C=C1)O)OC)O	JWJCTZKFYGDABJ-UHFFFAOYSA-N	197.105	197.105
Dodecanoyl-sn-glycero-3-phosphocholine (isomer 1) (lpc(12:0) i1) † ‡	HMDB0240697			Endogenous		Metabolome	[(2R)-3-dodecanoyloxy-2-hydroxypropyl] 2-(trimethylazaniumyl)ethyl phosphate	1-Dodecanoyl-sn-glycero-3-phosphocholine	20559-18-6|1-Dodecanoyl-sn-glycero-3-phosphocholine|L-alpha-Lysophosphatidylcholine, lauroyl|1-lauroyl-sn-glycero-3-phosphocholine|1-Dodecanoyllysolecithin|L-ALPHA-LYSOPHOSPHATIDYLCHOLINE,LAUROYL|V4Z2U6E9RE|1-Dodecanoyl-sn-glycerol-3-phosphorylcholine|CHEBI:74966|PC(12:0/0:0)|1-Lauroyl-2-hydroxy-sn-glycero-3-phosphocholine|1-Lauroyl-L-alpha-phosphorylcholine|[(2R)-3-dodecanoyloxy-2-hydroxypropyl]…	439.5	C20H42NO7P	105	460	3.4	29	1	7	20	InChI=1S/C20H42NO7P/c1-5-6-7-8-9-10-11-12-13-14-20(23)26-17-19(22)18-28-29(24,25)27-16-15-21(2,3)4/h19,22H,5-18H2,1-4H3/t19-/m1/s1	CCCCCCCCCCCC(=O)OC[C@H](COP(=O)([O-])OCC[N+](C)(C)C)O	CCCCCCCCCCCC(=O)OCC(COP(=O)([O-])OCC[N+](C)(C)C)O	BWKILASWCLJPBO-LJQANCHMSA-N	439.27	439.27
Dopamine	HMDB0000073		C03758	Endogenous		Metabolome	4-(2-aminoethyl)benzene-1,2-diol	Dopamine	dopamine|4-(2-Aminoethyl)benzene-1,2-diol|51-61-6|3-Hydroxytyramine|Oxytyramine|Hydroxytyramin|Dopamin|3,4-dihydroxyphenethylamine|hydroxytyramine|intropin|4-(2-Aminoethyl)catechol|2-(3,4-dihydroxyphenyl)ethylamine|Dopaminum|Dophamine|4-(2-Aminoethyl)pyrocatechol|Dopamina|3,4-Dihydroxyphenylethylamine|4-(2-Aminoethyl)-1,2-benzenediol|L-DOPAMINE|ASL 279|Revimine|Pyrocatechol, 4-(2-aminoethyl)-|1,2…	153.18	C8H11NO2	66.5	119	-1	11	3	3	2	InChI=1S/C8H11NO2/c9-4-3-6-1-2-7(10)8(11)5-6/h1-2,5,10-11H,3-4,9H2	C1=CC(=C(C=C1CCN)O)O	C1=CC(=C(C=C1CCN)O)O	VYFYYTLLBUKUHU-UHFFFAOYSA-N	153.079	153.079
Dopamine glucuronide	HMDB0010329			Endogenous		Metabolome	(2S,3S,4S,5R,6S)-6-[4-(2-aminoethyl)-2-hydroxyphenoxy]-3,4,5-trihydroxyoxane-2-carboxylic acid	Dopamine glucuronide	Dopamine glucuronide|38632-24-5|(2S,3S,4S,5R,6S)-6-[4-(2-aminoethyl)-2-hydroxyphenoxy]-3,4,5-trihydroxyoxane-2-carboxylic acid|4-(2-aminoethyl)-2-hydroxyphenyl beta-D-glucopyranosiduronic acid|b-D-Glucopyranosiduronic acid,4-(2-aminoethyl)-2-hydroxyphenyl|beta-D-Glucopyranosiduronic acid, 4-(2-aminoethyl)-2-hydroxyphenyl|Dopamine 4-glucuronide|Dopamine-4-O-glucuronide|Dopamine 4-?-D-Glucuronide|S…	329.3	C14H19NO8	163	408	-3.3	23	6	9	5	InChI=1S/C14H19NO8/c15-4-3-6-1-2-8(7(16)5-6)22-14-11(19)9(17)10(18)12(23-14)13(20)21/h1-2,5,9-12,14,16-19H,3-4,15H2,(H,20,21)/t9-,10-,11+,12-,14+/m0/s1	C1=CC(=C(C=C1CCN)O)O[C@H]2[C@@H]([C@H]([C@@H]([C@H](O2)C(=O)O)O)O)O	C1=CC(=C(C=C1CCN)O)OC2C(C(C(C(O2)C(=O)O)O)O)O	CQASRCDNLNMIJY-BYNIDDHOSA-N	329.111	329.111
D-ornithine	HMDB0003374		C00515	Endogenous		Metabolome	(2R)-2,5-diaminopentanoic acid	D-ornithine	D-ornithine|348-66-3|(2R)-2,5-diaminopentanoic acid|(r)-2,5-diaminopentanoic acid|Ornithine, D-|(R)-ornithine|UNII-2H368YCK0U|2H368YCK0U|CHEBI:16176|EINECS 206-482-0|D-Ornitrine|D- ornithine|ORD|D-Orn|bmse000019|bmse000897|D0T1JA|R-(-)-ORNITHINE|NCIStruc1_000044|NCIStruc2_000122|SCHEMBL43724|D-2,5-Diaminopentanoic acid|(2R)-2,5-diaminopentanoate|(r)-2,5-diaminopentanoicacid|CHEMBL103686|GTPL4682|…	132.16	C5H12N2O2	89.3	95	-4.4	9	3	4	4	InChI=1S/C5H12N2O2/c6-3-1-2-4(7)5(8)9/h4H,1-3,6-7H2,(H,8,9)/t4-/m1/s1	C(C[C@H](C(=O)O)N)CN	C(CC(C(=O)O)N)CN	AHLPHDHHMVZTML-SCSAIBSYSA-N	132.09	132.09
D-ribono-1,4-lactone	HMDB0001900		C02674	Endogenous		Metabolome	(3R,4S,5R)-3,4-dihydroxy-5-(hydroxymethyl)oxolan-2-one	D-Ribono-1,4-lactone	D-Ribono-1,4-lactone|Ribonolactone|5336-08-3|D-Ribonolactone|D(+)-Ribonic acid gamma-lactone|3327-63-7|Ribono-gamma-lactone|D-(+)-Ribono-1,4-lactone|D-Ribopentono-1,4-lactone|D-(+)-Ribonic acid gamma-lactone|D-Ribono-gamma-lactone|(3R,4S,5R)-3,4-dihydroxy-5-(hydroxymethyl)oxolan-2-one|(3R,4S,5R)-3,4-dihydroxy-5-(hydroxymethyl)dihydrofuran-2(3H)-one|gamma-Lactone of ribonic acid|CHEBI:74168|MFCD00…	148.11	C5H8O5	87	145	-1.4	10	3	5	1	InChI=1S/C5H8O5/c6-1-2-3(7)4(8)5(9)10-2/h2-4,6-8H,1H2/t2-,3-,4-/m1/s1	C([C@@H]1[C@H]([C@H](C(=O)O1)O)O)O	C(C1C(C(C(=O)O1)O)O)O	CUOKHACJLGPRHD-BXXZVTAOSA-N	148.037	148.037
D-ribose	HMDB0000283		C00121	Endogenous		Metabolome	(3R,4S,5R)-5-(hydroxymethyl)oxolane-2,3,4-triol	D-ribofuranose	D-ribofuranose|ribofuranose|15761-67-8|613-83-2|(3R,4S,5R)-5-(hydroxymethyl)oxolane-2,3,4-triol|Ribofuranose (7CI,8CI,9CI)|CHEBI:47013|L(+)-Ribose|alpha-D-ribose|SMR000857325|ribofuranoside|D ribos|alpha-D-ribose-5|alpha,beta-D-ribofuranose|Epitope ID:149136|SCHEMBL27218|MLS001335979|MLS001335980|CHEMBL444125|HMFHBZSHGGEWLO-SOOFDHNKSA-N|DTXSID201317333|HMS2230E04|AKOS015918149|NCGC00247056-01|AC-…	150.13	C5H10O5	90.2	117	-2	10	4	5	1	InChI=1S/C5H10O5/c6-1-2-3(7)4(8)5(9)10-2/h2-9H,1H2/t2-,3-,4-,5?/m1/s1	C([C@@H]1[C@H]([C@H](C(O1)O)O)O)O	C(C1C(C(C(O1)O)O)O)O	HMFHBZSHGGEWLO-SOOFDHNKSA-N	150.053	150.053
D-ribose-1-phosphate	HMDB0001489		C00620	Endogenous		Metabolome	[(2R,3R,4S,5R)-3,4-dihydroxy-5-(hydroxymethyl)oxolan-2-yl] dihydrogen phosphate	Ribose-1-phosphate	ribose-1-phosphate|alpha-D-Ribose 1-phosphate|ribose 1-phosphate|1-O-phosphono-alpha-D-ribofuranose|CHEBI:16300|alpha-D-ribofuranose 1-(dihydrogen phosphate)|D-ribose-1-phosphate|alpha-D-ribose-1-phosphate|alpha-D-ribofuranose 1-phosphate|R1P|D-ribofuranose 1-(dihydrogen phosphate)|D-ribose-1P|ribofuranose 1-phosphate|a-D-ribose 1-phosphate|D-ribofuranose 1-phosphate|D04LUI|1-phospho-alpha-D-ribo…	230.11	C5H11O8P	137	238	-3.1	14	5	8	3	InChI=1S/C5H11O8P/c6-1-2-3(7)4(8)5(12-2)13-14(9,10)11/h2-8H,1H2,(H2,9,10,11)/t2-,3-,4-,5-/m1/s1	C([C@@H]1[C@H]([C@H]([C@H](O1)OP(=O)(O)O)O)O)O	C(C1C(C(C(O1)OP(=O)(O)O)O)O)O	YXJDFQJKERBOBM-TXICZTDVSA-N	230.019	230.019
D-sedoheptulose 7-phosphate	HMDB0001068		C05382	Endogenous		Metabolome	[(2R,3S,4R,5S,6S)-3,4,5,6-tetrahydroxy-6-(hydroxymethyl)oxan-2-yl]methyl dihydrogen phosphate	alpha-D-Sedoheptulopyranose 7-phosphate	alpha-D-Sedoheptulopyranose 7-phosphate|alpha-D-sedoheptulose 7-phosphate|CHEBI:133983|7-(dihydrogen phosphate) sedoheptulose|C20956|7-O-phosphono-alpha-D-altro-hept-2-ulopyranose|alpha-D-altro-hept-2-ulopyranose 7-hydrogen phosphate|2-Hydroxy-2,6-anhydro-D-glycero-D-gluco-heptitol 7-phosphate	290.16	C7H15O10P	177	330	-4.6	18	7	10	4	InChI=1S/C7H15O10P/c8-2-7(12)6(11)5(10)4(9)3(17-7)1-16-18(13,14)15/h3-6,8-12H,1-2H2,(H2,13,14,15)/t3-,4-,5-,6+,7+/m1/s1	C([C@@H]1[C@H]([C@H]([C@@H]([C@@](O1)(CO)O)O)O)O)OP(=O)(O)O	C(C1C(C(C(C(O1)(CO)O)O)O)O)OP(=O)(O)O	CBIDVWSRUUODHL-OVHBTUCOSA-N	290.04	290.04
D-serine	HMDB0003406		C00740	Endogenous		Metabolome	(2R)-2-amino-3-hydroxypropanoic acid	D-serine	D-serine|312-84-5|(R)-2-amino-3-hydroxypropanoic acid|H-D-Ser-OH|(R)-Serine|Serine D-form|(2R)-2-amino-3-hydroxypropanoic acid|Serine, D-|D-Serin|MFCD00004269|(2R)-2-amino-3-hydroxy-propanoic acid|EINECS 206-229-4|NSC 77689|UNII-1K77H2Z9B1|AI3-18476|CHEMBL285123|DTXSID9041021|CHEBI:16523|1K77H2Z9B1|DSN|NCGC00094363-03|D-2-Amino-3-hydroxypropionic Acid|(2R)-2-amino-3-hydroxypropanoate|NSC77689|NSC…	105.09	C3H7NO3	83.6	72.6	-3.1	7	3	4	2	InChI=1S/C3H7NO3/c4-2(1-5)3(6)7/h2,5H,1,4H2,(H,6,7)/t2-/m1/s1	C([C@H](C(=O)O)N)O	C(C(C(=O)O)N)O	MTCFGRXMJLQNBG-UWTATZPHSA-N	105.043	105.043
Epinephrine	HMDB0000068		C00788	Endogenous		Metabolome	4-[(1R)-1-hydroxy-2-(methylamino)ethyl]benzene-1,2-diol	Epinephrine	epinephrine|adrenaline|l-Adrenaline|L-epinephrine|51-43-4|Adrenalin|Levoepinephrine|Nephridine|Adnephrine|Chelafrin|Epinefrina|Epinephran|Epirenan|Epipen|(-)-Epinephrine|(-)-Adrenaline|Renoform|Epifrin|Vasoconstrictine|Bronkaid Mist|Primatene Mist|Sus-Phrine|Adrenalinum|Glauposine|Hemostasin|Hemostatin|Hypernephrin|Levorenin|Levorenine|Mucidrina|Nieraline|Paranephrin|Renaglandin|Renaleptine|Renos…	183.2	C9H13NO3	72.7	154	-1.4	13	4	4	3	InChI=1S/C9H13NO3/c1-10-5-9(13)6-2-3-7(11)8(12)4-6/h2-4,9-13H,5H2,1H3/t9-/m0/s1	CNC[C@@H](C1=CC(=C(C=C1)O)O)O	CNCC(C1=CC(=C(C=C1)O)O)O	UCTWMZQNUQWSLP-VIFPVBQESA-N	183.09	183.09
Epsilon-(gamma-glutamyl)lysine	HMDB0003869			Endogenous		Metabolome	(2S)-2-azaniumyl-6-[[(4S)-4-azaniumyl-4-carboxylatobutanoyl]amino]hexanoate	epsilon-(gamma-L-Glutamyl)-L-lysine	epsilon-(gamma-L-Glutamyl)-L-lysine|CHEBI:133752|gamma-Glu-epsilon-Lys dizwitterion|gamma-glutamyl-epsilon-lysine dizwitterion|epsilon-(gamma-glutamyl)lysine dizwitterion|L-gamma-glutamyl-L-epsilon-lysine dizwitterion|epsilon-(L-gamma-glutamyl)-L-lysine dizwitterion|(2S)-2-azaniumyl-6-{[(4S)-4-azaniumyl-4-carboxylatobutanoyl]amino}hexanoate	275.3	C11H21N3O5	165	310	-5	19	3	5	8	InChI=1S/C11H21N3O5/c12-7(10(16)17)3-1-2-6-14-9(15)5-4-8(13)11(18)19/h7-8H,1-6,12-13H2,(H,14,15)(H,16,17)(H,18,19)/t7-,8-/m0/s1	C(CCNC(=O)CC[C@@H](C(=O)[O-])[NH3+])C[C@@H](C(=O)[O-])[NH3+]	C(CCNC(=O)CCC(C(=O)[O-])[NH3+])CC(C(=O)[O-])[NH3+]	JPKNLFVGUZRHOB-YUMQZZPRSA-N	275.148	275.148
Estriol	HMDB0000153		C05141	Endogenous		Metabolome	(8R,9S,13S,14S,16R,17R)-13-methyl-6,7,8,9,11,12,14,15,16,17-decahydrocyclopenta[a]phenanthrene-3,16,17-triol	Estriol	estriol|50-27-1|Oestriol|Trihydroxyestrin|Aacifemine|Estratriol|Ovestin|Ovestrion|Destriol|Tridestrin|Theelol|Oestratriol|Orestin|16alpha-Hydroxyestradiol|Ortho-Gynest|Deuslon-A|Hemostyptanon|Hormomed|Klimoral|Oestriolum|Orgastyptin|Overstin|Thulol|Triovex|Holin|16alpha,17beta-Estriol|Gynaesan|Hormonin|Stiptanon|Synapause|Triodurin|Estriel|Trihydroxyoestrin|16-alpha-Hydroxyestradiol|Estriolo [Ita…	288.4	C18H24O3	60.7	411	2.5	21	3	3	0	InChI=1S/C18H24O3/c1-18-7-6-13-12-5-3-11(19)8-10(12)2-4-14(13)15(18)9-16(20)17(18)21/h3,5,8,13-17,19-21H,2,4,6-7,9H2,1H3/t13-,14-,15+,16-,17+,18+/m1/s1	C[C@]12CC[C@H]3[C@H]([C@@H]1C[C@H]([C@@H]2O)O)CCC4=C3C=CC(=C4)O	CC12CCC3C(C1CC(C2O)O)CCC4=C3C=CC(=C4)O	PROQIPRRNZUXQM-ZXXIGWHRSA-N	288.173	288.173
Flavin mononucleotide (fmn)	HMDB0001520		C00061	Endogenous		Metabolome	[(2R,3S,4S)-5-(7,8-dimethyl-2,4-dioxobenzo[g]pteridin-10-yl)-2,3,4-trihydroxypentyl] dihydrogen phosphate	Flavin mononucleotide	flavin mononucleotide|Riboflavin 5'-phosphate|Vitamin B2 phosphate|Riboflavin 5'-monophosphate|146-17-8|RIBOFLAVIN PHOSPHATE|Riboflavin monophosphate|Riboflavine phosphate|Riboflavin 5'-(dihydrogen phosphate)|Flanin|Flavol|Flavine mononucleotide|Riboflavin mononucleotide|Riboflavine 5'-phosphate|Riboflavine dihydrogen phosphate|FMN|Riboflavine monophosphate|Riboflavine 5'-monophosphate|Riboflavin…	456.3	C17H21N4O9P	202	844	-2.6	31	6	10	7	InChI=1S/C17H21N4O9P/c1-7-3-9-10(4-8(7)2)21(15-13(18-9)16(25)20-17(26)19-15)5-11(22)14(24)12(23)6-30-31(27,28)29/h3-4,11-12,14,22-24H,5-6H2,1-2H3,(H,20,25,26)(H2,27,28,29)/t11-,12+,14-/m0/s1	CC1=CC2=C(C=C1C)N(C3=NC(=O)NC(=O)C3=N2)C[C@@H]([C@@H]([C@@H](COP(=O)(O)O)O)O)O	CC1=CC2=C(C=C1C)N(C3=NC(=O)NC(=O)C3=N2)CC(C(C(COP(=O)(O)O)O)O)O	FVTCRASFADXXNN-SCRDCRAPSA-N	456.105	456.105
Fructose 6-phosphate	HMDB0000124		C00085	Endogenous		Metabolome	[(2R,3R,4S)-2,3,4,6-tetrahydroxy-5-oxohexyl] dihydrogen phosphate	Fructose-6-phosphate	fructose-6-phosphate|Fructose 6-Phosphate|D-fructose-6-phosphate|643-13-0|fructose-6P|D-fructose 6-(dihydrogen phosphate)|fructose-6-P|D-fructose-6-P|fru-6-P|6814-87-5|Fructose 6-(dihydrogen phosphate)|[(2R,3R,4S)-2,3,4,6-tetrahydroxy-5-oxohexyl] dihydrogen phosphate|Fructose, 6-(dihydrogen phosphate)|2012QM764Y|D-fructose-6P|F6R|D-Fructose 6-phosphorate|D0H3IJ|Fructose 6-phosphoric acid|SCHEMBL8…	260.14	C6H13O9P	165	273	-4.3	16	6	9	7	InChI=1S/C6H13O9P/c7-1-3(8)5(10)6(11)4(9)2-15-16(12,13)14/h4-7,9-11H,1-2H2,(H2,12,13,14)/t4-,5-,6-/m1/s1	C([C@H]([C@H]([C@@H](C(=O)CO)O)O)O)OP(=O)(O)O	C(C(C(C(C(=O)CO)O)O)O)OP(=O)(O)O	GSXOAOHZAIYLCY-HSUXUTPPSA-N	260.03	260.03
Gamma-butyrolactone	HMDB0000549		C01770	Endogenous		Metabolome	2-methyl-1H-indole	2-Methylindole	2-METHYLINDOLE|2-Methyl-1H-indole|95-20-5|1H-Indole, 2-methyl-|Indole, 2-methyl-|2-methylindol|NSC 7514|EINECS 202-398-3|UNII-I7CN58827I|AI3-03945|CHEBI:49402|I7CN58827I|NSC-7514|2-METHYL INDOLE|MFCD00005616|Methylketole|methyl indole|2-methyl-indole|2-methyl-1h-indol|2-methyl-1-H-indole|2-Methylindole, 98%|SCHEMBL12420|SCHEMBL377807|CHEMBL259419|F0290-0682|DTXSID5059117|NSC7514|KUC106612N|2-Meth…	131.17	C9H9N	15.8	122	2.5	10	1	0	0	InChI=1S/C9H9N/c1-7-6-8-4-2-3-5-9(8)10-7/h2-6,10H,1H3	CC1=CC2=CC=CC=C2N1	CC1=CC2=CC=CC=C2N1	BHNHHSOHWZKFOX-UHFFFAOYSA-N	131.073	131.073
Gamma-glutamylglutamic acid	HMDB0011737		C05282	Endogenous		Metabolome	(2S)-2-[[(4S)-4-amino-4-carboxybutanoyl]amino]pentanedioic acid	gamma-Glutamylglutamate	1116-22-9|gamma-Glutamylglutamate|H-Gamma-Glu-Glu-OH|gamma-GLU-GLU|gamma-glutamylglutamic acid|G-Glu-Glu|(S)-2-((S)-4-Amino-4-carboxybutanamido)pentanedioic acid|gamma-L-glutamyl-L-glutamic acid|N-gamma-L-Glutamyl-L-glutamic acid|(5-L-Glutamyl)-L-glutamate|6018KCN7X2|EINECS 214-233-2|(2S)-2-[[(4S)-4-amino-4-carboxybutanoyl]amino]pentanedioic acid|gamma-l-glutamyl-l-glutamate|(2~{S})-2-[[(4~{S})-4…	276.24	C10H16N2O7	167	369	-4.3	19	5	8	9	InChI=1S/C10H16N2O7/c11-5(9(16)17)1-3-7(13)12-6(10(18)19)2-4-8(14)15/h5-6H,1-4,11H2,(H,12,13)(H,14,15)(H,16,17)(H,18,19)/t5-,6-/m0/s1	C(CC(=O)N[C@@H](CCC(=O)O)C(=O)O)[C@@H](C(=O)O)N	C(CC(=O)NC(CCC(=O)O)C(=O)O)C(C(=O)O)N	OWQDWQKWSLFFFR-WDSKDSINSA-N	276.096	276.096
Gamma-glutamylisoleucine	HMDB0011170			Endogenous		Metabolome	(2S,3S)-2-[[(4S)-4-amino-4-carboxybutanoyl]amino]-3-methylpentanoic acid	L-gamma-glutamyl-L-isoleucine	gamma-Glu-Ile|L-gamma-glutamyl-L-isoleucine|L-gamma-Glu-L-Ile|gamma-glutamylisoleucine|23632-83-9|g-Glu-Ile|SCHEMBL236278|CHEBI:68434|DTXSID201311909|EN300-28246534|Q27136933|(2S,3S)-2-[(4S)-4-amino-4-carboxybutanamido]-3-methylpentanoic acid	260.29	C11H20N2O5	130	319	-3.5	18	4	6	8	InChI=1S/C11H20N2O5/c1-3-6(2)9(11(17)18)13-8(14)5-4-7(12)10(15)16/h6-7,9H,3-5,12H2,1-2H3,(H,13,14)(H,15,16)(H,17,18)/t6-,7-,9-/m0/s1	CC[C@H](C)[C@@H](C(=O)O)NC(=O)CC[C@@H](C(=O)O)N	CCC(C)C(C(=O)O)NC(=O)CCC(C(=O)O)N	SNCKGJWJABDZHI-ZKWXMUAHSA-N	260.137	260.137
Gamma-glutamylleucine	HMDB0011171			Endogenous		Metabolome	2-[(4-amino-4-carboxybutanoyl)amino]-4-methylpentanoic acid	h-gamma-Glu-leu-oh	h-gamma-glu-leu-oh|SCHEMBL234160|(S)-2-Amino-5-(((S)-1-carboxy-3-methylbutyl)amino)-5-oxopentanoic acid|CHEBI:181242|2-[(4-amino-4-carboxybutanoyl)amino]-4-methylpentanoic acid|(2S)-2-[[(4S)-4-amino-5-hydroxy-5-oxopentanoyl]amino]-4-methylpentanoic acid	260.29	C11H20N2O5	130	317	-2.4	18	4	6	8	InChI=1S/C11H20N2O5/c1-6(2)5-8(11(17)18)13-9(14)4-3-7(12)10(15)16/h6-8H,3-5,12H2,1-2H3,(H,13,14)(H,15,16)(H,17,18)	CC(C)CC(C(=O)O)NC(=O)CCC(C(=O)O)N	CC(C)CC(C(=O)O)NC(=O)CCC(C(=O)O)N	MYFMARDICOWMQP-UHFFFAOYSA-N	260.137	260.137
Gamma-glutamylthreonine	HMDB0029159			Endogenous		Metabolome	(2S)-2-amino-5-[[(1S,2R)-1-carboxy-2-hydroxypropyl]amino]-5-oxopentanoic acid	gamma-Glutamylthreonine	gamma-glutamylthreonine|L-gamma-glutamyl-L-threonine|5652-48-2|GET dipeptide|gammaGlu-Thr-OH|GE-T dipeptide|GGlu-Thr|L-gamma-Glu-L-Thr|Gamma-glutamyl-Threonine|SCHEMBL232444|CHEBI:133747|DTXSID201315606|gamma-Glutamate Threonine dipeptide|gamma-Glutamate-Threonine dipeptide|J3.606.131F|Q63408585|(2S)-2-amino-5-{[(1S,2R)-1-carboxy-2-hydroxypropyl]amino}-5-oxopentanoic acid	248.23	C9H16N2O6	150	306	-4.4	17	5	7	7	InChI=1S/C9H16N2O6/c1-4(12)7(9(16)17)11-6(13)3-2-5(10)8(14)15/h4-5,7,12H,2-3,10H2,1H3,(H,11,13)(H,14,15)(H,16,17)/t4-,5+,7+/m1/s1	C[C@H]([C@@H](C(=O)O)NC(=O)CC[C@@H](C(=O)O)N)O	CC(C(C(=O)O)NC(=O)CCC(C(=O)O)N)O	GWNXFCYUJXASDX-ZDLURKLDSA-N	248.101	248.101
Gamma-glutamyltyrosine	HMDB0011741			Endogenous		Metabolome	(2S)-2-amino-5-[[(1S)-1-carboxy-2-(4-hydroxyphenyl)ethyl]amino]-5-oxopentanoic acid	gamma-Glutamyltyrosine	gamma-Glutamyltyrosine|7432-23-7|gamma-GLU-TYR|N-L-gamma-Glutamyl-L-tyrosine|H-gamma-Glu-Tyr-OH|H-|A-Glu-Tyr-OH|EINECS 231-076-5|(2S)-2-amino-5-[[(1S)-1-carboxy-2-(4-hydroxyphenyl)ethyl]amino]-5-oxopentanoic acid|H-Glu(Tyr-OH)-OH|Glutyrosine|H--Glu-Tyr-OH|Gamma-glutamyl-L-tyrosine|L-gamma-glutamyl-L-tyrosine|SCHEMBL159887|CHEBI:82969|DTXSID00995841|N-(L-gamma-Glutamyl)-L-tyrosine|MFCD00037212|N-(…	310.3	C14H18N2O6	150	406	-3.8	22	5	7	8	InChI=1S/C14H18N2O6/c15-10(13(19)20)5-6-12(18)16-11(14(21)22)7-8-1-3-9(17)4-2-8/h1-4,10-11,17H,5-7,15H2,(H,16,18)(H,19,20)(H,21,22)/t10-,11-/m0/s1	C1=CC(=CC=C1C[C@@H](C(=O)O)NC(=O)CC[C@@H](C(=O)O)N)O	C1=CC(=CC=C1CC(C(=O)O)NC(=O)CCC(C(=O)O)N)O	VVLXCWVSSLFQDS-QWRGUYRKSA-N	310.116	310.116
Gamma-l-glutamyl-d-alanine; l-gamma-glutamyl-d-alanine;	HMDB0006248		C03740	Endogenous		Metabolome	(2S)-2-amino-5-[[(1R)-1-carboxyethyl]amino]-5-oxopentanoic acid	L-gamma-glutamyl-D-alanine	L-gamma-glutamyl-D-alanine|42592-56-3|GAMMA-L-GLU-D-ALA|gamma-L-Glutamyl-D-alanine|H-gamma-Glu-D-Ala-OH|C03738|N-gamma-Glutamyl-D-alanine|SCHEMBL2804519|CHEBI:16834|Q27102102|(S)-2-amino-5-((R)-1-carboxyethylamino)-5-oxopentanoic acid|(2S)-2-amino-5-[[(1R)-1-carboxyethyl]amino]-5-oxopentanoic acid	218.21	C8H14N2O5	130	266	-3.8	15	4	6	6	InChI=1S/C8H14N2O5/c1-4(7(12)13)10-6(11)3-2-5(9)8(14)15/h4-5H,2-3,9H2,1H3,(H,10,11)(H,12,13)(H,14,15)/t4-,5+/m1/s1	C[C@H](C(=O)O)NC(=O)CC[C@@H](C(=O)O)N	CC(C(=O)O)NC(=O)CCC(C(=O)O)N	WQXXXVRAFAKQJM-UHNVWZDZSA-N	218.09	218.09
Gentisic acid	HMDB0000152		C00628	Endogenous		Metabolome	2,5-dihydroxybenzoic acid	2,5-Dihydroxybenzoic acid	2,5-DIHYDROXYBENZOIC ACID|gentisic acid|490-79-9|Hydroquinonecarboxylic acid|Benzoic acid, 2,5-dihydroxy-|5-Hydroxysalicylic acid|Gentisate|Gensigen|Gensigon|2,5-Dioxybenzoic acid|2,5-Dhba|Gentisinic acid|Salicylic acid, 5-hydroxy-|Carboxyhydroquinone|Kyselina gentisinova|Gentisic acid [INN]|Gentisinate|Acido gentisico|Acide gentisique|Acidum gentisicum|MFCD00002460|NSC 27224|Kyselina gentisinova…	154.12	C7H6O4	77.8	157	1.6	11	3	4	1	InChI=1S/C7H6O4/c8-4-1-2-6(9)5(3-4)7(10)11/h1-3,8-9H,(H,10,11)	C1=CC(=C(C=C1O)C(=O)O)O	C1=CC(=C(C=C1O)C(=O)O)O	WXTMDXOMEHJXQO-UHFFFAOYSA-N	154.027	154.027
Gluconic acid	HMDB0000625		C00257	Endogenous		Metabolome	(2R,3S,4R,5R)-2,3,4,5,6-pentahydroxyhexanoic acid	Gluconic Acid	gluconic acid|D-gluconic acid|526-95-4|dextronic acid|maltonic acid|Glycogenic acid|(2R,3S,4R,5R)-2,3,4,5,6-pentahydroxyhexanoic acid|Glosanto|Pentahydroxycaproic acid|gluconate|Gluconic acid, D-|D-Gluco-hexonic acid|Glyconic acid|Gluconic acid (VAN)|133-42-6|HSDB 487|D-Gluconsaeure|D-Glukonsaeure|BRN 1726055|EINECS 208-401-4|UNII-R4R8J0Q44B|NSC 77381|R4R8J0Q44B|DTXSID8027169|CHEBI:33198|2,3,4,5,…	196.16	C6H12O7	138	170	-3.4	13	6	7	5	InChI=1S/C6H12O7/c7-1-2(8)3(9)4(10)5(11)6(12)13/h2-5,7-11H,1H2,(H,12,13)/t2-,3-,4+,5-/m1/s1	C([C@H]([C@H]([C@@H]([C@H](C(=O)O)O)O)O)O)O	C(C(C(C(C(C(=O)O)O)O)O)O)O	RGHNJXZEOKUKBD-SQOUGZDYSA-N	196.058	196.058
Gluconolactone	HMDB0000150		C00198	Endogenous		Metabolome	1-methylnaphthalene	1-Methylnaphthalene	1-METHYLNAPHTHALENE|90-12-0|METHYLNAPHTHALENE|alpha-Methylnaphthalene|1321-94-4|Naphthalene, 1-methyl-|Naphthalene, methyl-|1-methyl-naphthalene|alpha-methyl naphthalenes|Methyl naphthalene|1-Methylnapththalene|FEMA No. 3193|FEMA Number 3193|.alpha.-Methylnaphthalene|Naphthalene, alpha-methyl-|CCRIS 6151|Methyl-1-naphthalene|HSDB 5268|NSC 3574|EINECS 201-966-8|UNII-E7SK1Y1311|AI3-15378|CHEMBL3838…	142.2	C11H10	0	128	3.9	11	0	0	0	InChI=1S/C11H10/c1-9-5-4-7-10-6-2-3-8-11(9)10/h2-8H,1H3	CC1=CC=CC2=CC=CC=C12	CC1=CC=CC2=CC=CC=C12	QPUYECUOLPXSFR-UHFFFAOYSA-N	142.078	142.078
Glucose 1-phosphate	HMDB0001586		C00103	Endogenous		Metabolome	[(2R,3R,4S,5S,6R)-3,4,5-trihydroxy-6-(hydroxymethyl)oxan-2-yl] dihydrogen phosphate	alpha-D-glucose-1-phosphate	Glucose-1-phosphate|alpha-D-glucose-1-phosphate|cori ester|59-56-3|alpha-D-Glucose 1-phosphate|Glucose 1-(dihydrogen phosphate)|alpha-glucose-1-phosphate|D-glucose 1-phosphate|alpha-D-Glucopyranosyl phosphate|Glucose monophosphate|glucose-1P|1-O-phosphono-alpha-D-glucopyranose|D-Glucose alpha-1-phosphate|UNII-CIX3U01VAU|CIX3U01VAU|alpha-D-Glucopyranose, 1-(dihydrogen phosphate)|D-glucose-1-phosph…	260.14	C6H13O9P	157	277	-3.8	16	6	9	3	InChI=1S/C6H13O9P/c7-1-2-3(8)4(9)5(10)6(14-2)15-16(11,12)13/h2-10H,1H2,(H2,11,12,13)/t2-,3-,4+,5-,6-/m1/s1	C([C@@H]1[C@H]([C@@H]([C@H]([C@H](O1)OP(=O)(O)O)O)O)O)O	C(C1C(C(C(C(O1)OP(=O)(O)O)O)O)O)O	HXXFSFRBOHSIMQ-VFUOTHLCSA-N	260.03	260.03
Glycine	HMDB0000123		C00037	Endogenous		Metabolome	2-aminoacetic acid	Glycine	glycine|2-Aminoacetic acid|56-40-6|aminoacetic acid|Glycocoll|Aminoethanoic acid|Glycolixir|H-Gly-OH|Glycosthene|Glicoamin|Aciport|Padil|Glycin|Hampshire glycine|L-Glycine|Amitone|Leimzucker|Aminoazijnzuur|Acetic acid, amino-|Glycine, non-medical|Sucre de gelatine|Glycinum|GLY (IUPAC abbrev)|Gyn-hydralin|Corilin|Glicina|Glycine [INN]|Glyzin|FEMA No. 3287|Acido aminoacetico|Glycinum [INN-Latin]|Gl…	75.07	C2H5NO2	63.3	42.9	-3.2	5	2	3	1	InChI=1S/C2H5NO2/c3-1-2(4)5/h1,3H2,(H,4,5)	C(C(=O)O)N	C(C(=O)O)N	DHMQDGOQFOQNFH-UHFFFAOYSA-N	75.032	75.032
Glycogen	HMDB0000757		C00182	Endogenous		Metabolome	(2S,3R,4S,5S,6R)-2-[[(2R,3S,4R,5R,6R)-4,5-dihydroxy-3-[(2R,3R,4S,5S,6R)-3,4,5-trihydroxy-6-(hydroxymethyl)oxan-2-yl]oxy-6-[(2R,3S,4R,5R,6S)-4,5,6-trihydroxy-2-(hydroxymethyl)oxan-3-yl]oxyoxan-2-yl]methoxy]-6-(hydroxymethyl)oxane-3,4,5-triol	(2S,3R,4S,5S,6R)-2-[[(2R,3S,4R,5R,6R)-4,5-dihydroxy-3-[(2R,3R,4S,5S,6R)-3,4,5-trihydroxy-6-(hydroxymethyl)oxan-2-yl]oxy-6-[(2R,3S,4R,5R,6S)-4,5,6-trihydroxy-2-(hydroxymethyl)oxan-3-yl]oxyoxan-2-yl]methoxy]-6-(hydroxymethyl)oxane-3,4,5-triol	GLYCOGEN|9005-79-2|Lyoglycogen|Phytoglycogen|(2S,3R,4S,5S,6R)-2-[[(2R,3S,4R,5R,6R)-4,5-dihydroxy-3-[(2R,3R,4S,5S,6R)-3,4,5-trihydroxy-6-(hydroxymethyl)oxan-2-yl]oxy-6-[(2R,3S,4R,5R,6S)-4,5,6-trihydroxy-2-(hydroxymethyl)oxan-3-yl]oxyoxan-2-yl]methoxy]-6-(hydroxymethyl)oxane-3,4,5-triol|(2R,3R,4S,5S,6R)-2-[(2R,3S,4R,5R,6R)-4,5-dihydroxy-6-[(2R,3S,4R,5R,6S)-4,5,6-trihydroxy-2-(hydroxymethyl)oxan-3-y…	666.6	C24H42O21	348	918	-8.5	45	14	21	10	InChI=1S/C24H42O21/c25-1-5-9(28)11(30)16(35)22(41-5)39-4-8-20(45-23-17(36)12(31)10(29)6(2-26)42-23)14(33)18(37)24(43-8)44-19-7(3-27)40-21(38)15(34)13(19)32/h5-38H,1-4H2/t5-,6-,7-,8-,9-,10-,11+,12+,13-,14-,15-,16-,17-,18-,19-,20-,21+,22+,23-,24-/m1/s1	C([C@@H]1[C@H]([C@@H]([C@H]([C@H](O1)OC[C@@H]2[C@H]([C@@H]([C@H]([C@H](O2)O[C@@H]3[C@H](O[C@@H]([C@@H]([C@H]3O)O)O)CO)O)O)O[C@@H]4[C@@H]([C@H]([C@@H]([C@H](O4)CO)O)O)O)O)O)O)O	C(C1C(C(C(C(O1)OCC2C(C(C(C(O2)OC3C(OC(C(C3O)O)O)CO)O)O)OC4C(C(C(C(O4)CO)O)O)O)O)O)O)O	BYSGBSNPRWKUQH-UJDJLXLFSA-N	666.222	666.222
Glycolic acid	HMDB0000115		C00160	Endogenous		Metabolome	2-hydroxyacetic acid	Glycolic Acid	glycolic acid|2-Hydroxyacetic acid|hydroxyacetic acid|79-14-1|Glycollic acid|Hydroxyethanoic acid|Acetic acid, hydroxy-|glycolate|Polyglycolide|Caswell No. 470|Kyselina glykolova|alpha-Hydroxyacetic acid|Kyselina hydroxyoctova|2-Hydroxyethanoic acid|HOCH2COOH|EPA Pesticide Chemical Code 000101|HSDB 5227|NSC 166|Kyselina glykolova [Czech]|AI3-15362|Kyselina hydroxyoctova [Czech]|C2H4O3|Glycocide|G…	76.05	C2H4O3	57.5	40.2	-1.1	5	2	3	1	InChI=1S/C2H4O3/c3-1-2(4)5/h3H,1H2,(H,4,5)	C(C(=O)O)O	C(C(=O)O)O	AEMRFAOFKBGASW-UHFFFAOYSA-N	76.016	76.016
Glycyl-l-leucine	HMDB0000759		C02155	Endogenous		Metabolome	(2S)-2-[(2-aminoacetyl)amino]-4-methylpentanoic acid	Glycyl-L-leucine	Glycyl-L-leucine|869-19-2|Gly-Leu|N-Glycyl-L-leucine|(S)-2-(2-Aminoacetamido)-4-methylpentanoic acid|Glycylleucine|L-Leucine, glycyl-|H-Gly-Leu-OH|Glycyl-leucine|L-Leucine, N-glycyl-|Leucine, N-glycyl-, L-|CHEMBL56119|UNII-8L97V505GU|CHEBI:73514|8L97V505GU|EINECS 212-785-9|NSC 83257|Gly-L-Leu|GLY-DL-LEU|NSC-83257|Glycinyl-l-leucine|MFCD00008127|Gly-L-Leu-OH|N-(Aminoacetyl)leucine #|C02155|SCHEMBL…	188.22	C8H16N2O3	92.4	192	-2.3	13	3	4	5	InChI=1S/C8H16N2O3/c1-5(2)3-6(8(12)13)10-7(11)4-9/h5-6H,3-4,9H2,1-2H3,(H,10,11)(H,12,13)/t6-/m0/s1	CC(C)C[C@@H](C(=O)O)NC(=O)CN	CC(C)CC(C(=O)O)NC(=O)CN	DKEXFJVMVGETOO-LURJTMIESA-N	188.116	188.116
Glycylproline	HMDB0000721			Endogenous		Metabolome	1-(2-aminoacetyl)pyrrolidine-2-carboxylic acid	Glycylproline	Glycylproline|N-Glycyl-DL-proline|1-Glycylproline|Proline, glycyl-|DL-Proline, 1-glycyl-|UNII-1TA6DL3YKT|1TA6DL3YKT|1-(2-aminoacetyl)pyrrolidine-2-carboxylic acid|118203-80-8|L-Proline, 1-glycyl-|NSC-97929|1-(2-Amino-acetyl)-pyrrolidine-2-carboxylic acid|bmse000588|(S)-1-(2-Amino-acetyl)-pyrrolidine-2-carboxylic acid|G3002_SIGMA|SCHEMBL155066|L-Proline, 1-glycyl- (9CI)|DTXSID40862381|KZNQNBZMBZJQ…	172.18	C7H12N2O3	83.6	205	-3.1	12	2	4	2	InChI=1S/C7H12N2O3/c8-4-6(10)9-3-1-2-5(9)7(11)12/h5H,1-4,8H2,(H,11,12)	C1CC(N(C1)C(=O)CN)C(=O)O	C1CC(N(C1)C(=O)CN)C(=O)O	KZNQNBZMBZJQJO-UHFFFAOYSA-N	172.085	172.085
Guaiacol	HMDB0001398		C01502	Endogenous		Metabolome	2-methoxyphenol	Guaiacol	guaiacol|2-Methoxyphenol|90-05-1|o-Methoxyphenol|2-Hydroxyanisole|Guaiastil|Pyroguaiac acid|o-Guaiacol|o-Hydroxyanisole|Pyrocatechol monomethyl ether|Phenol, 2-methoxy-|1-Hydroxy-2-methoxybenzene|Anastil|Guaicol|Phenol, o-methoxy-|Methylcatechol|Guaicolina|Guajol|Guasol|O-Methyl catechol|Catechol monomethyl ether|Creodon|Guajakol|8021-39-4|2-Methoxy-Phenol|Methoxyphenol|Guajacol|Wood creosote|CRE…	124.14	C7H8O2	29.5	83	1.3	9	1	2	1	InChI=1S/C7H8O2/c1-9-7-5-3-2-4-6(7)8/h2-5,8H,1H3	COC1=CC=CC=C1O	COC1=CC=CC=C1O	LHGVFZTZFXWLCP-UHFFFAOYSA-N	124.052	124.052
Guanine	HMDB0000132		C00242	Endogenous		Metabolome	2-amino-1,7-dihydropurin-6-one	not available	not available	not available	not available	not available	not available	not available	not available	not available	not available	not available	not available	not available	not available	UYTPUPDQBNUYGX-UHFFFAOYSA-N	not available	not available
Guanosine	HMDB0000133		C00387	Endogenous		Metabolome	2-amino-9-[(2R,3R,4S,5R)-3,4-dihydroxy-5-(hydroxymethyl)oxolan-2-yl]-1H-purin-6-one	not available	not available	not available	not available	not available	not available	not available	not available	not available	not available	not available	not available	not available	not available	NYHBQMYGNKIUIF-UUOKFMHZSA-N	not available	not available
Hexanoylglycine	HMDB0000701			Endogenous		Metabolome	2-(hexanoylamino)acetic acid	Hexanoylglycine	Hexanoylglycine|24003-67-6|HEXANOYL GLYCINE|N-Caproylglycine|2-hexanamidoacetic acid|n-Hexanoylglycine|Caproylglycine|N-(1-oxohexyl)glycine|2-(hexanoylamino)acetic acid|Glycine, N-(1-oxohexyl)-|NSC 224460|NSC-224460|N-hexanoyl-Glycine|2-hexanamidoaceticacid|UV44XX9H2J|CBDivE_014046|SCHEMBL231559|LCZC1205|CHEBI:64390|DTXSID60178739|NSC224460|AKOS009109227|HY-113150|CS-0062285|FT-0669132|EN300-1904…	173.21	C8H15NO3	66.4	156	1	12	2	3	6	InChI=1S/C8H15NO3/c1-2-3-4-5-7(10)9-6-8(11)12/h2-6H2,1H3,(H,9,10)(H,11,12)	CCCCCC(=O)NCC(=O)O	CCCCCC(=O)NCC(=O)O	UPCKIPHSXMXJOX-UHFFFAOYSA-N	173.105	173.105
Hippurate	HMDB0000714		C01586	Endogenous		Metabolome	2-benzamidoacetic acid	Hippuric Acid	Hippuric acid|495-69-2|2-Benzamidoacetic acid|N-Benzoylglycine|Benzoylglycine|Glycine, N-benzoyl-|Benzamidoacetic acid|Benzoylaminoacetic acid|hippurate|Hippursaeure|Phenylcarbonylaminoacetic acid|Benzamidoessigsaeure|Benzoylaminoessigsaeure|N-Benzoyl-glycin|(benzoylamino)acetic acid|Acetic acid, (benzoylamino)-|Acido ippurico|2-(Phenylformamido)Acetic Acid|Bz-Gly-OH|Acido ippurico [Italian]|NSC …	179.17	C9H9NO3	66.4	197	0.3	13	2	3	3	InChI=1S/C9H9NO3/c11-8(12)6-10-9(13)7-4-2-1-3-5-7/h1-5H,6H2,(H,10,13)(H,11,12)	C1=CC=C(C=C1)C(=O)NCC(=O)O	C1=CC=C(C=C1)C(=O)NCC(=O)O	QIAFMBKCNZACKA-UHFFFAOYSA-N	179.058	179.058
Histamine	HMDB0000870		C00388	Endogenous		Metabolome	2-(1H-imidazol-5-yl)ethanamine	Histamine	histamine|51-45-6|2-(1H-imidazol-5-yl)ethanamine|Ergamine|Ergotidine|1H-Imidazole-4-ethanamine|2-(4-Imidazolyl)ethylamine|5-Imidazoleethylamine|Eramin|Theramine|Free histamine|2-(1H-Imidazol-4-yl)ethanamine|2-Imidazol-4-ylethylamine|65592-96-3|beta-Aminoethylimidazole|Imidazole-4-ethylamine|4-(2-Aminoethyl)-1H-imidazole|Histamine Base|2-(1H-imidazol-4-yl)ethan-1-amine|beta-Aminoethylglyoxaline|4-…	111.15	C5H9N3	54.7	64.7	-0.7	8	2	2	2	InChI=1S/C5H9N3/c6-2-1-5-3-7-4-8-5/h3-4H,1-2,6H2,(H,7,8)	C1=C(NC=N1)CCN	C1=C(NC=N1)CCN	NTYJJOPFIAHURM-UHFFFAOYSA-N	111.08	111.08
Histidyltyrosine	HMDB0028897			Endogenous		Metabolome	(2S)-2-[[(2S)-2-amino-3-(1H-imidazol-5-yl)propanoyl]amino]-3-(4-hydroxyphenyl)propanoic acid	His-Tyr	H-HIS-TYR-OH|His-Tyr|35979-00-1|L-histidyl-L-tyrosine|CHEBI:74059|CHEMBL3321987|(2S)-2-[[(2S)-2-amino-3-(1H-imidazol-5-yl)propanoyl]amino]-3-(4-hydroxyphenyl)propanoic acid|(S)-2-((S)-2-Amino-3-(1H-imidazol-4-yl)Propanamido)-3-(4-hydroxyphenyl)Propanoic acid|L-Tyrosine, L-histidyl-|HY dipeptide|histidyl-tyrosine|Histidinyltyrosine|H-Y Dipeptide|Histidinyl-Tyrosine|L-His-L-Tyr|L-Histidinyl-L-Tyros…	318.33	C15H18N4O4	141	412	-3.5	23	5	6	7	InChI=1S/C15H18N4O4/c16-12(6-10-7-17-8-18-10)14(21)19-13(15(22)23)5-9-1-3-11(20)4-2-9/h1-4,7-8,12-13,20H,5-6,16H2,(H,17,18)(H,19,21)(H,22,23)/t12-,13-/m0/s1	C1=CC(=CC=C1C[C@@H](C(=O)O)NC(=O)[C@H](CC2=CN=CN2)N)O	C1=CC(=CC=C1CC(C(=O)O)NC(=O)C(CC2=CN=CN2)N)O	HTOOKGDPMXSJSY-STQMWFEESA-N	318.133	318.133
Homocitrulline	HMDB0000679		C02427	Endogenous		Metabolome	(2S)-2-amino-6-(carbamoylamino)hexanoic acid	L-Homocitrulline	L-Homocitrulline|1190-49-4|Homocitrulline|(S)-2-Amino-6-ureidohexanoic acid|Homo-L-citrulline|(2S)-2-amino-6-(carbamoylamino)hexanoic acid|N(6)-carbamoyl-L-lysine|Homocitrulline, L-|L-Lysine, N6-(aminocarbonyl)-|DL-Homocitrulline|N6-carbamoyl-L-Lysine|(S)-2-Amino-6-ureidocaproic acid|UNII-133T7A0Y5K|N(6)-(aminocarbonyl)-L-lysine|133T7A0Y5K|L-Lysine, N(6)-(aminocarbonyl)-|EINECS 214-722-0|NSC 2742…	189.21	C7H15N3O3	118	184	-3.9	13	4	4	6	InChI=1S/C7H15N3O3/c8-5(6(11)12)3-1-2-4-10-7(9)13/h5H,1-4,8H2,(H,11,12)(H3,9,10,13)/t5-/m0/s1	C(CCNC(=O)N)C[C@@H](C(=O)O)N	C(CCNC(=O)N)CC(C(=O)O)N	XIGSAGMEBXLVJJ-YFKPBYRVSA-N	189.111	189.111
Homovanillic acid	HMDB0000118		C05582	Endogenous		Metabolome	2-(4-hydroxy-3-methoxyphenyl)acetic acid	Homovanillic Acid	Homovanillic acid|306-08-1|4-Hydroxy-3-methoxyphenylacetic acid|2-(4-hydroxy-3-methoxyphenyl)acetic acid|Vanillacetic acid|Vanilacetic acid|Benzeneacetic acid, 4-hydroxy-3-methoxy-|3-Methoxy-4-hydroxyphenylacetic acid|Homovanillate|(4-HYDROXY-3-METHOXYPHENYL)ACETIC ACID|4-Hydroxy-3-methoxybenzeneacetic acid|Homovaniuic acid|HVA|Homovanilic acid|Acetic acid, (4-hydroxy-3-methoxyphenyl)-|Homovanill…	182.17	C9H10O4	66.8	181	0.4	13	2	4	3	InChI=1S/C9H10O4/c1-13-8-4-6(5-9(11)12)2-3-7(8)10/h2-4,10H,5H2,1H3,(H,11,12)	COC1=C(C=CC(=C1)CC(=O)O)O	COC1=C(C=CC(=C1)CC(=O)O)O	QRMZSPFSDQBLIX-UHFFFAOYSA-N	182.058	182.058
Hydrocinnamic acid	HMDB0000764		C05629	Endogenous		Metabolome	3-phenylpropanoic acid	3-Phenylpropionic acid	hydrocinnamic acid|3-phenylpropionic acid|3-Phenylpropanoic acid|501-52-0|Benzenepropanoic acid|Benzylacetic acid|Dihydrocinnamic acid|Benzenepropionic acid|3-Phenyl propionic acid|Phenylpropanoic acid|3-Phenyl-propionic acid|Phenylpropanoate|BETA-PHENYLPROPIONIC ACID|Phenylpropionic acid|PHENYL PROPIONIC ACID|hydrocinnamate|FEMA No. 2889|NSC 9272|MFCD00002771|CCRIS 3199|EINECS 207-924-5|3-Phenyl…	150.17	C9H10O2	37.3	126	1.8	11	1	2	3	InChI=1S/C9H10O2/c10-9(11)7-6-8-4-2-1-3-5-8/h1-5H,6-7H2,(H,10,11)	C1=CC=C(C=C1)CCC(=O)O	C1=CC=C(C=C1)CCC(=O)O	XMIIGOLPHOKFCH-UHFFFAOYSA-N	150.068	150.068
Hydroxycotinine	HMDB0001390			Endogenous		Metabolome	(3R,5S)-3-hydroxy-1-methyl-5-pyridin-3-ylpyrrolidin-2-one	Hydroxycotinine	Hydroxycotinine|trans-3'-hydroxycotinine|trans-3-Hydroxycotinine|34834-67-8|3'-hydroxycotinine|trans-3'-Hydroxy Cotinine|(3R,5S)-3-hydroxy-1-methyl-5-pyridin-3-ylpyrrolidin-2-one|3-hydroxy-1-methyl-5-pyridin-3-yl-pyrrolidin-2-one|H7LH47Y29A|CHEBI:71182|3-Hydroxy-1-methyl-5-(3-pyridinyl)-2-pyrrolidinone|2-Pyrrolidinone, 3-hydroxy-1-methyl-5-(3-pyridinyl)-, (3R,5S)-|223655-46-7|Trans-3-hydroxy-1-me…	192.21	C10H12N2O2	53.4	232	-0.9	14	1	3	1	InChI=1S/C10H12N2O2/c1-12-8(5-9(13)10(12)14)7-3-2-4-11-6-7/h2-4,6,8-9,13H,5H2,1H3/t8-,9+/m0/s1	CN1[C@@H](C[C@H](C1=O)O)C2=CN=CC=C2	CN1C(CC(C1=O)O)C2=CN=CC=C2	XOKCJXZZNAUIQN-DTWKUNHWSA-N	192.09	192.09
Hydroxyphenylacetylglycine	HMDB0000735		C05596	Endogenous		Metabolome	2-[[2-(4-hydroxyphenyl)acetyl]amino]acetic acid	4-Hydroxyphenylacetylglycine	4-Hydroxyphenylacetylglycine|28116-23-6|Hydroxyphenylacetylglycine|p-Hydroxyphenylacetylglycine|2-[[2-(4-hydroxyphenyl)acetyl]amino]acetic acid|2-[2-(4-hydroxyphenyl)acetamido]acetic acid|2-(2-(4-Hydroxyphenyl)acetamido)acetic acid|Glycine,N-[2-(4-hydroxyphenyl)acetyl]-|C05596|SCHEMBL935646|CHEBI:28595|DTXSID10331519|CPPDWYIPKSSNNM-UHFFFAOYSA-N|N-[(4-hydroxyphenyl)acetyl]glycine|N-[(p-hydroxyphen…	209.2	C10H11NO4	86.6	234	0.4	15	3	4	4	InChI=1S/C10H11NO4/c12-8-3-1-7(2-4-8)5-9(13)11-6-10(14)15/h1-4,12H,5-6H2,(H,11,13)(H,14,15)	C1=CC(=CC=C1CC(=O)NCC(=O)O)O	C1=CC(=CC=C1CC(=O)NCC(=O)O)O	CPPDWYIPKSSNNM-UHFFFAOYSA-N	209.069	209.069
Hydroxypyruvic acid	HMDB0001352		C00168	Endogenous		Metabolome	3-hydroxy-2-oxopropanoic acid	3-Hydroxypyruvic acid	hydroxypyruvic acid|3-Hydroxypyruvic acid|3-Hydroxy-2-oxopropanoic acid|1113-60-6|hydroxypyruvate|beta-Hydroxypyruvate|beta-Hydroxypyruvic acid|UNII-934B2KHY0S|934B2KHY0S|CHEBI:30841|3-Hydroxypyruvic Acid-13C2|OH-pyruvate|OH-pyr|3PY|131000-16-3|beta-Hydroxypyruvic acid;3-Hydroxypyruvic acid|4mfe|beta-Hydoxypyruvic acid|beta -hydroxypyruvic acid|beta-hydroxy pyruvic acid|D0Q7SY|SCHEMBL60708|3-Hydr…	104.06	C3H4O4	74.6	95.1	-1	7	2	4	2	InChI=1S/C3H4O4/c4-1-2(5)3(6)7/h4H,1H2,(H,6,7)	C(C(=O)C(=O)O)O	C(C(=O)C(=O)O)O	HHDDCCUIIUWNGJ-UHFFFAOYSA-N	104.011	104.011
Hypoxanthine	HMDB0000157		C00262	Endogenous		Metabolome	3,7-dihydropurin-6-one	CID 790	NULL	136.11	C5H4N4O	70.1	190	-1.1	10	2	2	0	InChI=1S/C5H4N4O/c10-5-3-4(7-1-6-3)8-2-9-5/h1-2H,(H2,6,7,8,9,10)	C1=NC2=C(N1)C(=O)N=CN2	C1=NC2=C(N1)C(=O)N=CN2	FDGQSTZJBFJUBT-UHFFFAOYSA-N	136.039	136.039
Imidazoleacetic acid	HMDB0002024		C02835	Endogenous		Metabolome	2-(1H-imidazol-5-yl)acetic acid	Imidazoleacetic acid	645-65-8|Imidazole-4-acetic acid|imidazoleacetic acid|2-(1H-imidazol-5-yl)acetic acid|1H-Imidazole-4-acetic acid|2-(1H-imidazol-4-yl)acetic acid|4(5)-Imidazoleacetate|Imidazolyl-4-acetic acid|IMAC|4-Imidazoleacetic acid|4-Imidazoleacetate|imidazol-4-ylacetic acid|(1H-Imidazol-4-yl)-acetic acid|1H-Imidazol-4-ylacetic acid|Imidazole-4-acetate|Imidazole acetic acid|CHEBI:16974|Imidazole-5-acetic aci…	126.11	C5H6N2O2	66	116	-0.4	9	2	3	2	InChI=1S/C5H6N2O2/c8-5(9)1-4-2-6-3-7-4/h2-3H,1H2,(H,6,7)(H,8,9)	C1=C(NC=N1)CC(=O)O	C1=C(NC=N1)CC(=O)O	PRJKNHOMHKJCEJ-UHFFFAOYSA-N	126.043	126.043
Indole-3-acetic acid	HMDB0000197		C00954	Endogenous		Metabolome	2-(1H-indol-3-yl)acetic acid	Indole-3-acetic acid	indole-3-acetic acid|87-51-4|indoleacetic acid|3-Indoleacetic acid|Heteroauxin|1H-Indole-3-acetic acid|1H-indol-3-ylacetic acid|2-(1H-Indol-3-yl)acetic acid|Rhizopin|Rhizopon A|auxin|Indol-3-ylacetic acid|3-Iaa|3-(Carboxymethyl)indole|Hexteroauxin|3-Indolylacetic acid|beta-Indoleacetic acid|indoleacetate|Acetic acid, indolyl-|Heteroauxinhexteroauxiniaa|IAA|Indolylacetic acid|beta-Indolylacetic ac…	175.18	C10H9NO2	53.1	205	1.4	13	2	2	2	InChI=1S/C10H9NO2/c12-10(13)5-7-6-11-9-4-2-1-3-8(7)9/h1-4,6,11H,5H2,(H,12,13)	C1=CC=C2C(=C1)C(=CN2)CC(=O)O	C1=CC=C2C(=C1)C(=CN2)CC(=O)O	SEOVTRFCIGRIMH-UHFFFAOYSA-N	175.063	175.063
Indole-3-butyric acid	HMDB0002096		C11284	Endogenous		Metabolome	4-(1H-indol-3-yl)butanoic acid	Indole-3-butyric acid	Indole-3-butyric acid|133-32-4|3-Indolebutyric acid|4-(1H-Indol-3-yl)butanoic acid|Indolebutyric acid|Hormodin|1H-INDOLE-3-BUTANOIC ACID|Seradix|Indole-3-butanoic acid|Jiffy grow|4-(3-Indolyl)butyric acid|4-indol-3-ylbutyric acid|IBA|Indolbutyric acid|4-(Indol-3-yl)butyric acid|1H-Indole-3-butyric acid|Seradix 2|Seradix 3|Seradix B 2|Seradix B 3|Rhizopon AA|beta-Indolebutyric acid|Butyric acid, 4…	203.24	C12H13NO2	53.1	230	2.3	15	2	2	4	InChI=1S/C12H13NO2/c14-12(15)7-3-4-9-8-13-11-6-2-1-5-10(9)11/h1-2,5-6,8,13H,3-4,7H2,(H,14,15)	C1=CC=C2C(=C1)C(=CN2)CCCC(=O)O	C1=CC=C2C(=C1)C(=CN2)CCCC(=O)O	JTEDVYBZBROSJT-UHFFFAOYSA-N	203.095	203.095
Indolelactic acid	HMDB0000671		C02043	Endogenous		Metabolome	(2S)-2-hydroxy-3-(1H-indol-3-yl)propanoic acid	(2S)-2-Hydroxy-3-(1H-indol-3-YL)propanoic acid	7417-65-4|(S)-2-hydroxy-3-(1H-indol-3-yl)propanoic acid|3-(INDOL-3-YL) LACTATE|(2S)-2-HYDROXY-3-(1H-INDOL-3-YL)PROPANOIC ACID|indole-3-l-lactic acid|L-Indole-3-lactic acid|(S)-indole-3-lactic acid|Indole-3-lactic acid, L-|DJ9KH2U67F|Indole-3-lactic acid, (S)-|101312-07-6|(2S)-2-Hydroxy-3-indoylpropanoic acid|1H-Indole-3-propanoicacid,-alpha--hydroxy-,(-alpha-R)-(9CI)|(S)-2-Hydroxy-3-(3-indolyl)pr…	205.21	C11H11NO3	73.3	244	1.5	15	3	3	3	InChI=1S/C11H11NO3/c13-10(11(14)15)5-7-6-12-9-4-2-1-3-8(7)9/h1-4,6,10,12-13H,5H2,(H,14,15)/t10-/m0/s1	C1=CC=C2C(=C1)C(=CN2)C[C@@H](C(=O)O)O	C1=CC=C2C(=C1)C(=CN2)CC(C(=O)O)O	XGILAAMKEQUXLS-JTQLQIEISA-N	205.074	205.074
Inosine	HMDB0000195		C00294	Endogenous		Metabolome	9-[(2R,3R,4S,5R)-3,4-dihydroxy-5-(hydroxymethyl)oxolan-2-yl]-1H-purin-6-one	not available	not available	not available	not available	not available	not available	not available	not available	not available	not available	not available	not available	not available	not available	UGQMRVRMYYASKQ-KQYNXXCUSA-N	not available	not available
Inosine-5'-monophosphate (imp)	HMDB0000175		C00130	Endogenous		Metabolome	[(2R,3S,4R,5R)-3,4-dihydroxy-5-(6-oxo-1H-purin-9-yl)oxolan-2-yl]methyl dihydrogen phosphate	not available	not available	not available	not available	not available	not available	not available	not available	not available	not available	not available	not available	not available	not available	GRSZFWQUAKGDAV-KQYNXXCUSA-N	not available	not available
Isohomovanillic acid	HMDB0000333			Endogenous		Metabolome	2-(3-hydroxy-4-methoxyphenyl)acetic acid	Isohomovanillic acid	1131-94-8|3-Hydroxy-4-methoxyphenylacetic acid|Isohomovanillic acid|2-(3-hydroxy-4-methoxyphenyl)acetic acid|Homoisovanillic acid|4-Methoxy-3-hydroxyphenylacetic acid|Benzeneacetic acid, 3-hydroxy-4-methoxy-|(3-hydroxy-4-methoxyphenyl)acetic acid|Homo-iso-vanillic acid|CHEBI:70818|MFCD00016829|2-(3-hydroxy-4-methoxyphenyl) acetic acid|3-Hydroxy-4-methoxyphenylacetic acid;iso-HVA;Homoisovanillic a…	182.17	C9H10O4	66.8	181	0.6	13	2	4	3	InChI=1S/C9H10O4/c1-13-8-3-2-6(4-7(8)10)5-9(11)12/h2-4,10H,5H2,1H3,(H,11,12)	COC1=C(C=C(C=C1)CC(=O)O)O	COC1=C(C=C(C=C1)CC(=O)O)O	BWXLCOBSWMQCGP-UHFFFAOYSA-N	182.058	182.058
Itaconate	HMDB0002092		C00490	Endogenous		Metabolome	2-methylidenebutanedioic acid	Itaconic acid	Itaconic acid|97-65-4|2-Methylenesuccinic acid|METHYLENESUCCINIC ACID|2-methylidenebutanedioic acid|Methylenebutanedioic acid|Propylenedicarboxylic acid|Butanedioic acid, methylene-|itaconate|2-Propene-1,2-dicarboxylic acid|Succinic acid, methylene-|2-methylenebutanedioic acid|MFCD00004260|25119-64-6|AI3-16901|HSDB 5308|NSC 3357|EINECS 202-599-6|2-Methylene-Succinic Acid|CHEMBL359159|butanedioic …	130.1	C5H6O4	74.6	158	-0.1	9	2	4	3	InChI=1S/C5H6O4/c1-3(5(8)9)2-4(6)7/h1-2H2,(H,6,7)(H,8,9)	C=C(CC(=O)O)C(=O)O	C=C(CC(=O)O)C(=O)O	LVHBHZANLOWSRM-UHFFFAOYSA-N	130.027	130.027
Kyotorphin; l-tyrosyl-l-arginine;	HMDB0005768		C02993	Endogenous		Metabolome	(2S)-2-[[(2S)-2-amino-3-(4-hydroxyphenyl)propanoyl]amino]-5-(diaminomethylideneamino)pentanoic acid	Kyotorphin	kyotorphin|L-Tyrosyl-L-arginine|Tyr-arg|70904-56-2|Kiotorphin|H-Tyr-Arg-OH|Arginine, N2-tyrosyl-|L-Arginine, N2-L-tyrosyl-|L-Araginine, L-tyrosyl-|UNII-02N30CW3X0|CHEBI:17537|02N30CW3X0|(S)-2-((S)-2-Amino-3-(4-hydroxyphenyl)propanamido)-5-guanidinopentanoic acid|L-Arginine, L-tyrosyl-|Kyotorphin acetate salt|(D-Arg(2))-kyotorphin|Tyr-arg;L-Tyrosyl-L-arginine;Kiotorphin|(2S)-2-[[(2S)-2-amino-3-(4-…	337.37	C15H23N5O4	177	445	-4.3	24	6	6	9	InChI=1S/C15H23N5O4/c16-11(8-9-3-5-10(21)6-4-9)13(22)20-12(14(23)24)2-1-7-19-15(17)18/h3-6,11-12,21H,1-2,7-8,16H2,(H,20,22)(H,23,24)(H4,17,18,19)/t11-,12-/m0/s1	C1=CC(=CC=C1C[C@@H](C(=O)N[C@@H](CCCN=C(N)N)C(=O)O)N)O	C1=CC(=CC=C1CC(C(=O)NC(CCCN=C(N)N)C(=O)O)N)O	JXNRXNCCROJZFB-RYUDHWBXSA-N	337.175	337.175
L-(-)-methionine	HMDB0000696		C00073	Endogenous		Metabolome	(2S)-2-amino-4-methylsulfanylbutanoic acid	Methionine	L-methionine|63-68-3|methionine|h-Met-oh|(S)-2-Amino-4-(methylthio)butanoic acid|Cymethion|Liquimeth|L-(-)-Methionine|S-Methionine|Neo-methidin|L-Methioninum|Methilanin|(L)-Methionine|Acimethin|(S)-methionine|metionina|Methionine (VAN)|Methioninum|(2S)-2-amino-4-(methylsulfanyl)butanoic acid|Metionina [DCIT]|L-Methionin|L-alpha-Amino-gamma-methylmercaptobutyric acid|h-Met-h|Methioninum [INN-Latin…	149.21	C5H11NO2S	88.6	97	-1.9	9	2	4	4	InChI=1S/C5H11NO2S/c1-9-3-2-4(6)5(7)8/h4H,2-3,6H2,1H3,(H,7,8)/t4-/m0/s1	CSCC[C@@H](C(=O)O)N	CSCCC(C(=O)O)N	FFEARJCKVFRZRR-BYPYZUCNSA-N	149.051	149.051
L-(+)-lactic acid	HMDB0000190		C00186	Endogenous		Metabolome	(2S)-2-hydroxypropanoic acid	L-Lactic acid	L-Lactic acid|79-33-4|L-(+)-Lactic acid|(S)-Lactic acid|(S)-2-Hydroxypropanoic acid|Sarcolactic acid|(2S)-2-hydroxypropanoic acid|(S)-2-Hydroxypropionic acid|(+)-Lactic acid|(S)-(+)-Lactic acid|Paralactic acid|L(+)-LACTIC ACID|Lactic acid, L-|Tisulac|PURAC|(S)-lactate|Paramilchsaeure|L-lactate|Propanoic acid, 2-hydroxy-, (2S)-|Fleischmilchsaeure|(S)-Milchsaeure|Acidum sarcolacticum|Sarcolacticum …	90.08	C3H6O3	57.5	59.1	-0.7	6	2	3	1	InChI=1S/C3H6O3/c1-2(4)3(5)6/h2,4H,1H3,(H,5,6)/t2-/m0/s1	C[C@@H](C(=O)O)O	CC(C(=O)O)O	JVTAAEKCZFNVCJ-REOHCLBHSA-N	90.0317	90.0317
L-2,4-diaminobutyric acid	HMDB0006284		C03283	Endogenous		Metabolome	(2S)-2,4-diaminobutanoic acid	L-2,4-diaminobutyric acid	1758-80-1|L-2,4-diaminobutyric acid|(2S)-2,4-diaminobutanoic acid|(S)-2,4-Diaminobutanoic acid|Butanoic acid, 2,4-diamino-, (2S)-|L-DABA|L-2,4-Diaminobutanoate|L-diaminobutyric acid|L-2,4-diaminobutyrate|alpha,gamma-Diaminobutyrate|L-2,4-diaminobutanoic acid|L-Dbu|(S)-2,4-Diaminobutyric acid|Diaminobutyric acid, L-|Butanoic acid, 2,4-diamino-, (S)-|UNII-61HPH2F0W7|L-2, 4-diaminobutyric acid|61HPH…	118.13	C4H10N2O2	89.3	84.1	-4.6	8	3	4	3	InChI=1S/C4H10N2O2/c5-2-1-3(6)4(7)8/h3H,1-2,5-6H2,(H,7,8)/t3-/m0/s1	C(CN)[C@@H](C(=O)O)N	C(CN)C(C(=O)O)N	OGNSCSPNOLGXSM-VKHMYHEASA-N	118.074	118.074
L-alanyl-l-proline	HMDB0028695			Endogenous		Metabolome	(2S)-1-[(2S)-2-aminopropanoyl]pyrrolidine-2-carboxylic acid	L-Alanyl-L-proline	L-Alanyl-L-proline|13485-59-1|Alanylproline|ALA-PRO|(S)-1-((S)-2-Aminopropanoyl)pyrrolidine-2-carboxylic acid|L-Proline, L-alanyl-|H-Ala-Pro-OH|(2S)-1-[(2S)-2-aminopropanoyl]pyrrolidine-2-carboxylic acid|C8H14N2O3|1-L-Alanyl-L-proline|L-Ala-L-Pro|C6G5K79L0O|CHEMBL414828|CHEBI:73393|EINECS 236-795-8|MFCD00037332|NSC 97932|alanyl-proline|AP dipeptide|NSC-97932|alanyl-l-proline|A-P Dipeptide|Ala-Pro…	186.21	C8H14N2O3	83.6	229	-2.7	13	2	4	2	InChI=1S/C8H14N2O3/c1-5(9)7(11)10-4-2-3-6(10)8(12)13/h5-6H,2-4,9H2,1H3,(H,12,13)/t5-,6-/m0/s1	C[C@@H](C(=O)N1CCC[C@H]1C(=O)O)N	CC(C(=O)N1CCCC1C(=O)O)N	WPWUFUBLGADILS-WDSKDSINSA-N	186.1	186.1
Lanthionine ketimine	HMDB0004823			Endogenous		Metabolome	3,6-dihydro-2H-1,4-thiazine-3,5-dicarboxylic acid	Lanthionine ketimine	Lanthionine ketimine|3,6-dihydro-2H-1,4-thiazine-3,5-dicarboxylic acid|83711-67-5|YF5L3MW7RM|2H-1,4-Thiazine-3,5-dicarboxylic acid, 3,6-dihydro-|UNII-YF5L3MW7RM|SCHEMBL13438654|CHEBI:89479|DTXSID801003724|Q6487610	189.19	C6H7NO4S	112	250	-0.2	12	2	6	2	InChI=1S/C6H7NO4S/c8-5(9)3-1-12-2-4(7-3)6(10)11/h3H,1-2H2,(H,8,9)(H,10,11)	C1C(N=C(CS1)C(=O)O)C(=O)O	C1C(N=C(CS1)C(=O)O)C(=O)O	XIVVIYYWXOMYOD-UHFFFAOYSA-N	189.01	189.01
L-arginine	HMDB0000517		C00062	Endogenous		Metabolome	(2S)-2-amino-5-(diaminomethylideneamino)pentanoic acid	Arginine	L-arginine|arginine|74-79-3|L-(+)-Arginine|L(+)-Arginine|L-Arg|(S)-2-Amino-5-guanidinopentanoic acid|H-Arg-OH|(L)-Arginine|Arginina|ARGININE, L-|Arginine (VAN)|L-Arginin|Argininum [INN-Latin]|Arginina [INN-Spanish]|L-Ornithine, N5-(aminoiminomethyl)-|L-alpha-Amino-delta-guanidinovaleric acid|arg|1-Amino-4-guanidovaleric acid|Argininum|CCRIS 3609|(S)-(+)-arginine|NSC 206269|Arginine [USAN:INN]|CHE…	174.2	C6H14N4O2	128	176	-4.2	12	4	4	5	InChI=1S/C6H14N4O2/c7-4(5(11)12)2-1-3-10-6(8)9/h4H,1-3,7H2,(H,11,12)(H4,8,9,10)/t4-/m0/s1	C(C[C@@H](C(=O)O)N)CN=C(N)N	C(CC(C(=O)O)N)CN=C(N)N	ODKSFYDXXFIFQN-BYPYZUCNSA-N	174.112	174.112
L-asparagine	HMDB0000168		C00152	Endogenous		Metabolome	(2S)-2,4-diamino-4-oxobutanoic acid	Asparagine	L-asparagine|asparagine|70-47-3|altheine|(S)-asparagine|Aspartamic acid|H-Asn-OH|agedoite|Asparamide|Crystal VI|asparagine acid|(S)-2,4-diamino-4-oxobutanoic acid|(-)-asparagine|2-Aminosuccinamic acid|alpha-aminosuccinamic acid|Asparagine, L-|L-Asparagine anhydrous|L-Aspartamine|L-2,4-diamino-4-oxobutanoic acid|aspartic acid beta-amide|Asparagine anhydrous|ASN|L-asparatamine|(2S)-2-amino-3-carbam…	132.12	C4H8N2O3	106	134	-3.4	9	3	4	3	InChI=1S/C4H8N2O3/c5-2(4(8)9)1-3(6)7/h2H,1,5H2,(H2,6,7)(H,8,9)/t2-/m0/s1	C([C@@H](C(=O)O)N)C(=O)N	C(C(C(=O)O)N)C(=O)N	DCXYFEDJOCDNAF-REOHCLBHSA-N	132.053	132.053
L-aspartic acid	HMDB0000191		C00049	Endogenous		Metabolome	(2S)-2-aminobutanedioic acid	Aspartic Acid	L-aspartic acid|aspartic acid|56-84-8|H-Asp-OH|aspartate|Asparagic acid|(2S)-2-aminobutanedioic acid|L-aspartate|Aspatofort|L-Aminosuccinic acid|(S)-2-Aminosuccinic acid|L-Asparagic acid|Asparaginic acid|L-Asparaginic acid|(S)-Aspartic acid|(2S)-Aspartic acid|(S)-Aminobutanedioic acid|Aspartic acid, L-|L-Aspartinsaeure|L-Asparaginsaeure|Aminosuccinic acid|L-Asparaginsyra|Acidum asparticum|L-(+)-A…	133.1	C4H7NO4	101	133	-2.8	9	3	5	3	InChI=1S/C4H7NO4/c5-2(4(8)9)1-3(6)7/h2H,1,5H2,(H,6,7)(H,8,9)/t2-/m0/s1	C([C@@H](C(=O)O)N)C(=O)O	C(C(C(=O)O)N)C(=O)O	CKLJMWTZIZZHCS-REOHCLBHSA-N	133.038	133.038
L-carnitine	HMDB0000062		C00318	Endogenous		Metabolome	(3R)-3-hydroxy-4-(trimethylazaniumyl)butanoate	Levocarnitine	L-carnitine|Levocarnitine|541-15-1|(R)-Carnitine|Carnitor|vitamin BT|(-)-Carnitine|Carnitine|Karnitin|(-)-L-Carnitine|L-(-)-Carnitine|Carnitene|Levocarnitina|Metina|Carnitine, (-)-|Levocarnitinum|Carnitolo|Carnovis|L-Carnitine inner salt|Lefcar|Carniking|Carnilean|Carrier|Carnitor SF|L-carnitine Base|Levocarnitinum [Latin]|Levocarnitina [Spanish]|gamma-Trimethyl-beta-hydroxybutyrobetaine|(3R)-3-h…	161.2	C7H15NO3	60.4	134	-0.2	11	1	3	3	InChI=1S/C7H15NO3/c1-8(2,3)5-6(9)4-7(10)11/h6,9H,4-5H2,1-3H3/t6-/m1/s1	C[N+](C)(C)C[C@@H](CC(=O)[O-])O	C[N+](C)(C)CC(CC(=O)[O-])O	PHIQHXFUZVPYII-ZCFIWIBFSA-N	161.105	161.105
L-citrulline	HMDB0000904		C00327	Endogenous		Metabolome	(2S)-2-amino-5-(carbamoylamino)pentanoic acid	Citrulline	L-citrulline|citrulline|372-75-8|H-cit-oh|(S)-2-Amino-5-ureidopentanoic acid|delta-Ureidonorvaline|Sitrulline|N5-Carbamoyl-L-ornithine|L-Cytrulline|Citrulline, L-|N(delta)-Carbamylornithine|N5-(Aminocarbonyl)ornithine|N5-carbamoylornithine|alpha-Amino-delta-ureidovaleric acid|L-2-Amino-5-ureidovaleric acid|Ornithine, N5-(aminocarbonyl)-|L(+)-citrulline|(2S)-2-amino-5-(carbamoylamino)pentanoic aci…	175.19	C6H13N3O3	118	171	-4.3	12	4	4	5	InChI=1S/C6H13N3O3/c7-4(5(10)11)2-1-3-9-6(8)12/h4H,1-3,7H2,(H,10,11)(H3,8,9,12)/t4-/m0/s1	C(C[C@@H](C(=O)O)N)CNC(=O)N	C(CC(C(=O)O)N)CNC(=O)N	RHGKLRLOHDJJDR-BYPYZUCNSA-N	175.096	175.096
L-cysteine-s-sulfate	HMDB0000731		C05824	Endogenous		Metabolome	(2R)-2-amino-3-sulfosulfanylpropanoic acid	S-Sulfocysteine	S-Sulfocysteine|L-Cysteine S-sulfate|S-Sulphocysteine|1637-71-4|S-Sulfo-L-cysteine|Cysteine-S-sulfate|Cysteine-S-sulfonate|Cysteinyl-S-sulfonate|Cysteinyl-S-sulfonic acid|S-sulpho-L-cysteine|L-Cysteine, S-sulfo-|Cysteine-S-Sulfonic Acid|Alaninethiosulfuric acid|L-Cysteinesulfonic acid|S-Cysteinesulfonic acid|L-Cysteine-S-sulfonate|(2R)-2-amino-3-sulfosulfanylpropanoic acid|UNII-885F2S42LL|CHEMBL4…	201.2	C3H7NO5S2	151	229	-4	11	3	7	4	InChI=1S/C3H7NO5S2/c4-2(3(5)6)1-10-11(7,8)9/h2H,1,4H2,(H,5,6)(H,7,8,9)/t2-/m0/s1	C([C@@H](C(=O)O)N)SS(=O)(=O)O	C(C(C(=O)O)N)SS(=O)(=O)O	NOKPBJYHPHHWAN-REOHCLBHSA-N	200.977	200.977
L-dopa	HMDB0000181		C00355	Endogenous		Metabolome	(2S)-2-amino-3-(3,4-dihydroxyphenyl)propanoic acid	Levodopa	levodopa|L-dopa|59-92-7|Dopar|3,4-dihydroxy-L-phenylalanine|3-Hydroxy-L-tyrosine|Bendopa|Larodopa|Levopa|3,4-Dihydroxyphenylalanine|Brocadopa|Cidandopa|Dopaidan|Dopalina|Insulamina|Maipedopa|Dopasol|Eldopal|Eldopar|Pardopa|Prodopa|Syndopa|Helfo-Dopa|(-)-Dopa|Dihydroxy-L-phenylalanine|Deadopa|Dopaflex|3-(3,4-Dihydroxyphenyl)-L-alanine|Doparkine|Dopaston|Dopastral|Eldopatec|Eurodopa|Doparl|Doprin|V…	197.19	C9H11NO4	104	209	-2.7	14	4	5	3	InChI=1S/C9H11NO4/c10-6(9(13)14)3-5-1-2-7(11)8(12)4-5/h1-2,4,6,11-12H,3,10H2,(H,13,14)/t6-/m0/s1	C1=CC(=C(C=C1C[C@@H](C(=O)O)N)O)O	C1=CC(=C(C=C1CC(C(=O)O)N)O)O	WTDRDQBEARUVNC-LURJTMIESA-N	197.069	197.069
Leucylphenylalanine	HMDB0013243		C11221	Endogenous		Metabolome	(2S)-2-[[(2S)-2-amino-4-methylpentanoyl]amino]-3-phenylpropanoic acid	Leu-phe	H-LEU-PHE-OH|LEU-PHE|Leucyl-phenylalanine|3063-05-6|L-Leu-L-Phe|L-LEUCYL-L-PHENYLALANINE|L-Phenylalanine, L-leucyl-|CHEBI:73585|(2S)-2-[(2S)-2-AMINO-4-METHYLPENTANAMIDO]-3-PHENYLPROPANOIC ACID|(2S)-2-[[(2S)-2-amino-4-methylpentanoyl]amino]-3-phenylpropanoic acid|L-Leu-L-Phe-OH|CHEMBL54936|SCHEMBL1864709|KFKWRHQBZQICHA-STQMWFEESA-N|DTXSID501036415|MFCD00063156|AKOS010421060|AS-58911|HY-113278|CS-0…	278.35	C15H22N2O3	92.4	325	-1.1	20	3	4	7	InChI=1S/C15H22N2O3/c1-10(2)8-12(16)14(18)17-13(15(19)20)9-11-6-4-3-5-7-11/h3-7,10,12-13H,8-9,16H2,1-2H3,(H,17,18)(H,19,20)/t12-,13-/m0/s1	CC(C)C[C@@H](C(=O)N[C@@H](CC1=CC=CC=C1)C(=O)O)N	CC(C)CC(C(=O)NC(CC1=CC=CC=C1)C(=O)O)N	KFKWRHQBZQICHA-STQMWFEESA-N	278.163	278.163
Leucylproline	HMDB0011175			Endogenous		Metabolome	(2S)-1-[(2S)-2-amino-4-methylpentanoyl]pyrrolidine-2-carboxylic acid	Leucylproline	Leucylproline|l-leucyl-l-proline|Leu-pro|6403-35-6|CHEMBL189210|CHEBI:73580|(2S)-1-[(2S)-2-amino-4-methylpentanoyl]pyrrolidine-2-carboxylic acid|leucyl-proline|H-Leu-Pro-OH|L-Leu-L-Pro|L-Leu-L-Pro-OH|starbld0035034|L-Proline, 1-L-leucyl-|SCHEMBL3052903|DTXSID30214012|VTJUNIYRYIAIHF-IUCAKERBSA-N|LP|BDBM50169151|AKOS010419273|HY-114729|CS-0064203|Q27141752|(S)-1-((S)-2-Amino-4-methyl-pentanoyl)-pyr…	228.29	C11H20N2O3	83.6	278	-1.8	16	2	4	4	InChI=1S/C11H20N2O3/c1-7(2)6-8(12)10(14)13-5-3-4-9(13)11(15)16/h7-9H,3-6,12H2,1-2H3,(H,15,16)/t8-,9-/m0/s1	CC(C)C[C@@H](C(=O)N1CCC[C@H]1C(=O)O)N	CC(C)CC(C(=O)N1CCCC1C(=O)O)N	VTJUNIYRYIAIHF-IUCAKERBSA-N	228.147	228.147
Levulinic acid	HMDB0000720			Endogenous		Metabolome	4-oxopentanoic acid	Levulinic acid	LEVULINIC ACID|4-Oxopentanoic acid|123-76-2|Laevulinic acid|4-Oxovaleric acid|Pentanoic acid, 4-oxo-|Levulic acid|3-Acetylpropionic acid|4-Ketovaleric acid|LEVA|gamma-Ketovaleric acid|Acetopropionic acid|Levulinsaeure|Laevulic acid|4-oxo-pentanoic acid|Valeric acid, 4-oxo-|beta-Acetylpropionic acid|USAF CZ-1|Propionic acid, 3-acetyl-|4-Oxopentansaeure|FEMA No. 2627|Acidum laevulinicum|3-Acetylpro…	116.11	C5H8O3	54.4	106	-0.5	8	1	3	3	InChI=1S/C5H8O3/c1-4(6)2-3-5(7)8/h2-3H2,1H3,(H,7,8)	CC(=O)CCC(=O)O	CC(=O)CCC(=O)O	JOOXCMJARBKPKM-UHFFFAOYSA-N	116.047	116.047
L-glutamic acid	HMDB0000148		C00025	Endogenous		Metabolome	(2S)-2-aminopentanedioic acid	Glutamic Acid	L-glutamic acid|GLUTAMIC ACID|56-86-0|L-glutamate|(2S)-2-Aminopentanedioic acid|(S)-2-Aminopentanedioic acid|Glutamidex|Glutaminol|H-Glu-OH|glutacid|Aciglut|glutaminic acid|L-Glutaminic acid|Glutamicol|Glutaton|(S)-Glutamic acid|Glusate|L-glu|L-(+)-glutamic acid|D-Glutamiensuur|alpha-aminoglutaric acid|Glutamic acid, L-|Acidum glutamicum|(S)-(+)-Glutamic acid|Acide glutamique|2-Aminoglutaric acid…	147.13	C5H9NO4	101	145	-3.7	10	3	5	4	InChI=1S/C5H9NO4/c6-3(5(9)10)1-2-4(7)8/h3H,1-2,6H2,(H,7,8)(H,9,10)/t3-/m0/s1	C(CC(=O)O)[C@@H](C(=O)O)N	C(CC(=O)O)C(C(=O)O)N	WHUUTDBJXJRKMK-VKHMYHEASA-N	147.053	147.053
L-glutamine	HMDB0000641		C00064	Endogenous		Metabolome	(2S)-2,5-diamino-5-oxopentanoic acid	Glutamine	L-glutamine|glutamine|56-85-9|Levoglutamide|L-(+)-Glutamine|Glutamic acid amide|Cebrogen|Stimulina|(S)-2,5-Diamino-5-oxopentanoic acid|glumin|H-Gln-OH|Levoglutamid|glutamic acid 5-amide|L-Glutamide|2-aminoglutaramic acid|Glavamin|Miglu-P|Nutrestore|Saforis|L-2-Aminoglutaramidic acid|L-Glutamin|L-Glutamic acid gamma-amide|Glumin (amino acid)|(2S)-2-amino-4-carbamoylbutanoic acid|L-2-Aminoglutarami…	146.14	C5H10N2O3	106	146	-3.1	10	3	4	4	InChI=1S/C5H10N2O3/c6-3(5(9)10)1-2-4(7)8/h3H,1-2,6H2,(H2,7,8)(H,9,10)/t3-/m0/s1	C(CC(=O)N)[C@@H](C(=O)O)N	C(CC(=O)N)C(C(=O)O)N	ZDXPYRJPNDTMRX-VKHMYHEASA-N	146.069	146.069
L-glutathione oxidized	HMDB0003337		C00127	Endogenous		Metabolome	(2S)-2-amino-5-[[(2R)-3-[[(2R)-2-[[(4S)-4-amino-4-carboxybutanoyl]amino]-3-(carboxymethylamino)-3-oxopropyl]disulfanyl]-1-(carboxymethylamino)-1-oxopropan-2-yl]amino]-5-oxopentanoic acid	Oxiglutatione	oxiglutatione|glutathione disulfide|27025-41-8|GSSG|Glutathione disulphide|Glutathione-ssg|Oxigluthione|Glutathone disulfide|Bi(glutathion-S-yl)|L(-)-Glutathione|Oxiglutatione [INN]|S,S'-Ethylenebis(glutathione)|Oxiglutationum [INN-Latin]|Oxiglutationa [INN-Spanish]|CCRIS 780|Oxiglutationa|Oxiglutationum|Glutathione-S-S-glutathione|Bis(gamma-glutamyl-L-cysteinylglycine) disulfide|EINECS 248-170-7…	612.6	C20H32N6O12S2	368	879	-9.1	40	10	16	21	InChI=1S/C20H32N6O12S2/c21-9(19(35)36)1-3-13(27)25-11(17(33)23-5-15(29)30)7-39-40-8-12(18(34)24-6-16(31)32)26-14(28)4-2-10(22)20(37)38/h9-12H,1-8,21-22H2,(H,23,33)(H,24,34)(H,25,27)(H,26,28)(H,29,30)(H,31,32)(H,35,36)(H,37,38)/t9-,10-,11-,12-/m0/s1	C(CC(=O)N[C@@H](CSSC[C@@H](C(=O)NCC(=O)O)NC(=O)CC[C@@H](C(=O)O)N)C(=O)NCC(=O)O)[C@@H](C(=O)O)N	C(CC(=O)NC(CSSCC(C(=O)NCC(=O)O)NC(=O)CCC(C(=O)O)N)C(=O)NCC(=O)O)C(C(=O)O)N	YPZRWBKMTBYPTK-BJDJZHNGSA-N	612.152	612.152
Liothyronine	HMDB0000265		C02465	Endogenous		Metabolome	(2S)-2-amino-3-[4-(4-hydroxy-3-iodophenoxy)-3,5-diiodophenyl]propanoic acid	Liothyronine	liothyronine|triiodothyronine|3,3',5-Triiodo-L-thyronine|6893-02-3|Tresitope|Liothyronin|3,5,3'-triiodothyronine|L-Liothyronine|T3|O-(4-Hydroxy-3-iodophenyl)-3,5-diiodo-L-tyrosine|3,5,3'-Triiodo-L-thyronine|triothyrone|Liothyroninum|Lyothyronine|Liotironina|L-T3|Triiodo-L-thyronine|3,3',5-Triiodothyronine|3,5,3'TRIIODOTHYRONINE|Cyronine|L-3,5,3'-Triiodothyronine|L-3,3',5-TriioDOThyronine|T3 (amin…	650.97	C15H12I3NO4	92.8	402	1.7	23	3	5	5	InChI=1S/C15H12I3NO4/c16-9-6-8(1-2-13(9)20)23-14-10(17)3-7(4-11(14)18)5-12(19)15(21)22/h1-4,6,12,20H,5,19H2,(H,21,22)/t12-/m0/s1	C1=CC(=C(C=C1OC2=C(C=C(C=C2I)C[C@@H](C(=O)O)N)I)I)O	C1=CC(=C(C=C1OC2=C(C=C(C=C2I)CC(C(=O)O)N)I)I)O	AUYYCJSJGJYCDS-LBPRGKRZSA-N	650.79	650.79
L-methionine sulfoxide	HMDB0002005		C02989	Endogenous		Metabolome	(2S)-2-amino-4-methylsulfinylbutanoic acid	L-methionine sulfoxide	L-methionine sulfoxide|3226-65-1|H-Met(O)-OH|methionine sulfoxide|(2S)-2-amino-4-(methylsulfinyl)butanoic acid|Methionine S-oxide|L-methionine S-oxide|Butanoic acid, 2-amino-4-(methylsulfinyl)-, (2S)-|(2S)-2-amino-4-methylsulfinylbutanoic acid|UNII-XN1XVI4B2C|XN1XVI4B2C|(2S)-2-azaniumyl-4-methylsulfinylbutanoate|(2S)-2-amino-4-methanesulfinylbutanoic acid|CHEBI:17016|EINECS 221-758-0|Met-SO|(2S)-…	165.21	C5H11NO3S	99.6	148	-4.1	10	2	5	4	InChI=1S/C5H11NO3S/c1-10(9)3-2-4(6)5(7)8/h4H,2-3,6H2,1H3,(H,7,8)/t4-,10?/m0/s1	CS(=O)CC[C@@H](C(=O)O)N	CS(=O)CCC(C(=O)O)N	QEFRNWWLZKMPFJ-YGVKFDHGSA-N	165.046	165.046
L-norleucine	HMDB0001645		C01933	Endogenous		Metabolome	(2S)-2-aminohexanoic acid	L-Norleucine	L-Norleucine|NORLEUCINE|327-57-1|(S)-2-Aminohexanoic acid|H-Nle-OH|L-(+)-Norleucine|(2S)-2-aminohexanoic acid|L-2-Aminohexanoate|Glycoleucine|Caprine|L-2-Aminohexanoic acid|2-Aminocaproic acid|Hexanoic acid, 2-amino-, (S)-|alpha-Aminocaproic acid|(S)-Norleucine|Norleucine (VAN)|(S)-(+)-2-Aminohexanoic acid|L-Aminohexanoate|2S-amino-hexanoic acid|(S)-2-Aminocaproic acid|Norleucine, L-|L(+)-Norleuc…	131.17	C6H13NO2	63.3	93.1	-1.5	9	2	3	4	InChI=1S/C6H13NO2/c1-2-3-4-5(7)6(8)9/h5H,2-4,7H2,1H3,(H,8,9)/t5-/m0/s1	CCCC[C@@H](C(=O)O)N	CCCCC(C(=O)O)N	LRQKBLKVPFOOQJ-YFKPBYRVSA-N	131.095	131.095
L-proline	HMDB0000162		C00148	Endogenous		Metabolome	(2S)-pyrrolidine-2-carboxylic acid	Proline	L-proline|proline|147-85-3|L-(-)-Proline|(S)-Pyrrolidine-2-carboxylic acid|(2S)-pyrrolidine-2-carboxylic acid|H-Pro-OH|2-pyrrolidinecarboxylic acid|(-)-Proline|(-)-(S)-Proline|Prolinum|(S)-2-Pyrrolidinecarboxylic acid|(-)-2-Pyrrolidinecarboxylic acid|prolina|(S)-Proline|L-Pyrrolidine-2-carboxylic acid|L-alpha-Pyrrolidinecarboxylic acid|(S)-2-Carboxypyrrolidine|L-Prolin|Prolinum [Latin]|Prolina [S…	115.13	C5H9NO2	49.3	103	-2.5	8	2	3	1	InChI=1S/C5H9NO2/c7-5(8)4-2-1-3-6-4/h4,6H,1-3H2,(H,7,8)/t4-/m0/s1	C1C[C@H](NC1)C(=O)O	C1CC(NC1)C(=O)O	ONIBWKKTOPOVIA-BYPYZUCNSA-N	115.063	115.063
L-saccharopine	HMDB0000279		C00449	Endogenous		Metabolome	(2S)-2-[[(5S)-5-amino-5-carboxypentyl]amino]pentanedioic acid	L-Saccharopine	L-Saccharopine|saccharopine|997-68-2|accharopin|epsilon-N-(L-glutar-2-yl)-L-lysine|Saccharopin|N6-(L-1,3-dicarboxypropyl)-L-lysine|UNII-WBQ73O8W32|WBQ73O8W32|N-(5-AMINO-5-CARBOXYPENTYL)GLUTAMIC ACID|N-[(S)-5-Amino-5-carboxypentyl]-L-glutamic acid|N-(5-amino-5-carboxypentyl)-L-glutamic acid|((S)-5-amino-5-carboxypentyl)-L-glutamic acid|N-[(5S)-5-amino-5-carboxypentyl]-L-glutamic acid|L-Glutamic ac…	276.29	C11H20N2O6	150	320	-5.5	19	5	8	11	InChI=1S/C11H20N2O6/c12-7(10(16)17)3-1-2-6-13-8(11(18)19)4-5-9(14)15/h7-8,13H,1-6,12H2,(H,14,15)(H,16,17)(H,18,19)/t7-,8-/m0/s1	C(CCN[C@@H](CCC(=O)O)C(=O)O)C[C@@H](C(=O)O)N	C(CCNC(CCC(=O)O)C(=O)O)CC(C(=O)O)N	ZDGJAHTZVHVLOT-YUMQZZPRSA-N	276.132	276.132
L-serine	HMDB0000187		C00065	Endogenous		Metabolome	(2S)-2-amino-3-hydroxypropanoic acid	Serine	L-serine|serine|56-45-1|(S)-2-Amino-3-hydroxypropanoic acid|(S)-Serine|beta-Hydroxyalanine|H-Ser-OH|L-ser|L-(-)-Serine|Serine, L-|(2S)-2-amino-3-hydroxypropanoic acid|L-Serin|L-3-Hydroxy-alanine|2-Amino-3-hydroxypropionic acid|beta-Hydroxy-L-alanine|Serinum [Latin]|SER (IUPAC abbrev)|Serina [Spanish]|L-2-Amino-3-hydroxypropionic acid|Serine (VAN)|Serinum|alpha-Amino-beta-hydroxypropionic acid|Ser…	105.09	C3H7NO3	83.6	72.6	-3.1	7	3	4	2	InChI=1S/C3H7NO3/c4-2(1-5)3(6)7/h2,5H,1,4H2,(H,6,7)/t2-/m0/s1	C([C@@H](C(=O)O)N)O	C(C(C(=O)O)N)O	MTCFGRXMJLQNBG-REOHCLBHSA-N	105.043	105.043
L-threonic acid	HMDB0000943		C01620	Endogenous		Metabolome	(2S,3R)-2,3,4-trihydroxybutanoic acid	Threonic acid	Threonic acid|D-threonic acid|(2S,3R)-2,3,4-trihydroxybutanoic acid|NTD0MI8XRT|3909-12-4|isothreonic acid|Butanoic acid, 2,3,4-trihydroxy-, (R*,S*)-|threo-2,3,4-Trihydroxybutyric acid|DL-threonic acid|threonic acid, dl-|UNII-NTD0MI8XRT|SCHEMBL113115|THREONIC ACID [WHO-DD]|CHEBI:49059|DTXSID40192337|AKOS006378213|2,3,4-Trihydroxy-(threo)-butanoic acid|C21649|Q27121459|BUTANOIC ACID, 2,3,4-TRIHYDRO…	136.1	C4H8O5	98	101	-2.1	9	4	5	3	InChI=1S/C4H8O5/c5-1-2(6)3(7)4(8)9/h2-3,5-7H,1H2,(H,8,9)/t2-,3+/m1/s1	C([C@H]([C@@H](C(=O)O)O)O)O	C(C(C(C(=O)O)O)O)O	JPIJQSOTBSSVTP-GBXIJSLDSA-N	136.037	136.037
L-tyrosine	HMDB0000158		C00082	Endogenous		Metabolome	(2S)-2-amino-3-(4-hydroxyphenyl)propanoic acid	Tyrosine	L-tyrosine|tyrosine|60-18-4|(S)-Tyrosine|p-Tyrosine|L-p-Tyrosine|H-Tyr-OH|(2S)-2-amino-3-(4-hydroxyphenyl)propanoic acid|4-Hydroxy-L-phenylalanine|Tyrosine, L-|Tyrosinum [Latin]|Tyrosine (VAN)|Tirosina [Spanish]|L-(-)-Tyrosine|(-)-alpha-Amino-p-hydroxyhydrocinnamic acid|L-Phenylalanine, 4-hydroxy-|beta-(p-Hydroxyphenyl)alanine|Tyrosine [USAN:INN]|FEMA No. 3736|(S)-alpha-Amino-4-hydroxybenzeneprop…	181.19	C9H11NO3	83.6	176	-2.3	13	3	4	3	InChI=1S/C9H11NO3/c10-8(9(12)13)5-6-1-3-7(11)4-2-6/h1-4,8,11H,5,10H2,(H,12,13)/t8-/m0/s1	C1=CC(=CC=C1C[C@@H](C(=O)O)N)O	C1=CC(=CC=C1CC(C(=O)O)N)O	OUYCCCASQSFEME-QMMMGPOBSA-N	181.074	181.074
Mandelate	HMDB0000703		C01984	Endogenous		Metabolome	(2S)-2-hydroxy-2-phenylacetic acid	(S)-Mandelic acid	17199-29-0|(S)-(+)-Mandelic acid|(S)-Mandelic acid|(S)-2-Hydroxy-2-phenylacetic acid|L-mandelic acid|(2S)-2-hydroxy-2-phenylacetic acid|S-(+)-Mandelic acid|L-(+)-MANDELIC ACID|Mandelic acid, (S)-|Mandelic acid, L-|D-2-Hydroxy-2-phenylacetic acid|UNII-L0UMW58G3T|L0UMW58G3T|(S)-(+)-Mandelic acid, 98% e.e.|CHEMBL58910|MLS000069517|CHEBI:32800|(S)-alpha-Hydroxyphenylacetic acid|(S)-alpha-hydroxybenze…	152.15	C8H8O3	57.5	138	0.6	11	2	3	2	InChI=1S/C8H8O3/c9-7(8(10)11)6-4-2-1-3-5-6/h1-5,7,9H,(H,10,11)/t7-/m0/s1	C1=CC=C(C=C1)[C@@H](C(=O)O)O	C1=CC=C(C=C1)C(C(=O)O)O	IWYDHOAUDWTVEP-ZETCQYMHSA-N	152.047	152.047
M-coumaric acid	HMDB0001713		C12621	Endogenous		Metabolome	(E)-3-(3-hydroxyphenyl)prop-2-enoic acid	3'-Hydroxycinnamic acid	3-Hydroxycinnamic acid|14755-02-3|M-COUMARIC ACID|588-30-7|3-Coumaric acid|m-Hydroxycinnamic acid|(E)-3-(3-Hydroxyphenyl)acrylic acid|trans-3-Hydroxycinnamic acid|3-(3-Hydroxyphenyl)acrylic acid|trans-3-Hydroxycinnamate|Cinnamic acid, m-hydroxy-|trans-3-coumaric acid|trans-m-Coumaric Acid|(2E)-3-(3-hydroxyphenyl)acrylic acid|(2E)-3-(3-hydroxyphenyl)prop-2-enoic acid|3'-Hydroxycinnamic acid|2-prop…	164.16	C9H8O3	57.5	186	1.8	12	2	3	2	InChI=1S/C9H8O3/c10-8-3-1-2-7(6-8)4-5-9(11)12/h1-6,10H,(H,11,12)/b5-4+	C1=CC(=CC(=C1)O)/C=C/C(=O)O	C1=CC(=CC(=C1)O)C=CC(=O)O	KKSDGJDHHZEWEP-SNAWJCMRSA-N	164.047	164.047
Melatonin	HMDB0001389		C01598	Endogenous		Metabolome	N-[2-(5-methoxy-1H-indol-3-yl)ethyl]acetamide	Melatonin	Melatonin|73-31-4|Melatonine|N-Acetyl-5-methoxytryptamine|Circadin|N-[2-(5-Methoxy-1H-indol-3-yl)ethyl]acetamide|5-Methoxy-N-acetyltryptamine|Melatol|N-(2-(5-Methoxy-1H-indol-3-yl)ethyl)acetamide|Melovine|Melatonex|Acetamide, N-[2-(5-methoxy-1H-indol-3-yl)ethyl]-|N-[2-(5-methoxyindol-3-yl)ethyl]acetamide|8041-44-9|N-acetyl-5-methoxy-tryptamine|N-(2-(5-Methoxyindol-3-yl)ethyl)acetamide|Melatonina|…	232.28	C13H16N2O2	54.1	270	0.8	17	2	2	4	InChI=1S/C13H16N2O2/c1-9(16)14-6-5-10-8-15-13-4-3-11(17-2)7-12(10)13/h3-4,7-8,15H,5-6H2,1-2H3,(H,14,16)	CC(=O)NCCC1=CNC2=C1C=C(C=C2)OC	CC(=O)NCCC1=CNC2=C1C=C(C=C2)OC	DRLFMBDRBRZALE-UHFFFAOYSA-N	232.121	232.121
Melezitose	HMDB0011730		C08243	Endogenous		Metabolome	(2R,3R,4S,5S,6R)-2-[(2S,3S,4R,5R)-4-hydroxy-2,5-bis(hydroxymethyl)-2-[(2R,3R,4S,5S,6R)-3,4,5-trihydroxy-6-(hydroxymethyl)oxan-2-yl]oxyoxolan-3-yl]oxy-6-(hydroxymethyl)oxane-3,4,5-triol	Melezitose	Melezitose|D-(+)-Melezitose|597-12-6|Melizitose|D-Melezitose|(+)-Melezitose|Melicitose|UNII-T4T25QN29L|CHEBI:6731|T4T25QN29L|NSC 2080|EINECS 209-894-9|AI3-19426|(+)-Melezitose;D-Melezitose|D-((addition))-Melezitose|NSC-2080|.alpha.-D-Glucopyranoside, O-.alpha.-D-glucopyranosyl-(1->3)-.beta.-D-fructofuranosyl|D-(+)Melezitose|MELEZITOSE [MI]|D(+)-melezitose 1-hydrate|MELEZITOSE, (+)-|SCHEMBL131977|…	504.4	C18H32O16	269	655	-5.8	34	11	16	8	InChI=1S/C18H32O16/c19-1-5-8(23)11(26)13(28)16(30-5)32-15-10(25)7(3-21)33-18(15,4-22)34-17-14(29)12(27)9(24)6(2-20)31-17/h5-17,19-29H,1-4H2/t5-,6-,7-,8-,9-,10-,11+,12+,13-,14-,15+,16-,17-,18+/m1/s1	C([C@@H]1[C@H]([C@@H]([C@H]([C@H](O1)O[C@H]2[C@@H]([C@H](O[C@@]2(CO)O[C@@H]3[C@@H]([C@H]([C@@H]([C@H](O3)CO)O)O)O)CO)O)O)O)O)O	C(C1C(C(C(C(O1)OC2C(C(OC2(CO)OC3C(C(C(C(O3)CO)O)O)O)CO)O)O)O)O)O	QWIZNVHXZXRPDR-WSCXOGSTSA-N	504.169	504.169
Menadione	HMDB0001892		C05377	Endogenous		Metabolome	2-[(2E)-3,7-dimethylocta-2,6-dienyl]-3-methylnaphthalene-1,4-dione	2-(3,7-Dimethyl-2,6-octadienyl)-3-methyl-1,4-naphthoquinone	menaquinone-2|MK-2|7421-23-0|2-(3,7-Dimethyl-2,6-octadienyl)-3-methyl-1,4-naphthoquinone|1,4-Naphthoquinone, 2-(3,7-dimethyl-2,6-octadienyl)-3-methyl-|1163-13-9|menaquinone(2)|Prestwick3_001100|D05VOH|BSPBio_001180|SCHEMBL416517|BPBio1_001298|CHEMBL263382|GTPL2771|PTWSIIUEOFZCHW-NTCAYCPXSA-N|HMS2098K22|AKOS015899893|AB00514047|C00828|2-Methyl-3-(3,7-dimethyl-2,6-octadienyl)-1,4-naphthoquinone|2-(…	308.4	C21H24O2	34.1	571	5.2	23	0	2	5	InChI=1S/C21H24O2/c1-14(2)8-7-9-15(3)12-13-17-16(4)20(22)18-10-5-6-11-19(18)21(17)23/h5-6,8,10-12H,7,9,13H2,1-4H3/b15-12+	CC1=C(C(=O)C2=CC=CC=C2C1=O)C/C=C(\C)/CCC=C(C)C	CC1=C(C(=O)C2=CC=CC=C2C1=O)CC=C(C)CCC=C(C)C	PTWSIIUEOFZCHW-NTCAYCPXSA-N	308.178	308.178
Methylhippuric acid	HMDB0000859			Endogenous		Metabolome	methyl 2-benzamidoacetate	Methyl hippurate	methyl 2-benzamidoacetate|Methyl hippurate|1205-08-9|Methyl N-benzoylglycinate|BENZOYLGLYCINE METHYL ESTER|methyl 2-(phenylformamido)acetate|Hippuric acid, methyl ester|Methyl (benzoylamino)acetate|Glycine, N-benzoyl-, methyl ester|N-Benzoylglycine methyl ester|Hippuric acid methyl ester|Hippurate methyl ester|N-benzoyl-Glycine methyl ester|CHEBI:70869|MFCD00025882|methylhippurate|Methylhippurat|…	193.2	C10H11NO3	55.4	209	0.8	14	1	3	4	InChI=1S/C10H11NO3/c1-14-9(12)7-11-10(13)8-5-3-2-4-6-8/h2-6H,7H2,1H3,(H,11,13)	COC(=O)CNC(=O)C1=CC=CC=C1	COC(=O)CNC(=O)C1=CC=CC=C1	XTKVNQKOTKPCKM-UHFFFAOYSA-N	193.074	193.074
Methylimidazoleacetic acid	HMDB0002820		C05828	Endogenous		Metabolome	2-(1-methylimidazol-4-yl)acetic acid	2-(1-methyl-1H-imidazol-4-yl)acetic acid	2625-49-2|2-(1-methyl-1H-imidazol-4-yl)acetic acid|Methylimidazoleacetic acid|(1-METHYL-1H-IMIDAZOL-4-YL)-ACETIC ACID|1-Methyl-4-imidazoleacetic acid|2-(1-methylimidazol-4-yl)acetic acid|Tele-methylimidazoleacetic acid|Methylimidazoleacetate|1,4-methyl-imidazoleacetic acid|1H-Imidazole-4-acetic acid, 1-methyl-|1-Methyl-4-imidazoleacetate|1-Methylimidazole-4-acetate|n-methylimidazoleacetic acid|(1…	140.14	C6H8N2O2	55.1	138	-0.5	10	1	3	2	InChI=1S/C6H8N2O2/c1-8-3-5(7-4-8)2-6(9)10/h3-4H,2H2,1H3,(H,9,10)	CN1C=C(N=C1)CC(=O)O	CN1C=C(N=C1)CC(=O)O	ZHCKPJGJQOPTLB-UHFFFAOYSA-N	140.059	140.059
Mevalonate	HMDB0000227		C00418	Endogenous		Metabolome	3,5-dihydroxy-3-methylpentanoic acid	Mevalonate	150-97-0|DL-Mevalonic acid|3,5-dihydroxy-3-methylpentanoic acid|(RS)-mevalonate|mevalonate|Pentanoic acid, 3,5-dihydroxy-3-methyl-|DL-Mevalonate|3,5-Dihydroxy-3-methyl-pentanoic acid|UNII-S5UOB36OCZ|S5UOB36OCZ|HSDB 7681|Hiochic acid|RS-Mevalonic acid|(3RS)-Mevalonic acid|mevalonsaure|2,4-Dideoxy-3-C-methylpentonic acid|D0SO2D|(RS)-MEVALONIC ACID|MEVALONIC ACID [MI]|MEVALONIC ACID [HSDB]|SCHEMBL12…	148.16	C6H12O4	77.8	123	-1	10	3	4	4	InChI=1S/C6H12O4/c1-6(10,2-3-7)4-5(8)9/h7,10H,2-4H2,1H3,(H,8,9)	CC(CCO)(CC(=O)O)O	CC(CCO)(CC(=O)O)O	KJTLQQUUPVSXIM-UHFFFAOYSA-N	148.074	148.074
Mevalonolactone	HMDB0006024			Endogenous		Metabolome	(4S)-4-hydroxy-4-methyloxan-2-one	Mevalonolactone	Mevalonolactone|(4S)-4-hydroxy-4-methyloxan-2-one|(s)-mevalonolactone|(+)-Mevalonolactone|19022-60-7|(4S)-Tetrahydro-4-hydroxy-4-methyl-2H-pyran-2-one|Mevalonic acid lactone|Divalonic acid|L-mevalonolactone|S-mevalonolactone|(+)-mevalolactone|(S)-(+)-mevalolactone|(+)-(S)-mevalonolactone|SCHEMBL22905077|(+)-(S)-mevalonic acid lactone|CHEBI:194428|DTXSID501231825|Tetrahydro-4-hydroxy-4-methyl-2H-p…	130.139	C6H10O3	46.5	132	-0.3	9	1	3	0	InChI=1S/C6H10O3/c1-6(8)2-3-9-5(7)4-6/h8H,2-4H2,1H3/t6-/m0/s1	C[C@@]1(CCOC(=O)C1)O	CC1(CCOC(=O)C1)O	JYVXNLLUYHCIIH-LURJTMIESA-N	130.063	130.063
Monobutyl phthalate	HMDB0013247			Endogenous		Metabolome	2-butoxycarbonylbenzoic acid	Monobutyl phthalate	MONOBUTYL PHTHALATE|131-70-4|Butyl hydrogen phthalate|2-(Butoxycarbonyl)benzoic acid|Mono-n-butyl phthalate|Phthalic acid, monobutyl ester|Monobutylphthalate|2-butoxycarbonylbenzoic acid|Phthalic acid mono-n-butyl ester|1,2-Benzenedicarboxylic acid, monobutyl ester|34-74-2|Mono-n-butyl-phthalate|NSC 8479|1,2-Benzenedicarboxylic acid, 1-butyl ester|Phthalic Acid Monobutyl Ester|EINECS 205-036-2|MB…	222.24	C12H14O4	63.6	249	3.1	16	1	4	6	InChI=1S/C12H14O4/c1-2-3-8-16-12(15)10-7-5-4-6-9(10)11(13)14/h4-7H,2-3,8H2,1H3,(H,13,14)	CCCCOC(=O)C1=CC=CC=C1C(=O)O	CCCCOC(=O)C1=CC=CC=C1C(=O)O	YZBOVSFWWNVKRJ-UHFFFAOYSA-N	222.089	222.089
N(6)-methyllysine	HMDB0002038		C02728	Endogenous		Metabolome	(2S)-2-amino-6-(methylamino)hexanoic acid	N(6)-Methyllysine	N(6)-Methyllysine|N6-Methyl-L-lysine|1188-07-4|Epsilon-N-methyllysine|N-Epsilon-methyllysine|(2S)-2-amino-6-(methylamino)hexanoic acid|n6-methyllysine|N-METHYL-LYSINE|L-Lysine, N6-methyl-|N(6)-methyl-L-lysine|epsilon-methyllysine|N(zeta)-methyllysine|FCR6T2IYVU|(2S)-2-AMINO-6-METHYLAMINO-HEXANOIC ACID|N(Epsilon)-methyl-l-lysine|(S)-2-amino-6-methylaminohexanoic acid|MLZ|MeLys|1p0y|UNII-FCR6T2IYVU…	160.21	C7H16N2O2	75.4	117	-2.5	11	3	4	6	InChI=1S/C7H16N2O2/c1-9-5-3-2-4-6(8)7(10)11/h6,9H,2-5,8H2,1H3,(H,10,11)/t6-/m0/s1	CNCCCC[C@@H](C(=O)O)N	CNCCCCC(C(=O)O)N	PQNASZJZHFPQLE-LURJTMIESA-N	160.121	160.121
N1-acetylspermidine	HMDB0001276		C00612	Endogenous		Metabolome	N-[3-(4-aminobutylamino)propyl]acetamide	N1-Acetylspermidine	N1-Acetylspermidine|14278-49-0|N(1)-Acetylspermidine|N-(3-((4-Aminobutyl)amino)propyl)acetamide|1-N-Acetylspermidine|N-Acetylspermidine|N-[3-(4-aminobutylamino)propyl]acetamide|N-{3-[(4-aminobutyl)amino]propyl}acetamide|CHEMBL176800|CHEBI:17927|Acetamide, N-[3-[(4-aminobutyl)amino]propyl]-|an N-acetylspermidine|C9-H21-N3-O.2Cl-H|Acetamide, N-(3-((4-aminobutyl)amino)propyl)-|N-(3-((4-Aminobutyl)am…	187.28	C9H21N3O	67.2	128	-0.8	13	3	3	8	InChI=1S/C9H21N3O/c1-9(13)12-8-4-7-11-6-3-2-5-10/h11H,2-8,10H2,1H3,(H,12,13)	CC(=O)NCCCNCCCCN	CC(=O)NCCCNCCCCN	MQTAVJHICJWXBR-UHFFFAOYSA-N	187.168	187.168
N1-acetylspermine	HMDB0001186		C02567	Endogenous		Metabolome	N-[3-[4-(3-aminopropylamino)butylamino]propyl]acetamide	N1-acetylspermine	N1-acetylspermine|25593-72-0|N(1)-Acetylspermine|N'-acetylspermine|N-Acetylspermine|N'-Monoacetylspermine|N-[3-[4-(3-aminopropylamino)butylamino]propyl]acetamide|CHEBI:17312|N-(3-((4-((3-Aminopropyl)amino)butyl)amino)propyl)acetamide|N-[3-({4-[(3-aminopropyl)amino]butyl}amino)propyl]acetamide|Acetamide, N-[3-[[4-[(3-aminopropyl)amino]butyl]amino]propyl]-|acetylspermine|Acetamide, N-(3-((4-((3-ami…	244.38	C12H28N4O	79.2	176	-0.8	17	4	4	12	InChI=1S/C12H28N4O/c1-12(17)16-11-5-10-15-8-3-2-7-14-9-4-6-13/h14-15H,2-11,13H2,1H3,(H,16,17)	CC(=O)NCCCNCCCCNCCCN	CC(=O)NCCCNCCCCNCCCN	GUNURVWAJRRUAV-UHFFFAOYSA-N	244.226	244.226
N1-methyl-2-pyridone-5-carboxamide	HMDB0004193		C05842	Endogenous		Metabolome	1-methyl-6-oxopyridine-3-carboxamide	1-Methyl-6-oxo-1,6-dihydropyridine-3-carboxamide	701-44-0|1-methyl-6-oxo-1,6-dihydropyridine-3-carboxamide|Nudifloramide|N1-Methyl-2-pyridone-5-carboxamide|1-Methyl-5-carboxylamide-2-pyridone|N'-Methyl-2-pyridone-5-carboxamide|3-Pyridinecarboxamide, 1,6-dihydro-1-methyl-6-oxo-|1-methyl-6-oxopyridine-3-carboxamide|N-methyl-2-pyridone-5-carboxamide|CHEBI:27410|1-METHYL-6-OXO-PYRIDINE-3-CARBOXAMIDE|UNII-68139USC7W|CHEMBL3542314|68139USC7W|N(1)-met…	152.15	C7H8N2O2	63.4	266	-1	11	1	2	1	InChI=1S/C7H8N2O2/c1-9-4-5(7(8)11)2-3-6(9)10/h2-4H,1H3,(H2,8,11)	CN1C=C(C=CC1=O)C(=O)N	CN1C=C(C=CC1=O)C(=O)N	JLQSXXWTCJPCBC-UHFFFAOYSA-N	152.059	152.059
N2,n2-dimethylguanosine	HMDB0004824			Endogenous		Metabolome	9-[(2R,3R,4S,5R)-3,4-dihydroxy-5-(hydroxymethyl)oxolan-2-yl]-2-(dimethylamino)-1H-purin-6-one	not available	not available	not available	not available	not available	not available	not available	not available	not available	not available	not available	not available	not available	not available	RSPURTUNRHNVGF-IOSLPCCCSA-N	not available	not available
N2-gamma-glutamylglutamine	HMDB0011738		C05283	Endogenous		Metabolome	(2S)-2-amino-5-[[(1S)-4-amino-1-carboxy-4-oxobutyl]amino]-5-oxopentanoic acid	gamma-Glutamylglutamine	gamma-Glutamylglutamine|10148-81-9|H-Gamma-Glu-Gln-OH|gamma-Glu-gln|1466-50-8|H-|A-Glu-Gln-OH|(5-L-Glutamyl)-L-glutamine|(2S)-2-[(4S)-4-AMINO-4-CARBOXYBUTANAMIDO]-4-CARBAMOYLBUTANOIC ACID|(2S)-2-amino-5-[[(1S)-4-amino-1-carboxy-4-oxobutyl]amino]-5-oxopentanoic acid|N-gamma-Glutamylglutamine|H-Glu(Gln-OH)-OH|C10H17N3O6|gamma-L-Glu-L-Gln|H--Glu-Gln-OH|H-?-Glu-Gln-OH|N2-gamma-Glutamylglutamine|gamma…	275.26	C10H17N3O6	173	370	-4.9	19	5	7	9	InChI=1S/C10H17N3O6/c11-5(9(16)17)1-4-8(15)13-6(10(18)19)2-3-7(12)14/h5-6H,1-4,11H2,(H2,12,14)(H,13,15)(H,16,17)(H,18,19)/t5-,6-/m0/s1	C(CC(=O)N[C@@H](CCC(=O)N)C(=O)O)[C@@H](C(=O)O)N	C(CC(=O)NC(CCC(=O)N)C(=O)O)C(C(=O)O)N	JBFYFLXEJFQWMU-WDSKDSINSA-N	275.112	275.112
N3,n4-dimethyl-l-arginine	HMDB0003334			Endogenous		Metabolome	(2S)-2-amino-5-[(N,N'-dimethylcarbamimidoyl)amino]pentanoic acid	Symmetric dimethylarginine	SDMA|30344-00-4|symmetric dimethylarginine|N,N'-Dimethylarginine|(2S)-2-amino-5-[(N,N'-dimethylcarbamimidoyl)amino]pentanoic acid|N(G1),N(G2)-Dimethylarginine|(S)-2-Amino-5-((bis(methylamino)methylene)amino)pentanoic acid|N3, N4-Dimethylarginine|Guanidino-N(1),N(2)-dimethylarginine|NG,N'G-dimethylarginine|NG,N'G-Dimethyl-L-arginine|UNII-49787G1ULV|L-Ornithine, N5-[bis(methylamino)methylene]-|4978…	202.25	C8H18N4O2	99.7	206	-3.7	14	4	4	7	InChI=1S/C8H18N4O2/c1-10-8(11-2)12-5-3-4-6(9)7(13)14/h6H,3-5,9H2,1-2H3,(H,13,14)(H2,10,11,12)/t6-/m0/s1	CNC(=NC)NCCC[C@@H](C(=O)O)N	CNC(=NC)NCCCC(C(=O)O)N	HVPFXCBJHIIJGS-LURJTMIESA-N	202.143	202.143
N6,n6,n6-trimethyl-l-lysine	HMDB0001325		C03793	Endogenous		Metabolome	(2S)-2-amino-6-(trimethylazaniumyl)hexanoate	N6,N6,N6-Trimethyl-L-lysine	N6,N6,N6-Trimethyl-L-lysine|(2S)-2-amino-6-(trimethylazaniumyl)hexanoate|N-EPSILON,N-EPSILON,N-EPSILON-TRIMETHYLLYSINE|23284-33-5|(S)-2-amino-6-(trimethylammonio)hexanoate|(S)-2-amino-6-(trimethylammonio)hexanoic acid|N(6),N(6),N(6)-trimethyl-L-lysine|delta-trimethyllysine|N-6-Trimethyllysine|SCHEMBL21225578|CHEBI:165870|AKOS006272412|C03793|S)-5-amino-5-carboxy-N,N,N-trimethyl-1-pentanaminium	188.27	C9H20N2O2	66.2	158	-1.6	13	1	3	5	InChI=1S/C9H20N2O2/c1-11(2,3)7-5-4-6-8(10)9(12)13/h8H,4-7,10H2,1-3H3/t8-/m0/s1	C[N+](C)(C)CCCC[C@@H](C(=O)[O-])N	C[N+](C)(C)CCCCC(C(=O)[O-])N	MXNRLFUSFKVQSK-QMMMGPOBSA-N	188.152	188.152
N6-acetyl-l-lysine	HMDB0000206		C02727	Endogenous		Metabolome	(2S)-6-acetamido-2-aminohexanoic acid	N6-Acetyl-L-lysine	692-04-6|N-epsilon-Acetyl-L-lysine|N6-Acetyl-L-lysine|Nepsilon-Acetyl-L-lysine|(S)-6-Acetamido-2-aminohexanoic acid|H-Lys(Ac)-OH|N-Epsilon-acetyllysine|n6-acetyllysine|L-Lysine, N6-acetyl-|N(6)-ACETYLLYSINE|Ne-Acetyllysine|N(6)-Acetyl-L-lysine|N(epsilon)-acetyl-L-lysine|N(zeta)-acetyllysine|N(zeta)-acetyl-L-lysine|epsilon-N-acetyl-L-lysine|(2S)-2-amino-6-acetamidohexanoic acid|N.epsilon.-Acetyl-L…	188.22	C8H16N2O3	92.4	182	-2.8	13	3	4	6	InChI=1S/C8H16N2O3/c1-6(11)10-5-3-2-4-7(9)8(12)13/h7H,2-5,9H2,1H3,(H,10,11)(H,12,13)/t7-/m0/s1	CC(=O)NCCCC[C@@H](C(=O)O)N	CC(=O)NCCCCC(C(=O)O)N	DTERQYGMUDWYAZ-ZETCQYMHSA-N	188.116	188.116
N8-acetylspermidine	HMDB0002189		C01029	Endogenous		Metabolome	N-[4-(3-aminopropylamino)butyl]acetamide	N8-Acetylspermidine	N8-Acetylspermidine|N(8)-acetylspermidine|13431-24-8|N-{4-[(3-aminopropyl)amino]butyl}acetamide|N(8)-Monoacetylspermidine|N-[4-(3-aminopropylamino)butyl]acetamide|CHEBI:27911|N8-Acetylspermidine dihydrochloride|34450-15-2|Acetamide, N-(4-((3-aminopropyl)amino)butyl)-|Acetamide, N-[4-[(3-aminopropyl)amino]butyl]-|acetylspermidine|Q9C|KBioGR_002466|KBioSS_002473|CHEMBL78630|SCHEMBL183049|KBio2_0024…	187.28	C9H21N3O	67.2	128	-0.8	13	3	3	8	InChI=1S/C9H21N3O/c1-9(13)12-8-3-2-6-11-7-4-5-10/h11H,2-8,10H2,1H3,(H,12,13)	CC(=O)NCCCCNCCCN	CC(=O)NCCCCNCCCN	FONIWJIDLJEJTL-UHFFFAOYSA-N	187.168	187.168
N-a-acetyl-l-asparagine	HMDB0006028			Endogenous		Metabolome	(2S)-2-acetamido-4-amino-4-oxobutanoic acid	N-Acetylasparagine	4033-40-3|N-Acetylasparagine|N-Acetyl-L-asparagine|(S)-2-Acetamido-4-amino-4-oxobutanoic acid|N2-Acetyl-L-asparagine|Acetyl-L-asparagine|AC-ASN-OH|Nalpha-Acetyl-L-asparagine|(2S)-2-acetamido-4-amino-4-oxobutanoic acid|N|A-Acetyl-L-asparagine|n-alpha-acetyl-l-asparagine|UNII-D0P42N84Z6|D0P42N84Z6|EINECS 223-716-7|NSC 186895|(2S)-3-carbamoyl-2-acetamidopropanoic acid|(S)-2-Acetamido-4-amino-4-oxobu…	174.15	C6H10N2O4	110	214	-1.8	12	3	4	4	InChI=1S/C6H10N2O4/c1-3(9)8-4(6(11)12)2-5(7)10/h4H,2H2,1H3,(H2,7,10)(H,8,9)(H,11,12)/t4-/m0/s1	CC(=O)N[C@@H](CC(=O)N)C(=O)O	CC(=O)NC(CC(=O)N)C(=O)O	HXFOXFJUNFFYMO-BYPYZUCNSA-N	174.064	174.064
N-acetyl-d-galactosamine	HMDB0000212		C01074	Endogenous		Metabolome	N-[(2R,3R,4R,5R,6R)-2,4,5-trihydroxy-6-(hydroxymethyl)oxan-3-yl]acetamide	beta-N-ACETYL-D-GALACTOSAMINE	N-Acetyl-beta-D-galactosamine|14131-60-3|beta-GalNAc|beta-N-Acetyl-D-galactosamine|2-(acetylamino)-2-deoxy-b-D-galactopyranose|KM15WK8O5T|UNII-KM15WK8O5T|N-Acetyl-b-D-galactosamine|d-n-acetylgalactosamine|N-[(2R,3R,4R,5R,6R)-2,4,5-trihydroxy-6-(hydroxymethyl)oxan-3-yl]acetamide|2-acetamido-2-deoxy-beta-D-galactopyranose|130851-15-9|CHEBI:28497|N-Acetylgalactosamine|Capsid protein, san miguel sea …	221.21	C8H15NO6	119	235	-1.7	15	5	6	2	InChI=1S/C8H15NO6/c1-3(11)9-5-7(13)6(12)4(2-10)15-8(5)14/h4-8,10,12-14H,2H2,1H3,(H,9,11)/t4-,5-,6+,7-,8-/m1/s1	CC(=O)N[C@@H]1[C@H]([C@H]([C@H](O[C@H]1O)CO)O)O	CC(=O)NC1C(C(C(OC1O)CO)O)O	OVRNDRQMDRJTHS-JAJWTYFOSA-N	221.09	221.09
N-acetyl-d-galactosamine 4-sulfate	HMDB0000781		C16265	Endogenous		Metabolome	[(2R,3R,4R,5R,6R)-5-acetamido-4,6-dihydroxy-2-(hydroxymethyl)oxan-3-yl] hydrogen sulfate	2-Deoxy-2-Acetamido-Beta-D-Galactose-4-Sulfate	N-Acetylgalactosamine 4-sulphate|2-Deoxy-2-Acetamido-Beta-D-Galactose-4-Sulfate|2-acetamido-2-deoxy-4-O-sulfo-beta-D-galactopyranose|N-Acetylgalactosamine 4-sulfate|DB01872|GalNAc4S|ASG|beta-D-GalpNAc4S|n-acetylgalactosamine-4-sulfate|N-acetylgalactosamine-4-sulphate|SCHEMBL23631136|CHEBI:44391|N-Acetyl-D-galactosamine 4-sulphate|N-acetyl-beta-D-galactosamine 4-sulfate|N-acetyl-beta-D-galactosami…	301.27	C8H15NO9S	171	418	-3.5	19	5	9	4	InChI=1S/C8H15NO9S/c1-3(11)9-5-6(12)7(18-19(14,15)16)4(2-10)17-8(5)13/h4-8,10,12-13H,2H2,1H3,(H,9,11)(H,14,15,16)/t4-,5-,6-,7+,8-/m1/s1	CC(=O)N[C@@H]1[C@H]([C@H]([C@H](O[C@H]1O)CO)OS(=O)(=O)O)O	CC(=O)NC1C(C(C(OC1O)CO)OS(=O)(=O)O)O	WHCJUIFHMJFEFZ-UIAUGNHASA-N	301.047	301.047
N-acetyldopamine	HMDB0041943			Endogenous		Metabolome	N-[2-(3,4-dihydroxyphenyl)ethyl]acetamide	N-Acetyldopamine	N-Acetyldopamine|2494-12-4|N-(3,4-Dihydroxyphenethyl)acetamide|n-[2-(3,4-dihydroxyphenyl)ethyl]acetamide|N-Acetyldopamine monohydrate|Acetamide, N-[2-(3,4-dihydroxyphenyl)ethyl]-|NSC 314644|Acetamide, N-(3,4-dihydroxyphenethyl)-|CHEMBL137743|NSC-314644|BRN 2806306|Acetamide, N-(2-(3,4-dihydroxyphenyl)ethyl)-|N-acetyl-dopamine|7DP|Lopac-A-8762|AYU97G37EM|Lopac0_000093|SCHEMBL328568|Acetamide,4-dih…	195.21	C10H13NO3	69.6	196	-0.7	14	3	3	3	InChI=1S/C10H13NO3/c1-7(12)11-5-4-8-2-3-9(13)10(14)6-8/h2-3,6,13-14H,4-5H2,1H3,(H,11,12)	CC(=O)NCCC1=CC(=C(C=C1)O)O	CC(=O)NCCC1=CC(=C(C=C1)O)O	OFSAJYZMIPNPHE-UHFFFAOYSA-N	195.09	195.09
N-acetylglucosamine 6-sulfate	HMDB0000814		C04132	Endogenous		Metabolome	[(2R,3S,4R,5R,6R)-5-acetamido-3,4,6-trihydroxyoxan-2-yl]methyl hydrogen sulfate	N-Acetylglucosamine 6-sulfate	N-Acetylglucosamine 6-sulfate|N-Acetyl-D-glucosamine 6-sulfate|N-acetyl-beta-D-glucosamine 6-sulfate|2-acetamido-2-deoxy-6-O-sulfo-beta-D-glucopyranose|NGS|2-(Acetylamino)-2-Deoxy-6-O-Sulfo-Beta-D-Glucopyranose|(6S)GlcNAcbeta|(6S)GlcNAcb|N-Acetylglucosamine 6-sulphate|CHEBI:28132|N-Acetylglucosamine 6-sulfic acid|N-Acetyl-D-glucosamine 6-sulphate|N-acetyl-beta-d-glucosamine-6-sulfate|[(2R,3S,4R,5…	301.27	C8H15NO9S	171	418	-3.5	19	5	9	4	InChI=1S/C8H15NO9S/c1-3(10)9-5-7(12)6(11)4(18-8(5)13)2-17-19(14,15)16/h4-8,11-13H,2H2,1H3,(H,9,10)(H,14,15,16)/t4-,5-,6-,7-,8-/m1/s1	CC(=O)N[C@@H]1[C@H]([C@@H]([C@H](O[C@H]1O)COS(=O)(=O)O)O)O	CC(=O)NC1C(C(C(OC1O)COS(=O)(=O)O)O)O	WJFVEEAIYIOATH-FMDGEEDCSA-N	301.047	301.047
N-acetyl-l-aspartic acid	HMDB0000812		C01042	Endogenous		Metabolome	(2S)-2-acetamidobutanedioic acid	N-Acetyl-L-aspartic acid	N-Acetyl-L-aspartic acid|997-55-7|Ac-Asp-OH|N-Acetylaspartate|N-Acetylaspartic acid|Acetyl-L-aspartic acid|(S)-2-Acetamidosuccinic acid|Acetylaspartic acid|(2S)-2-acetamidobutanedioic acid|L-Aspartic acid, N-acetyl-|L-N-Acetylaspartic acid|N-Acetyl-L-aspartate|Acetyl aspartic acid|Aspartic acid, N-acetyl-, L-|(S)-2-(acetylamino)succinic acid|N-acetyl-s-aspartic acid|EINECS 213-643-9|(S)-2-(acetyl…	175.14	C6H9NO5	104	212	-1.1	12	3	5	4	InChI=1S/C6H9NO5/c1-3(8)7-4(6(11)12)2-5(9)10/h4H,2H2,1H3,(H,7,8)(H,9,10)(H,11,12)/t4-/m0/s1	CC(=O)N[C@@H](CC(=O)O)C(=O)O	CC(=O)NC(CC(=O)O)C(=O)O	OTCCIMWXFLJLIA-BYPYZUCNSA-N	175.048	175.048
N-acetylleucine	HMDB0011756		C02710	Endogenous		Metabolome	(2S)-2-acetamido-4-methylpentanoic acid	N-Acetyl-L-leucine	N-Acetyl-L-leucine|1188-21-2|acetyl-L-leucine|Ac-Leu-OH|N-Acetylleucine|L-Acetylleucine|(S)-2-Acetamido-4-methylpentanoic acid|(2S)-2-acetamido-4-methylpentanoic acid|N-acetyl-leucine|Leucine, N-acetyl-, L-|Leucine, N-acetyl-|(S)-2-Acetylamino-4-methyl-pentanoic acid|n-acetyl-L-leucin|MFCD00065131|L-Leucine, N-acetyl-|NSC 206316|UNII-E915HL7K2O|(2S)-2-acetamido-4-methyl-pentanoic acid|E915HL7K2O|…	173.21	C8H15NO3	66.4	177	0.5	12	2	3	4	InChI=1S/C8H15NO3/c1-5(2)4-7(8(11)12)9-6(3)10/h5,7H,4H2,1-3H3,(H,9,10)(H,11,12)/t7-/m0/s1	CC(C)C[C@@H](C(=O)O)NC(=O)C	CC(C)CC(C(=O)O)NC(=O)C	WXNXCEHXYPACJF-ZETCQYMHSA-N	173.105	173.105
N-acetyl-l-glutamate	HMDB0001138		C00624	Endogenous		Metabolome	(2S)-2-acetamidopentanedioic acid	N-Acetyl-L-glutamic acid	N-Acetyl-L-glutamic acid|1188-37-0|acetylglutamic acid|N-acetyl-L-glutamate|N-Acetylglutamate|N-acetylglutamic acid|Acetyl-L-glutamic acid|Acetyl glutamic acid|Ac-Glu-OH|L-N-Acetylglutamic acid|L-Glutamic acid, N-acetyl-|(2S)-2-acetamidopentanedioic acid|Glutamic acid, N-acetyl-|Glutamic acid, N-acetyl-, L-|Ac-L-Glu-OH|CHEBI:17533|N-Ac-Glu-OH|EINECS 214-708-4|UNII-MA61H539YZ|MA61H539YZ|DTXSID3046…	189.17	C7H11NO5	104	225	-1.8	13	3	5	5	InChI=1S/C7H11NO5/c1-4(9)8-5(7(12)13)2-3-6(10)11/h5H,2-3H2,1H3,(H,8,9)(H,10,11)(H,12,13)/t5-/m0/s1	CC(=O)N[C@@H](CCC(=O)O)C(=O)O	CC(=O)NC(CCC(=O)O)C(=O)O	RFMMMVDNIPUKGG-YFKPBYRVSA-N	189.064	189.064
N-acetyl-l-phenylalanine	HMDB0000512		C03519	Endogenous		Metabolome	(2S)-2-acetamido-3-phenylpropanoic acid	N-Acetyl-L-phenylalanine	N-Acetyl-L-phenylalanine|2018-61-3|Ac-Phe-OH|Acetyl-L-phenylalanine|acetylphenylalanine|(S)-2-Acetamido-3-phenylpropanoic acid|L-Phenylalanine, N-acetyl-|L-N-Acetylphenylalanine|(2S)-2-acetamido-3-phenylpropanoic acid|Phenylalanine, N-acetyl-|N-Acetyl-3-phenyl-L-alanine|Alanine, N-acetyl-3-phenyl-, L-|N-Acetyl-l-phenalanine|NSC 45699|UNII-NP5BT39467|CHEBI:16259|NP5BT39467|EINECS 217-959-8|MFCD000…	207.23	C11H13NO3	66.4	234	0.6	15	2	3	4	InChI=1S/C11H13NO3/c1-8(13)12-10(11(14)15)7-9-5-3-2-4-6-9/h2-6,10H,7H2,1H3,(H,12,13)(H,14,15)/t10-/m0/s1	CC(=O)N[C@@H](CC1=CC=CC=C1)C(=O)O	CC(=O)NC(CC1=CC=CC=C1)C(=O)O	CBQJSKKFNMDLON-JTQLQIEISA-N	207.09	207.09
N-acetyl-l-tyrosine	HMDB0000866			Endogenous		Metabolome	(2S)-2-acetamido-3-(4-hydroxyphenyl)propanoic acid	N-Acetyl-L-tyrosine	N-Acetyl-L-tyrosine|537-55-3|Ac-Tyr-OH|N-Acetyl-tyrosine|N-Acetyltyrosine|Acetyl tyrosine|L-Tyrosine, N-acetyl-|ACETYL-L-TYROSINE|L-N-Acetyltyrosine|n-acetyltyrosin|Melanowhite-A|L-Tyrosine, acetyl-|(2S)-2-acetamido-3-(4-hydroxyphenyl)propanoic acid|N-Acetyltyrosine (VAN)|Tyrosine, N-acetyl-|UNII-DA8G610ZO5|CHEMBL65543|DA8G610ZO5|DTXSID7046045|CHEBI:21563|(S)-2-acetamido-3-(4-hydroxyphenyl)propan…	223.22	C11H13NO4	86.6	259	-0.2	16	3	4	4	InChI=1S/C11H13NO4/c1-7(13)12-10(11(15)16)6-8-2-4-9(14)5-3-8/h2-5,10,14H,6H2,1H3,(H,12,13)(H,15,16)/t10-/m0/s1	CC(=O)N[C@@H](CC1=CC=C(C=C1)O)C(=O)O	CC(=O)NC(CC1=CC=C(C=C1)O)C(=O)O	CAHKINHBCWCHCF-JTQLQIEISA-N	223.084	223.084
N-acetylmethionine	HMDB0011745		C02712	Endogenous		Metabolome	2-acetamido-4-methylsulfanylbutanoic acid	N-Acetyl-DL-methionine	N-Acetyl-DL-methionine|1115-47-5|Ac-DL-Met-OH|Acetyl-DL-methionine|DL-Methionine, N-acetyl-|DL-N-Acetylmethionine|METHIONINE, N-ACETYL-|Methionine, N-acetyl-, DL-|N-acetyl-D,L-methionine|N-Acetylmethionine, DL-|dl-Acetylmethionine|2-acetamido-4-methylsulfanylbutanoic acid|NSC 7633|EINECS 214-224-3|BRN 1725554|C7H13NO3S|UNII-383941IGXN|383941IGXN|NSC-7633|2-Acetamido-4-(methylthio)butanoic acid|(2…	191.25	C7H13NO3S	91.7	172	0.1	12	2	4	5	InChI=1S/C7H13NO3S/c1-5(9)8-6(7(10)11)3-4-12-2/h6H,3-4H2,1-2H3,(H,8,9)(H,10,11)	CC(=O)NC(CCSC)C(=O)O	CC(=O)NC(CCSC)C(=O)O	XUYPXLNMDZIRQH-UHFFFAOYSA-N	191.062	191.062
N-acetylneuraminic acid	HMDB0000230		C19909	Endogenous		Metabolome	(2S,4S,5R,6R)-5-acetamido-2,4-dihydroxy-6-[(1R,2R)-1,2,3-trihydroxypropyl]oxane-2-carboxylic acid	5-N-Acetyl-beta-D-neuraminic acid	131-48-6|N-acetyl-beta-neuraminic acid|N-acetylneuramic acid|N-Acetyl-D-neuraminic acid|Lactaminic acid|NANA|5-N-ACETYL-BETA-D-NEURAMINIC ACID|beta-Neu5Ac|BETA-SIALIC ACID|(2S,4S,5R,6R)-5-Acetamido-2,4-dihydroxy-6-((1R,2R)-1,2,3-trihydroxypropyl)tetrahydro-2H-pyran-2-carboxylic acid|19342-33-7|N-Acetylsialic acid|UNII-TIP79W5HPN|5-Acetamido-3,5-dideoxy-D-glycero-D-galactononulosonic acid|TIP79W5H…	309.27	C11H19NO9	177	403	-3.5	21	7	9	5	InChI=1S/C11H19NO9/c1-4(14)12-7-5(15)2-11(20,10(18)19)21-9(7)8(17)6(16)3-13/h5-9,13,15-17,20H,2-3H2,1H3,(H,12,14)(H,18,19)/t5-,6+,7+,8+,9+,11-/m0/s1	CC(=O)N[C@@H]1[C@H](C[C@](O[C@H]1[C@@H]([C@@H](CO)O)O)(C(=O)O)O)O	CC(=O)NC1C(CC(OC1C(C(CO)O)O)(C(=O)O)O)O	SQVRNKJHWKZAKO-PFQGKNLYSA-N	309.106	309.106
N-acetylornithine	HMDB0003357		C00437	Endogenous		Metabolome	(2S)-2-acetamido-5-aminopentanoic acid	N-acetylornithine	N-acetylornithine|AC-ORN-OH|6205-08-9|N2-acetyl-L-ornithine|Nalpha-Acetyl-L-ornithine|N(2)-acetyl-L-ornithine|acetyl-ornithine|(2S)-2-acetamido-5-aminopentanoic acid|(2S)-5-amino-2-acetamidopentanoic acid|Na-Acetyl-L-ornithine|N~2~-ACETYL-L-ORNITHINE|Ac-OM-OH|(S)-2-acetamido-5-aminopentanoic acid|AOR|N-acetyl-L-ornithine|Ornithine, N2-acetyl-|n2-acetylornithine|n-alpha-acetyl-l-ornithine|bmse0001…	174.2	C7H14N2O3	92.4	170	-4.8	12	3	4	5	InChI=1S/C7H14N2O3/c1-5(10)9-6(7(11)12)3-2-4-8/h6H,2-4,8H2,1H3,(H,9,10)(H,11,12)/t6-/m0/s1	CC(=O)N[C@@H](CCCN)C(=O)O	CC(=O)NC(CCCN)C(=O)O	JRLGPAXAGHMNOL-LURJTMIESA-N	174.1	174.1
N-acetylserotonin	HMDB0001238		C00978	Endogenous		Metabolome	N-[2-(5-hydroxy-1H-indol-3-yl)ethyl]acetamide	N-Acetyl-5-hydroxytryptamine	N-Acetyl-5-hydroxytryptamine|N-acetylserotonin|1210-83-9|N-[2-(5-Hydroxy-1H-indol-3-yl)ethyl]acetamide|Normelatonin|O-Demethylmelatonin|acetylserotonin|N-ACETYL SEROTONIN|5-Hydroxy-N-acetyltryptamine|5-Hydroxymelatonin|N-(2-(5-Hydroxy-1H-indol-3-yl)ethyl)acetamide|UNII-P4TO3C82WV|Acetyl-5-hydroxy-tryptamine|P4TO3C82WV|Acetamide, N-[2-(5-hydroxy-1H-indol-3-yl)ethyl]-|CHEMBL33103|CHEBI:17697|EINECS…	218.25	C12H14N2O2	65.099	257	0.5	16	3	2	3	InChI=1S/C12H14N2O2/c1-8(15)13-5-4-9-7-14-12-3-2-10(16)6-11(9)12/h2-3,6-7,14,16H,4-5H2,1H3,(H,13,15)	CC(=O)NCCC1=CNC2=C1C=C(C=C2)O	CC(=O)NCCC1=CNC2=C1C=C(C=C2)O	MVAWJSIDNICKHF-UHFFFAOYSA-N	218.106	218.106
N-acetyltryptophan	HMDB0013713			Endogenous		Metabolome	(2S)-2-acetamido-3-(1H-indol-3-yl)propanoic acid	N-Acetyl-L-tryptophan	N-Acetyl-L-tryptophan|1218-34-4|Ac-Trp-OH|Acetyl-L-tryptophan|acetyltryptophan|N-Acetyltryptophan|L-Tryptophan, N-acetyl-|Acetyl-L-trp|(S)-N-Acetyltryptophan|AC-Try|(2S)-2-acetamido-3-(1H-indol-3-yl)propanoic acid|L-ACETYLTRYPTOPHAN|Acetyl tryptophan|TRYPTOPHAN, N-ACETYL-, L-|Acetyltryptophan, L-|(S)-2-Acetamido-3-(1H-indol-3-yl)propanoic acid|NSC 90726|UNII-U9264T8OAE|CHEMBL54170|U9264T8OAE|CHEB…	246.26	C13H14N2O3	82.2	332	1.1	18	3	3	4	InChI=1S/C13H14N2O3/c1-8(16)15-12(13(17)18)6-9-7-14-11-5-3-2-4-10(9)11/h2-5,7,12,14H,6H2,1H3,(H,15,16)(H,17,18)/t12-/m0/s1	CC(=O)N[C@@H](CC1=CNC2=CC=CC=C21)C(=O)O	CC(=O)NC(CC1=CNC2=CC=CC=C21)C(=O)O	DZTHIGRZJZPRDV-LBPRGKRZSA-N	246.1	246.1
N-a-l-acetyl-arginine	HMDB0004620			Endogenous		Metabolome	(2S)-2-acetamido-5-(diaminomethylideneamino)pentanoic acid	N-Acetyl-L-arginine	N-Acetyl-L-arginine|155-84-0|Ac-Arg-OH|N2-Acetyl-L-arginine|N-ALPHA-L-ACETYL-ARGININE|acetyl arginine|n-acetylarginine|Arginine, N2-acetyl-|L-Arginine, N2-acetyl-|(S)-2-Acetamido-5-guanidinopentanoic acid|N-ALPHA-ACETYL-L-ARGININE|N-Ac-L-Arg-OH|UNII-TQ7DL04CAE|TQ7DL04CAE|(2S)-5-carbamimidamido-2-acetamidopentanoic acid|N.alpha.-Acetyl-l-arginine|N-Alpha-Acetyl-L-Arginine Dihydrate|C8H16N4O3|EINEC…	216.24	C8H16N4O3	131	261	-1.7	15	4	4	6	InChI=1S/C8H16N4O3/c1-5(13)12-6(7(14)15)3-2-4-11-8(9)10/h6H,2-4H2,1H3,(H,12,13)(H,14,15)(H4,9,10,11)/t6-/m0/s1	CC(=O)N[C@@H](CCCN=C(N)N)C(=O)O	CC(=O)NC(CCCN=C(N)N)C(=O)O	SNEIUMQYRCDYCH-LURJTMIESA-N	216.122	216.122
N-alpha-acetyllysine	HMDB0000446		C12989	Endogenous		Metabolome	2-acetamido-6-aminohexanoic acid	N-Alpha-acetyllysine	N-Alpha-acetyllysine|2-acetamido-6-aminohexanoic acid|152473-69-3|N2-acetyllysine|N.alpha.-Acetyllysine|N|A-Acetyl-L-lysine|24321-24-2|.alpha.-Acetyl-L-lysine|N.alpha.-Acetyl-L-lysine|NALPHA-ACETYL-D-LYSINE|Lysine mix|MFCD00008233|NSC-353625|alpha-N-acetyllysine|N~2~-Acetyllysine|Lysine, N2-acetyl-|N2-Acetyl-DL-lysine|N-.alpha.-Acetyllysine|RHG3FR9VYZ|N-.alpha.-Acetyl-L-lysine|N-(alpha)-acetyl-DL…	188.22	C8H16N2O3	92.4	182	-4.4	13	3	4	6	InChI=1S/C8H16N2O3/c1-6(11)10-7(8(12)13)4-2-3-5-9/h7H,2-5,9H2,1H3,(H,10,11)(H,12,13)	CC(=O)NC(CCCCN)C(=O)O	CC(=O)NC(CCCCN)C(=O)O	VEYYWZRYIYDQJM-UHFFFAOYSA-N	188.116	188.116
N-arachidonoylglycine	HMDB0005096			Endogenous		Metabolome	2-[[(5Z,8Z,11Z,14Z)-icosa-5,8,11,14-tetraenoyl]amino]acetic acid	N-arachidonoylglycine	N-arachidonylglycine|N-arachidonoylglycine|NAGly|179113-91-8|N-arachidonoyl glycine|arachidonoyl glycine|NA-Gly|5PB56SQA6E|N-(5Z,8Z,11Z,14Z-eicosatetraenoyl)-glycine|UNII-5PB56SQA6E|2-[[(5Z,8Z,11Z,14Z)-icosa-5,8,11,14-tetraenoyl]amino]acetic acid|CHEMBL161343|DTXSID5045124|CHEBI:58961|NCGC00015042-03|N-((5Z,8Z,11Z,14Z)-1-Oxo-5,8,11,14-eicosatetraen-1-yl)glycine|Glycine, N-((5Z,8Z,11Z,14Z)-1-oxo-5…	361.5	C22H35NO3	66.4	476	5.6	26	2	3	16	InChI=1S/C22H35NO3/c1-2-3-4-5-6-7-8-9-10-11-12-13-14-15-16-17-18-19-21(24)23-20-22(25)26/h6-7,9-10,12-13,15-16H,2-5,8,11,14,17-20H2,1H3,(H,23,24)(H,25,26)/b7-6-,10-9-,13-12-,16-15-	CCCCC/C=C\C/C=C\C/C=C\C/C=C\CCCC(=O)NCC(=O)O	CCCCCC=CCC=CCC=CCC=CCCCC(=O)NCC(=O)O	YLEARPUNMCCKMP-DOFZRALJSA-N	361.262	361.262
N-heptanoylglycine	HMDB0013010			Endogenous		Metabolome	2-(heptanoylamino)acetic acid	N-Heptanoylglycine	N-Heptanoylglycine|2-(heptanoylamino)acetic Acid|23783-23-5|HEPTANOYL GLYCINE|N-(1-Oxoheptyl)glycine|(Heptanoylamino)acetic Acid|N-(carboxymethyl)heptanamide|2-heptanamidoacetic acid|heptanoylglycine|SCHEMBL342976|CHEBI:74433|DTXSID80448764|RNFCYFVPNIXAHP-UHFFFAOYSA-N|AKOS009363715|HY-W141927|CS-0201718|FT-0669127|N-Heptanoylglycine, analytical reference material|Q27144668	187.24	C9H17NO3	66.4	168	1.6	13	2	3	7	InChI=1S/C9H17NO3/c1-2-3-4-5-6-8(11)10-7-9(12)13/h2-7H2,1H3,(H,10,11)(H,12,13)	CCCCCCC(=O)NCC(=O)O	CCCCCCC(=O)NCC(=O)O	RNFCYFVPNIXAHP-UHFFFAOYSA-N	187.121	187.121
Nicotinamide	HMDB0001406		C00153	Endogenous		Metabolome	pyridine-3-carboxamide	Nicotinamide	nicotinamide|niacinamide|98-92-0|3-Pyridinecarboxamide|Nicotinic acid amide|pyridine-3-carboxamide|vitamin PP|Papulex|Aminicotin|Amixicotyn|Nicobion|Nicotylamide|Nikotinamid|Savacotyl|Benicot|Dipegyl|Endobion|Hansamid|Pelmine|Nicotinic amide|Delonin amide|Pelonin amide|Vi-Nicotyl|Austrovit PP|Inovitan PP|Nicosylamide|Nicotilamide|Nicotililamido|Amnicotin|Niacevit|Nicamina|Nicamindon|Nicofort|Nico…	122.12	C6H6N2O	56	114	-0.4	9	1	2	1	InChI=1S/C6H6N2O/c7-6(9)5-2-1-3-8-4-5/h1-4H,(H2,7,9)	C1=CC(=CN=C1)C(=O)N	C1=CC(=CN=C1)C(=O)N	DFPAKSUCGFBDDF-UHFFFAOYSA-N	122.048	122.048
Nicotinamide 1-oxide	HMDB0002730			Endogenous		Metabolome	1-oxidopyridin-1-ium-3-carboxamide	Nicotinamide N-oxide	Nicotinamide N-oxide|1986-81-8|nicotinamide-n-oxide|nicotinamide 1-oxide|3-Pyridinecarboxamide, 1-oxide|1-oxynicotinamide|3-carbamoylpyridin-1-ium-1-olate|1-oxidopyridin-1-ium-3-carboxamide|1-Oxy-nicotinamide|Nicotinamide, 1-oxide|3-Carbamoylpyridine 1-oxide|NICOTINAMIDE-D4 N-OXIDE|Nicotinamide N1-oxide|CHEBI:89640|MFCD00006202|NSC-30531|NSC-168416|Oxynicotinamide|1-oxide-nicotinamide|UNII-6UY6QX…	138.12	C6H6N2O2	68.6	138	-1.3	10	1	2	1	InChI=1S/C6H6N2O2/c7-6(9)5-2-1-3-8(10)4-5/h1-4H,(H2,7,9)	C1=CC(=C[N+](=C1)[O-])C(=O)N	C1=CC(=C[N+](=C1)[O-])C(=O)N	USSFUVKEHXDAPM-UHFFFAOYSA-N	138.043	138.043
Noradrenaline	HMDB0000216		C00547	Endogenous		Metabolome	4-[(1R)-2-amino-1-hydroxyethyl]benzene-1,2-diol	Norepinephrine	norepinephrine|noradrenaline|L-Noradrenaline|51-41-2|Levarterenol|Arterenol|(R)-Noradrenaline|Levophed|(-)-Norepinephrine|L-Norepinephrine|Levonor|(-)-NORADRENALINE|(R)-Norepinephrine|Aktamin|L-arterenol|Levonoradrenaline|(-)-Arterenol|Levonorepinephrine|4-[(1R)-2-amino-1-hydroxyethyl]benzene-1,2-diol|Adrenor|Sympathin E|(R)-(-)-Norepinephrine|Norepirenamine|Noradrenalin|Nor-Epirenan|norepinephri…	169.18	C8H11NO3	86.7	142	-1.2	12	4	4	2	InChI=1S/C8H11NO3/c9-4-8(12)5-1-2-6(10)7(11)3-5/h1-3,8,10-12H,4,9H2/t8-/m0/s1	C1=CC(=C(C=C1[C@H](CN)O)O)O	C1=CC(=C(C=C1C(CN)O)O)O	SFLSHLFXELFNJZ-QMMMGPOBSA-N	169.074	169.074
Norephedrine	HMDB0001942		C02343	Endogenous		Metabolome	(1S,2R)-2-amino-1-phenylpropan-1-ol	Phenylpropanolamine	Norephedrine|phenylpropanolamine|(+)-Norephedrine|Rhindecon|dl-Norephedrine|Dexatrim|Propagest|Mucron|d-Norephedrine|(1S,2R)-2-amino-1-phenylpropan-1-ol|Super Odrinex|Propadrine|1r,2s-phenylpropylamine|(+-)-Norephedrin|dl-Phenylpropanolamine|Cathinum [INN-Latin]|(+)-phenylpropanolamine|37577-28-9|dl-1-Phenyl-2-aminopropanol-1|(1s,2r)-norephedrine|14838-15-4|d-Phenylpropanolamine|dl-2-Amino-1-hydr…	151.21	C9H13NO	46.2	110	0.8	11	2	2	2	InChI=1S/C9H13NO/c1-7(10)9(11)8-5-3-2-4-6-8/h2-7,9,11H,10H2,1H3/t7-,9-/m1/s1	C[C@H]([C@H](C1=CC=CC=C1)O)N	CC(C(C1=CC=CC=C1)O)N	DLNKOYKMWOXYQA-VXNVDRBHSA-N	151.1	151.1
Normetanephrine	HMDB0000819		C05589	Endogenous		Metabolome	4-(2-amino-1-hydroxyethyl)-2-methoxyphenol	Normetanephrine	NORMETANEPHRINE|Normetadrenaline|4-(2-Amino-1-hydroxyethyl)-2-methoxyphenol|97-31-4|3-Methoxynoradrenaline|(+/-)-Normetanephrine|dl-Normetanephrine|3-O-methylnoradrenaline|3-O-methylnorepinephrine|UNII-0J45DE6B88|CHEBI:89951|0J45DE6B88|dl-N-Normetanephrine|O-Methylnoradrenaline|3-methoxy-Noradrenaline|N111|m-O-Methylnorepinephrine|3-O-methyl-Noradrenaline|CHEMBL774|D0IS6B|2-amino-1-(4-hydroxy-3-m…	183.2	C9H13NO3	75.7	154	-0.9	13	3	4	3	InChI=1S/C9H13NO3/c1-13-9-4-6(8(12)5-10)2-3-7(9)11/h2-4,8,11-12H,5,10H2,1H3	COC1=C(C=CC(=C1)C(CN)O)O	COC1=C(C=CC(=C1)C(CN)O)O	YNYAYWLBAHXHLL-UHFFFAOYSA-N	183.09	183.09
Nornicotine	HMDB0001126		C06524	Endogenous		Metabolome	3-pyrrolidin-2-ylpyridine	Nornicotine	3-(pyrrolidin-2-yl)pyridine|5746-86-1|nornicotine|3-(2-Pyrrolidinyl)pyridine|(R,S)-Nornicotine|3-pyrrolidin-2-ylpyridine|3-pyrrolidin-2-yl-pyridine|(+-)-Nornicotine|(+/-)-Nornicotine|3-(2-Pyrrolidyl)pyridine|(+-)-1'-Demethylnicotine|DL-NORNICOTINE|(+-)-3-(2-Pyrrolidinyl)pyridine|MFCD00016913|CHEMBL1132|Nicotine, 1'-demethyl-, (+-)-|Pyridine, 3-(2-pyrrolidinyl)-, (+-)-|3-[(2RS)-Pyrrolidin-2-yl]pyr…	148.2	C9H12N2	24.9	125	0.2	11	1	2	1	InChI=1S/C9H12N2/c1-3-8(7-10-5-1)9-4-2-6-11-9/h1,3,5,7,9,11H,2,4,6H2	C1CC(NC1)C2=CN=CC=C2	C1CC(NC1)C2=CN=CC=C2	MYKUKUCHPMASKF-UHFFFAOYSA-N	148.1	148.1
N-palmitoyl glycine	HMDB0013034			Endogenous		Metabolome	2-(hexadecanoylamino)acetic acid	N-Palmitoylglycine	N-Palmitoylglycine|2441-41-0|Palmitoylglycine|PALGLY|2-(hexadecanoylamino)acetic acid|N-Palmitoyl glycine|palmitoyl glycine|N-HEXADECANOYLGLYCINE|N-(1-Oxohexadecyl)glycine|palmitoyl-glycine|N-hexadecanoyl-glycine|N-Ethanoyl-Hexadecanamide|UNII-M6V3RIU5KI|M6V3RIU5KI|2-hexadecanamidoacetic acid|Glycine, N-(1-oxohexadecyl)-|EC 627-023-4|N-palmitoyl-Gly|C18H35NO3|hexadecanoylglycine|n-palmitoyl-glyci…	313.5	C18H35NO3	66.4	280	6.5	22	2	3	16	InChI=1S/C18H35NO3/c1-2-3-4-5-6-7-8-9-10-11-12-13-14-15-17(20)19-16-18(21)22/h2-16H2,1H3,(H,19,20)(H,21,22)	CCCCCCCCCCCCCCCC(=O)NCC(=O)O	CCCCCCCCCCCCCCCC(=O)NCC(=O)O	KVTFEOAKFFQCCX-UHFFFAOYSA-N	313.262	313.262
Octopamine	HMDB0004825		C04227	Endogenous		Metabolome	4-[(1R)-2-amino-1-hydroxyethyl]phenol	p-Hydroxyphenylethanolamine	(R)-octopamine|D-Octopamine|(R)-p-Octopamine|D-(-)-Octopamine|Octopamine, (-)-|876-04-0|4-[(1R)-2-amino-1-hydroxyethyl]phenol|Octopamine d(-)-form [MI]|p-Hydroxyphenylethanolamine|UNII-H1P36W1J84|p-Octopamine|CHEBI:44715|H1P36W1J84|Benzenemethanol, alpha-(aminomethyl)-4-hydroxy-, (alphaR)-|dl-Octopamine|4-(2R-AMINO-1-HYDROXYETHYL)PHENOL|CHEMBL1160703|Racemic octopamine|2-Amino-1-(4-hydroxyphenyl)…	153.18	C8H11NO2	66.5	111	-1.1	11	3	3	2	InChI=1S/C8H11NO2/c9-5-8(11)6-1-3-7(10)4-2-6/h1-4,8,10-11H,5,9H2/t8-/m0/s1	C1=CC(=CC=C1[C@H](CN)O)O	C1=CC(=CC=C1C(CN)O)O	QHGUCRYDKWKLMG-QMMMGPOBSA-N	153.079	153.079
Oleoyl glycine	HMDB0013631			Endogenous		Metabolome	2-[[(Z)-octadec-9-enoyl]amino]acetic acid	N-oleoylglycine	N-oleoylglycine|N-oleoyl glycine|2601-90-3|2-Oleamidoacetic acid|oleoyl glycine|oleoylglycine|2-[[(Z)-octadec-9-enoyl]amino]acetic acid|EMA-1|N-(9Z-octadecenoyl)-glycine|CHEBI:73723|EINECS 220-009-5|(Z)-N-(1-Oxo-9-octadecenyl)glycine|N-(9Z-Octadecenoyl)glycine|N-(1-Oxo-9-octadecenyl)-(Z)-glycine|Oleoylglycine, N-|2-Oleamidoaceticacid|NO-Gly|N-oleoylglycine, powder|acylglycine 18:1(9Z)|N-Oleoylgly…	339.5	C20H37NO3	66.4	340	6.6	24	2	3	17	InChI=1S/C20H37NO3/c1-2-3-4-5-6-7-8-9-10-11-12-13-14-15-16-17-19(22)21-18-20(23)24/h9-10H,2-8,11-18H2,1H3,(H,21,22)(H,23,24)/b10-9-	CCCCCCCC/C=C\CCCCCCCC(=O)NCC(=O)O	CCCCCCCCC=CCCCCCCCC(=O)NCC(=O)O	HPFXACZRFJDURI-KTKRTIGZSA-N	339.277	339.277
Ornithine	HMDB0000214		C00077	Endogenous		Metabolome	(2S)-2,5-diaminopentanoic acid	L-ornithine	L-ornithine|ornithine|70-26-8|(S)-2,5-Diaminopentanoic acid|(S)-Ornithine|(S)-2,5-diaminovaleric acid|Ornithine [INN]|(2S)-2,5-diaminopentanoic acid|L-Norvaline, 5-amino-|(S)-alpha,delta-Diaminovaleric acid|Ornithinum [Latin]|Ornitina [Spanish]|Ornithine (VAN)|L( )-Ornithine|(+)-S-Ornithine|(S)-2,5-Diaminopentanoate|Ornithinum|Ornitina|Ornithine, (L)-Isomer|Pentanoic acid, 2,5-diamino-, (S)-|ORNI…	132.16	C5H12N2O2	89.3	95	-4.4	9	3	4	4	InChI=1S/C5H12N2O2/c6-3-1-2-4(7)5(8)9/h4H,1-3,6-7H2,(H,8,9)/t4-/m0/s1	C(C[C@@H](C(=O)O)N)CN	C(CC(C(=O)O)N)CN	AHLPHDHHMVZTML-BYPYZUCNSA-N	132.09	132.09
Oxoadipic acid	HMDB0000225		C00322	Endogenous		Metabolome	2-oxohexanedioic acid	2-Oxoadipic acid	2-Oxoadipic acid|2-Oxohexanedioic acid|3184-35-8|Oxoadipic acid|alpha-Ketoadipic acid|2-oxoadipate|Hexanedioic acid, 2-oxo-|2-Ketoadipic acid|2-Oxo-hexanedioic acid|2-ketoadipate|alpha-Oxoadipic acid|Oxoadipate|2-keto-adipate|2-oxohexanedionic acid|.alpha.-Ketoadipic acid|UNII-BB72FKL1M2|BB72FKL1M2|alpha-ketoadipate|a-oxoadipic acid|a-Ketoadipate|a-Oxoadipate|alpha-ketodipate|alpha-Oxoadipate|2-O…	160.12	C6H8O5	91.7	183	-0.5	11	2	5	5	InChI=1S/C6H8O5/c7-4(6(10)11)2-1-3-5(8)9/h1-3H2,(H,8,9)(H,10,11)	C(CC(=O)C(=O)O)CC(=O)O	C(CC(=O)C(=O)O)CC(=O)O	FGSBNBBHOZHUBO-UHFFFAOYSA-N	160.037	160.037
Oxypurinol	HMDB0000786		C07599	Endogenous		Metabolome	1,7-dihydropyrazolo[3,4-d]pyrimidine-4,6-dione	not available	not available	not available	not available	not available	not available	not available	not available	not available	not available	not available	not available	not available	not available	HXNFUBHNUDHIGC-UHFFFAOYSA-N	not available	not available
Paraxanthine	HMDB0001860		C13747	Endogenous		Metabolome	1,7-dimethyl-3H-purine-2,6-dione	Paraxanthine	paraxanthine|1,7-Dimethylxanthine|611-59-6|p-Xanthine|1H-Purine-2,6-dione, 3,7-dihydro-1,7-dimethyl-|Xanthine, 1,7-dimethyl-|Caffeine Impurity F|3,7-Dihydro-1,7-dimethyl-1H-purine-2,6-dione|1,7-dimethyl-3H-purine-2,6-dione|1,7-dimethyl-Xanthine|EINECS 210-271-9|1,7-Dimethyl-3,7-dihydro-1H-purine-2,6-dione|NSC 400018|NSC-400018|BRN 0197907|CHEMBL1158|1,7-dimethyl-2,3,6,7-tetrahydro-1H-purine-2,6-d…	180.16	C7H8N4O2	67.2	267	-0.2	13	1	3	0	InChI=1S/C7H8N4O2/c1-10-3-8-5-4(10)6(12)11(2)7(13)9-5/h3H,1-2H3,(H,9,13)	CN1C=NC2=C1C(=O)N(C(=O)N2)C	CN1C=NC2=C1C(=O)N(C(=O)N2)C	QUNWUDVFRNGTCO-UHFFFAOYSA-N	180.065	180.065
Pc(16:1(9z)/17:0)	HMDB0256156			Endogenous		Metabolome	[(2R)-2-heptadecanoyloxy-3-[(Z)-hexadec-9-enoyl]oxypropyl] 2-(trimethylazaniumyl)ethyl phosphate	1-(9Z-hexadecenoyl)-2-heptadecanoyl-glycero-3-phosphocholine	PC(16:1(9Z)/17:0)|1-(9Z-hexadecenoyl)-2-heptadecanoyl-glycero-3-phosphocholine|PC 33:1|LMGP01011480	746	C41H80NO8P	111	883	13.1	51	0	8	40	InChI=1S/C41H80NO8P/c1-6-8-10-12-14-16-18-20-22-24-26-28-30-32-34-41(44)50-39(38-49-51(45,46)48-36-35-42(3,4)5)37-47-40(43)33-31-29-27-25-23-21-19-17-15-13-11-9-7-2/h17,19,39H,6-16,18,20-38H2,1-5H3/b19-17-/t39-/m1/s1	CCCCCCCCCCCCCCCCC(=O)O[C@H](COC(=O)CCCCCCC/C=C\CCCCCC)COP(=O)([O-])OCC[N+](C)(C)C	CCCCCCCCCCCCCCCCC(=O)OC(COC(=O)CCCCCCCC=CCCCCCC)COP(=O)([O-])OCC[N+](C)(C)C	OFRWLQSOUIZELQ-VEAYGOGPSA-N	745.562	745.562
Pc(18:1(9z)/17:0)	HMDB0256160			Endogenous		Metabolome	[(2R)-2-heptadecanoyloxy-3-[(Z)-octadec-9-enoyl]oxypropyl] 2-(trimethylazaniumyl)ethyl phosphate	1-(9Z-octadecenoyl)-2-heptadecanoyl-glycero-3-phosphocholine	PC(18:1(9Z)/17:0)|1-(9Z-octadecenoyl)-2-heptadecanoyl-glycero-3-phosphocholine|PC 35:1|LMGP01011600|Q63326527	774.1	C43H84NO8P	111	914	14.1	53	0	8	42	InChI=1S/C43H84NO8P/c1-6-8-10-12-14-16-18-20-22-24-25-27-29-31-33-35-42(45)49-39-41(40-51-53(47,48)50-38-37-44(3,4)5)52-43(46)36-34-32-30-28-26-23-21-19-17-15-13-11-9-7-2/h20,22,41H,6-19,21,23-40H2,1-5H3/b22-20-/t41-/m1/s1	CCCCCCCCCCCCCCCCC(=O)O[C@H](COC(=O)CCCCCCC/C=C\CCCCCCCC)COP(=O)([O-])OCC[N+](C)(C)C	CCCCCCCCCCCCCCCCC(=O)OC(COC(=O)CCCCCCCC=CCCCCCCCC)COP(=O)([O-])OCC[N+](C)(C)C	MFHIZGSSDZJFKD-IYEJTHTFSA-N	773.593	773.593
Pc(18:2(9z,12z)/17:0)	HMDB0256162			Endogenous		Metabolome	[(2R)-2-heptadecanoyloxy-3-[(9Z,12Z)-octadeca-9,12-dienoyl]oxypropyl] 2-(trimethylazaniumyl)ethyl phosphate	1-(9Z,12Z-octadecadienoyl)-2-heptadecanoyl-glycero-3-phosphocholine	PC(18:2(9Z,12Z)/17:0)|1-(9Z,12Z-octadecadienoyl)-2-heptadecanoyl-glycero-3-phosphocholine|PC 35:2|CHEBI:188162|LMGP01011621|[(2R)-2-heptadecanoyloxy-3-[(9Z,12Z)-octadeca-9,12-dienoyl]oxypropyl] 2-(trimethylazaniumyl)ethyl phosphate	772.1	C43H82NO8P	111	956	13.5	53	0	8	41	InChI=1S/C43H82NO8P/c1-6-8-10-12-14-16-18-20-22-24-25-27-29-31-33-35-42(45)49-39-41(40-51-53(47,48)50-38-37-44(3,4)5)52-43(46)36-34-32-30-28-26-23-21-19-17-15-13-11-9-7-2/h14,16,20,22,41H,6-13,15,17-19,21,23-40H2,1-5H3/b16-14-,22-20-/t41-/m1/s1	CCCCCCCCCCCCCCCCC(=O)O[C@H](COC(=O)CCCCCCC/C=C\C/C=C\CCCCC)COP(=O)([O-])OCC[N+](C)(C)C	CCCCCCCCCCCCCCCCC(=O)OC(COC(=O)CCCCCCCC=CCC=CCCCCC)COP(=O)([O-])OCC[N+](C)(C)C	MJWAVUYQCBFFHQ-WESJWMGVSA-N	771.578	771.578
Pentosidine	HMDB0003933			Endogenous		Metabolome	(2S)-2-amino-6-[2-[[(4S)-4-amino-4-carboxybutyl]amino]imidazo[4,5-b]pyridin-4-yl]hexanoic acid	Pentosidine	Pentosidine|124505-87-9|UNII-BJ4I2X2CQJ|BJ4I2X2CQJ|CHEBI:59951|(2S)-2-amino-6-[2-[[(4S)-4-amino-4-carboxybutyl]amino]imidazo[4,5-b]pyridin-4-yl]hexanoic acid|4H-Imidazo[4,5-b]pyridine-4-hexanoic acid, alpha-amino-2-[[(4S)-4-amino-4-carboxybutyl]amino]-, (alphaS)-|4H-Imidazo(4,5-b)pyridine-4-hexanoic acid, alpha-amino-2-(((4S)-4-amino-4-carboxybutyl)amino)-, (alphaS)-|Epitope ID:140093|SCHEMBL5120…	378.4	C17H26N6O4	169	494	-4.7	27	5	9	12	InChI=1S/C17H26N6O4/c18-11(15(24)25)5-1-2-9-23-10-4-7-13-14(23)22-17(21-13)20-8-3-6-12(19)16(26)27/h4,7,10-12H,1-3,5-6,8-9,18-19H2,(H,20,21)(H,24,25)(H,26,27)/t11-,12-/m0/s1	C1=CN(C2=NC(=NC2=C1)NCCC[C@@H](C(=O)O)N)CCCC[C@@H](C(=O)O)N	C1=CN(C2=NC(=NC2=C1)NCCCC(C(=O)O)N)CCCCC(C(=O)O)N	AYEKKSTZQYEZPU-RYUDHWBXSA-N	378.202	378.202
Phenylacetylglycine	HMDB0000821		C05598	Endogenous		Metabolome	2-[(2-phenylacetyl)amino]acetic acid	Phenylacetylglycine	Phenaceturic acid|Phenylacetylglycine|500-98-1|N-Phenylacetylglycine|2-(2-Phenylacetamido)Acetic Acid|Phenacetylglycine|N-Phenacetylglycine|N-(Phenylacetyl)glycine|Phenylac-Gly-OH|Glycine, N-(phenylacetyl)-|2-[(2-phenylacetyl)amino]acetic acid|Phenyl-ac-Gly-OH|phenylacetyl glycine|CHEBI:27480|O134PDX2SP|EINECS 207-916-1|NSC-92778|NSC 408424|NSC-408424|AI3-23422|((phenylacetyl)amino)acetic acid|[(…	193.2	C10H11NO3	66.4	209	0.7	14	2	3	4	InChI=1S/C10H11NO3/c12-9(11-7-10(13)14)6-8-4-2-1-3-5-8/h1-5H,6-7H2,(H,11,12)(H,13,14)	C1=CC=C(C=C1)CC(=O)NCC(=O)O	C1=CC=C(C=C1)CC(=O)NCC(=O)O	UTYVDVLMYQPLQB-UHFFFAOYSA-N	193.074	193.074
Phenylethanolamine	HMDB0001065		C02735	Endogenous		Metabolome	2-amino-1-phenylethanol	2-Amino-1-phenylethanol	2-Amino-1-phenylethanol|phenylethanolamine|7568-93-6|2-Hydroxy-2-phenylethylamine|Bisnorephedrine|Phenethanolamine|2-Phenyl-2-hydroxyethylamine|2-Hydroxyphenethylamine|beta-Hydroxyphenethylamine|alpha-(Aminomethyl)benzyl alcohol|beta-Phenethanolamine|2-amino-1-phenylethan-1-ol|2-Amino-1-phenyl-1-ethanol|Phenylethanolamin|Ethanol, 2-amino-1-phenyl-|beta-Hydroxy-beta-phenylethylamine|.beta.-Pheneth…	137.18	C8H11NO	46.2	89.3	0.1	10	2	2	2	InChI=1S/C8H11NO/c9-6-8(10)7-4-2-1-3-5-7/h1-5,8,10H,6,9H2	C1=CC=C(C=C1)C(CN)O	C1=CC=C(C=C1)C(CN)O	ULSIYEODSMZIPX-UHFFFAOYSA-N	137.084	137.084
Phenylglucuronide	HMDB0059806			Endogenous		Metabolome	(2S,3S,4S,5R)-3,4,5-trihydroxy-6-phenoxyoxane-2-carboxylic acid	Phenylglucuronide	Phenylglucuronide|16063-67-5|(2S,3S,4S,5R)-3,4,5-trihydroxy-6-phenoxyoxane-2-carboxylic acid|phenyl D-glucopyranosiduronic acid|Phenyl hexopyranosiduronic acid|phenyl glucopyranosiduronic acid|SCHEMBL3224345|DTXSID60936351|CHEBI:177778|D-Glucopyranosiduronic acid, phenyl	270.23	C12H14O7	116	315	0	19	4	7	3	InChI=1S/C12H14O7/c13-7-8(14)10(11(16)17)19-12(9(7)15)18-6-4-2-1-3-5-6/h1-5,7-10,12-15H,(H,16,17)/t7-,8-,9+,10-,12?/m0/s1	C1=CC=C(C=C1)OC2[C@@H]([C@H]([C@@H]([C@H](O2)C(=O)O)O)O)O	C1=CC=C(C=C1)OC2C(C(C(C(O2)C(=O)O)O)O)O	WVHAUDNUGBNUDZ-SDQGTYQYSA-N	270.074	270.074
Phloroglucinol	HMDB0013675		C02183	Endogenous		Metabolome	(6R)-2-amino-6-[(1R,2S)-1,2-dihydroxypropyl]-6,7-dihydro-3H-pteridin-4-one	4a-Carbinolamine tetrahydrobiopterin	4a-Carbinolamine tetrahydrobiopterin|79647-29-3|QUINONOID 7,8-TETRAHYDROBIOPTERIN|4a-Hydroxy-BH4|(6R)-L-erythro-6,7-dihydrobiopterin|6,7-Dihydrobiopterin|Quinoid-dihydrobiopterin|2-AMINO-6-(1,2-DIHYDROXY-PROPYL)-7,8-DIHYDRO-6H-PTERIDIN-4-ONE|H4B|q-H2BPT|Phloroglucinol 2-Hydrate|1.3.5-Trihydroxybenzene|(6r)-2-amino-6-[(1r,2s)-1,2-dihydroxypropyl]-6,7-dihydropteridin-4(1h)-one|(6R)-Tetrahydrobiopte…	239.23	C9H13N5O3	133	442	-2.6	17	4	5	2	InChI=1S/C9H13N5O3/c1-3(15)6(16)4-2-11-7-5(12-4)8(17)14-9(10)13-7/h3-4,6,15-16H,2H2,1H3,(H3,10,11,13,14,17)/t3-,4+,6-/m0/s1	C[C@@H]([C@@H]([C@H]1CN=C2C(=N1)C(=O)NC(=N2)N)O)O	CC(C(C1CN=C2C(=N1)C(=O)NC(=N2)N)O)O	ZHQJVZLJDXWFFX-RPDRRWSUSA-N	239.102	239.102
Phosphoenolpyruvic acid	HMDB0000263		C00074	Endogenous		Metabolome	2-phosphonooxyprop-2-enoic acid	Phosphoenolpyruvate	phosphoenolpyruvate|Phosphoenolpyruvic acid|138-08-9|2-Propenoic acid, 2-(phosphonooxy)-|2-Dihydroxyphosphinoyloxyacrylic acid|2-Phosphonooxyprop-2-enoic acid|2-(phosphonooxy)prop-2-enoic acid|Phosphopyruvic acid|PEP|2-(phosphonooxy)-2-propenoic acid|UNII-545YL308OW|CHEBI:44897|545YL308OW|EINECS 205-312-2|P-enol-pyruvate|Acrylic acid, 2-hydroxy-, dihydrogen phosphate|C3H5O6P.Ag.Ba|C3-H5-O6-P.Ag.B…	168.04	C3H5O6P	104	201	-1.1	10	3	6	3	InChI=1S/C3H5O6P/c1-2(3(4)5)9-10(6,7)8/h1H2,(H,4,5)(H2,6,7,8)	C=C(C(=O)O)OP(=O)(O)O	C=C(C(=O)O)OP(=O)(O)O	DTBNBXWJWCWCIK-UHFFFAOYSA-N	167.982	167.982
Phosphorylcholine	HMDB0001565		C00588	Endogenous		Metabolome	trimethyl(2-phosphonooxyethyl)azanium	Phosphocholine	phosphocholine|PHOSPHORYLCHOLINE|choline phosphate|O-Phosphocholine|phosphoryl-choline|CHOP|3616-04-4|trimethyl(2-phosphonooxyethyl)azanium|CHEBI:18132|N-Trimethyl-2-aminoethylphosphonate|N,N,N-Trimethyl-2-(phosphonooxy)ethan-1-aminium|Trimethyl(2-(phosphonooxy)ethyl)ammonium|Choline Chloride Dihydrogen Phosphate|N,N,N-trimethyl-2-(phosphonooxy)ethanaminium|choline chloride phosphate|C5H15NO4P.Cl…	184.15	C5H15NO4P+	66.8	158	-1.5	11	2	4	4	InChI=1S/C5H14NO4P/c1-6(2,3)4-5-10-11(7,8)9/h4-5H2,1-3H3,(H-,7,8,9)/p+1	C[N+](C)(C)CCOP(=O)(O)O	C[N+](C)(C)CCOP(=O)(O)O	YHHSONZFOIEMCP-UHFFFAOYSA-O	184.074	184.074
Picolinic acid	HMDB0002243		C10164	Endogenous		Metabolome	pyridine-2-carboxylic acid	Picolinic acid	picolinic acid|98-98-6|2-Picolinic acid|Pyridine-2-carboxylic acid|2-Pyridinecarboxylic acid|2-Carboxypyridine|o-Pyridinecarboxylic acid|alpha-Picolinic acid|alpha-Pyridinecarboxylic acid|PYRIDINECARBOXYLIC ACID|Acide picolique|Nicogamol|Nikogamol|Pyridine-carboxylique-2|MFCD00006293|2-pyridine carboxylic acid|NSC 171|Acide picolique [French]|32075-31-3|AI3-19242|PCL 016|Pyridine-carboxylique-2 […	123.11	C6H5NO2	50.2	114	0.8	9	1	3	1	InChI=1S/C6H5NO2/c8-6(9)5-3-1-2-4-7-5/h1-4H,(H,8,9)	C1=CC=NC(=C1)C(=O)O	C1=CC=NC(=C1)C(=O)O	SIOXPEMLGUPBBT-UHFFFAOYSA-N	123.032	123.032
Pimelic acid	HMDB0000857		C02656	Endogenous		Metabolome	heptanedioic acid	Pimelic acid	pimelic acid|Heptanedioic acid|111-16-0|1,5-Pentanedicarboxylic acid|Pileric acid|Heptandioic acid|Heptane-1,7-dioic acid|pimelate|6-carboxyhexanoate|1,7-Heptanedioic acid|6-carboxyhexanoic acid|EINECS 203-840-8|NSC 30112|UNII-BZQ96WX25F|BRN 1210024|BZQ96WX25F|DTXSID5021598|CHEBI:30531|MFCD00004425|NSC-30112|4-02-00-02003 (Beilstein Handbook Reference)|PML|Heptandioate|Pilerate|Pentane-1,5-dicarb…	160.17	C7H12O4	74.6	125	0.5	11	2	4	6	InChI=1S/C7H12O4/c8-6(9)4-2-1-3-5-7(10)11/h1-5H2,(H,8,9)(H,10,11)	C(CCC(=O)O)CCC(=O)O	C(CCC(=O)O)CCC(=O)O	WLJVNTCWHIRURA-UHFFFAOYSA-N	160.074	160.074
Proline betaine	HMDB0004827		C10172	Endogenous		Metabolome	(2R)-1,1-dimethylpyrrolidin-1-ium-2-carboxylic acid	(2R)-1,1-dimethylpyrrolidin-1-ium-2-carboxylic acid	SCHEMBL232820|(2R)-1,1-dimethylpyrrolidin-1-ium-2-carboxylic acid|Q27095105	144.19	C7H14NO2+	37.3	154	0.4	10	1	2	1	InChI=1S/C7H13NO2/c1-8(2)5-3-4-6(8)7(9)10/h6H,3-5H2,1-2H3/p+1/t6-/m1/s1	C[N+]1(CCC[C@@H]1C(=O)O)C	C[N+]1(CCCC1C(=O)O)C	CMUNUTVVOOHQPW-ZCFIWIBFSA-O	144.102	144.102
Prolylglycine	HMDB0011178			Endogenous		Metabolome	2-[[(2S)-pyrrolidine-2-carbonyl]amino]acetic acid	L-Prolylglycine	H-PRO-GLY-OH|L-Prolylglycine|2578-57-6|Prolylglycine|Pro-Gly|Glycine, N-L-prolyl-|Prolyl-glycine|L-Prolylgycine|(S)-Prolylglycine|NSC 89175|CHEMBL59426|UNII-42521I3FYC|CHEBI:61695|42521I3FYC|Pro-Gly-OH|L-Prolyl-glycine|2-{[(2S)-pyrrolidin-2-yl]formamido}acetic acid|2-[[(2S)-pyrrolidine-2-carbonyl]amino]acetic acid|n-prolylglycine|MFCD00022391|NSC-89175|Glycine,l-prolyl-|L-Pro-Gly|L-Pro-Gly-OH|PRO…	172.18	C7H12N2O3	78.4	193	-3	12	3	4	3	InChI=1S/C7H12N2O3/c10-6(11)4-9-7(12)5-2-1-3-8-5/h5,8H,1-4H2,(H,9,12)(H,10,11)/t5-/m0/s1	C1C[C@H](NC1)C(=O)NCC(=O)O	C1CC(NC1)C(=O)NCC(=O)O	RNKSNIBMTUYWSH-YFKPBYRVSA-N	172.085	172.085
Protocatechuic acid 3-o-sulfate	HMDB0124993			Endogenous		Metabolome	4-hydroxy-3-sulfooxybenzoic acid	4-Hydroxy-3-(sulfooxy)benzoic acid	4-Hydroxy-3-(sulfooxy)benzoic acid|76496-11-2|Protocatechuic acid 3-sulfate|4-hydroxy-3-sulooxybenzoic acid|Protocatechuic acid 3-O-sulfate|SCHEMBL22400840|DTXSID60747666|CHEBI:169607	234.19	C7H6O7S	130	330	0.5	15	3	7	3	InChI=1S/C7H6O7S/c8-5-2-1-4(7(9)10)3-6(5)14-15(11,12)13/h1-3,8H,(H,9,10)(H,11,12,13)	C1=CC(=C(C=C1C(=O)O)OS(=O)(=O)O)O	C1=CC(=C(C=C1C(=O)O)OS(=O)(=O)O)O	GSFKEOSQCKWCLH-UHFFFAOYSA-N	233.983	233.983
Protoporphyrin ix	HMDB0000241		C02191	Endogenous		Metabolome	2,6-di(propan-2-yl)phenol	Propofol	propofol|2,6-DIISOPROPYLPHENOL|2078-54-8|Diprivan|Disoprofol|Disoprivan|Fresofol|Diisopropylphenol|Ampofol|2,6-Bis(1-methylethyl)phenol|Rapinovet|Propofolum|Ivofol|Recofol|Propofol-Lipuro|Phenol, 2,6-bis(1-methylethyl)-|Pofol|Diprifusor|Diprofol|Propovan|2,6-di(propan-2-yl)phenol|ICI 35868|Phenol, 2,6-diisopropyl-|2,6-Diisopropyl phenol|Diprivan 10|Propofolum [Latin]|Aquafol|Dipravan|Propoven|Aqu…	178.27	C12H18O	20.2	135	3.8	13	1	1	2	InChI=1S/C12H18O/c1-8(2)10-6-5-7-11(9(3)4)12(10)13/h5-9,13H,1-4H3	CC(C)C1=C(C(=CC=C1)C(C)C)O	CC(C)C1=C(C(=CC=C1)C(C)C)O	OLBCVFGFOZPWHH-UHFFFAOYSA-N	178.136	178.136
Pyridinoline	HMDB0000851			Endogenous		Metabolome	(2S,5R)-2-amino-6-[4-[(2S)-2-amino-2-carboxyethyl]-3-[(3S)-3-amino-3-carboxypropyl]-5-hydroxypyridin-1-ium-1-yl]-5-hydroxyhexanoate	Pyridinoline	Pyridinoline|Hydroxylysylpyridinoline|63800-01-1|(2S,5R)-2-amino-6-[4-[(2S)-2-amino-2-carboxyethyl]-3-[(3S)-3-amino-3-carboxypropyl]-5-hydroxypyridin-1-ium-1-yl]-5-hydroxyhexanoate|4-[(2S)-2-amino-2-carboxyethyl]-1-[(2R,5S)-5-amino-5-carboxy-2-hydroxypentyl]-5-[(3S)-3-amino-3-carboxypropyl]pyridin-1-ium-3-olate|C18H28N4O8|C18-H28-N4-O8|1-(2S)-(+)-pyridinoline|CHEBI:88539|Q7263584|4-((2S)-2-amino-…	428.4	C18H28N4O8	237	587	-8.6	30	7	11	12	InChI=1S/C18H28N4O8/c19-12(16(25)26)3-1-9-6-22(7-10(23)2-4-13(20)17(27)28)8-15(24)11(9)5-14(21)18(29)30/h6,8,10,12-14,23H,1-5,7,19-21H2,(H3-,24,25,26,27,28,29,30)/t10-,12+,13+,14+/m1/s1	C1=C(C(=C(C=[N+]1C[C@@H](CC[C@@H](C(=O)[O-])N)O)O)C[C@@H](C(=O)O)N)CC[C@@H](C(=O)O)N	C1=C(C(=C(C=[N+]1CC(CCC(C(=O)[O-])N)O)O)CC(C(=O)O)N)CCC(C(=O)O)N	LCYXYLLJXMAEMT-SAXRGWBVSA-N	428.191	428.191
Pyridoxal	HMDB0001545		C00250	Endogenous		Metabolome	3-hydroxy-5-(hydroxymethyl)-2-methylpyridine-4-carbaldehyde	Pyridoxal	pyridoxal|Pyridoxaldehyde|66-72-8|3-Hydroxy-5-(hydroxymethyl)-2-methylisonicotinaldehyde|3-hydroxy-5-(hydroxymethyl)-2-methylpyridine-4-carbaldehyde|Piridoxal|4-Pyridinecarboxaldehyde, 3-hydroxy-5-(hydroxymethyl)-2-methyl-|EINECS 200-630-8|NSC 19613|BRN 0383768|CHEBI:17310|Oprea1_534980|UNII-3THM379K8A|3-Hydroxy-5-hydroxymethyl-2-methyl-4-pyridincarbaldehyd|3THM379K8A|DTXSID4046020|3-hydroxy-5-(h…	167.16	C8H9NO3	70.4	162	0	12	2	4	2	InChI=1S/C8H9NO3/c1-5-8(12)7(4-11)6(3-10)2-9-5/h2,4,10,12H,3H2,1H3	CC1=NC=C(C(=C1O)C=O)CO	CC1=NC=C(C(=C1O)C=O)CO	RADKZDMFGJYCBB-UHFFFAOYSA-N	167.058	167.058
Pyridoxamine	HMDB0001431		C00534	Endogenous		Metabolome	4-(aminomethyl)-5-(hydroxymethyl)-2-methylpyridin-3-ol	Pyridoxamine	pyridoxamine|85-87-0|Pyridoxylamine|4-(AMINOMETHYL)-5-(HYDROXYMETHYL)-2-METHYLPYRIDIN-3-OL|3-Pyridinemethanol, 4-(aminomethyl)-5-hydroxy-6-methyl-|CHEBI:16410|EINECS 201-640-5|NCIStruc1_000457|NCIStruc2_000537|Oprea1_400404|CBDivE_013510|4-(Aminomethyl)-5-(hydroxymethyl)-2-methyl-3-pyridinol|UNII-6466NM3W93|NCI21278|NCGC00013273|6466NM3W93|NCI60_001792|LS-187048|LS-187660|NSC21278|EU-0067145|NSC-…	168.19	C8H12N2O2	79.4	143	-1	12	3	4	2	InChI=1S/C8H12N2O2/c1-5-8(12)7(2-9)6(4-11)3-10-5/h3,11-12H,2,4,9H2,1H3	CC1=NC=C(C(=C1O)CN)CO	CC1=NC=C(C(=C1O)CN)CO	NHZMQXZHNVQTQA-UHFFFAOYSA-N	168.09	168.09
Pyridoxine	HMDB0000239		C00314	Endogenous		Metabolome	4,5-bis(hydroxymethyl)-2-methylpyridin-3-ol	Pyridoxine	pyridoxine|65-23-6|vitamin B6|Pyridoxol|Pyridoxin|Gravidox|3-hydroxy-4,5-bis(hydroxymethyl)-2-methylpyridine|Adermine|Hydoxin|Pyridoxolum|3,4-Pyridinedimethanol, 5-hydroxy-6-methyl-|4,5-bis(hydroxymethyl)-2-methylpyridin-3-ol|5-Hydroxy-6-methyl-3,4-pyridinedimethanol|Pyridoxinum|Piridossina|Piridoxina|Piridossina [DCIT]|3-Hydroxy-4,5-dimethylol-alpha-picoline|Pyridoxinum [INN-Latin]|Piridoxina [I…	169.18	C8H11NO3	73.6	142	-0.8	12	3	4	2	InChI=1S/C8H11NO3/c1-5-8(12)7(4-11)6(3-10)2-9-5/h2,10-12H,3-4H2,1H3	CC1=NC=C(C(=C1O)CO)CO	CC1=NC=C(C(=C1O)CO)CO	LXNHXLLTXMVWPM-UHFFFAOYSA-N	169.074	169.074
Pyrocatechol	HMDB0000957		C00090	Endogenous		Metabolome	benzene-1,2-diol	Catechol	pyrocatechol|catechol|120-80-9|1,2-dihydroxybenzene|1,2-benzenediol|benzene-1,2-diol|pyrocatechin|2-hydroxyphenol|o-Benzenediol|o-Dihydroxybenzene|o-Dioxybenzene|o-Hydroquinone|o-Hydroxyphenol|Phthalhydroquinone|Pyrocatechine|o-Phenylenediol|Oxyphenic acid|Fouramine PCH|benzenediol|Durafur developer C|Pelagol Grey C|Catechin (phenol)|Fourrine 68|Benzene, o-dihydroxy-|Catechol (phenol)|o-Diphenol|…	110.11	C6H6O2	40.5	62.9	0.9	8	2	2	0	InChI=1S/C6H6O2/c7-5-3-1-2-4-6(5)8/h1-4,7-8H	C1=CC=C(C(=C1)O)O	C1=CC=C(C(=C1)O)O	YCIMNLLNPGFGHC-UHFFFAOYSA-N	110.037	110.037
Pyroglutamate	HMDB0000267		C01879	Endogenous		Metabolome	(2S)-5-oxopyrrolidine-2-carboxylic acid	L-Pyroglutamic acid	L-Pyroglutamic acid|98-79-3|Pidolic acid|Pyroglutamic acid|5-OXOPROLINE|5-oxo-L-proline|H-Pyr-OH|(S)-5-Oxopyrrolidine-2-carboxylic Acid|(2S)-5-oxopyrrolidine-2-carboxylic acid|Pyroglutamate|pyroglu|GLUTIMIC ACID|L-Proline, 5-oxo-|(S)-(-)-2-Pyrrolidone-5-carboxylic acid|5-L-Oxoproline|L-5-Oxoproline|Pyrrolidonecarboxylic acid|Pidolate|Pidolidone|Proline, 5-oxo-|(-)-2-Pyrrolidone-5-carboxylic acid|…	129.11	C5H7NO3	66.4	154	-0.8	9	2	3	1	InChI=1S/C5H7NO3/c7-4-2-1-3(6-4)5(8)9/h3H,1-2H2,(H,6,7)(H,8,9)/t3-/m0/s1	C1CC(=O)N[C@@H]1C(=O)O	C1CC(=O)NC1C(=O)O	ODHCTXKNWHHXJC-VKHMYHEASA-N	129.043	129.043
Pyruvaldehyde	HMDB0001167		C00546	Endogenous		Metabolome	2-oxopropanal	Methylglyoxal	methylglyoxal|pyruvaldehyde|pyruvic aldehyde|2-Oxopropanal|78-98-8|acetylformaldehyde|Acetylformyl|Propanal, 2-oxo-|2-Ketopropionaldehyde|METHYL GLYOXAL|Propanedione|Propanolone|2-Oxopropionaldehyde|Pyroracemic aldehyde|Glyoxal, methyl|alpha-Ketopropionaldehyde|1-Ketopropionaldehyde|Propionaldehyde, 2-keto|Propionaldehyde, 2-oxo-|1,2-Propanedione|Acetalformaldehyde|FEMA No. 2969|alpha-Ketopropion…	72.06	C3H4O2	34.1	55.9	-0.4	5	0	2	1	InChI=1S/C3H4O2/c1-3(5)2-4/h2H,1H3	CC(=O)C=O	CC(=O)C=O	AIJULSRZWUXGPQ-UHFFFAOYSA-N	72.0211	72.0211
Quinone	HMDB0003364		C15602	Endogenous		Metabolome	cyclohexa-2,5-diene-1,4-dione	1,4-Benzoquinone	p-benzoquinone|1,4-BENZOQUINONE|Benzoquinone|Quinone|106-51-4|p-Quinone|para-Benzoquinone|cyclohexa-2,5-diene-1,4-dione|Chinone|2,5-Cyclohexadiene-1,4-dione|para-Quinone|Cyclohexadienedione|1,4-Benzoquine|1,4-Cyclohexadienedione|1,4-Dioxybenzene|Steara pbq|p-Chinon|Benzo-chinon|Benzo-1,4-quinone|1,4-Diossibenzene|Chinon|1,4-Dioxy-benzol|1,4-Cyclohexadiene dioxide|Semiquinone anion|semiquinone rad…	108.09	C6H4O2	34.1	149	0.2	8	0	2	0	InChI=1S/C6H4O2/c7-5-1-2-6(8)4-3-5/h1-4H	C1=CC(=O)C=CC1=O	C1=CC(=O)C=CC1=O	AZQWKYJCGOJGHM-UHFFFAOYSA-N	108.021	108.021
Ribothymidine	HMDB0000884			Endogenous		Metabolome	1-[(2R,3R,4S,5R)-3,4-dihydroxy-5-(hydroxymethyl)oxolan-2-yl]-5-methylpyrimidine-2,4-dione	5-Methyluridine	5-Methyluridine|1463-10-1|Ribothymidine|Thymine riboside|Ribosylthymine|Uridine, 5-methyl-|ribosylthymidine|beta-D-Ribofuranoside|Thymine ribofuranoside|1-(beta-D-ribofuranosyl)thymine|UNII-ZS1409014A|CHEBI:45996|EINECS 215-973-9|ZS1409014A|1-((2R,3R,4S,5R)-3,4-dihydroxy-5-(hydroxymethyl)tetrahydrofuran-2-yl)-5-methylpyrimidine-2,4(1H,3H)-dione|1-((2R,3R,4S,5R)-TETRAHYDRO-3,4-DIHYDROXY-5-(HYDROXY…	258.23	C10H14N2O6	119	409	-1.6	18	4	6	2	InChI=1S/C10H14N2O6/c1-4-2-12(10(17)11-8(4)16)9-7(15)6(14)5(3-13)18-9/h2,5-7,9,13-15H,3H2,1H3,(H,11,16,17)/t5-,6-,7-,9-/m1/s1	CC1=CN(C(=O)NC1=O)[C@H]2[C@@H]([C@@H]([C@H](O2)CO)O)O	CC1=CN(C(=O)NC1=O)C2C(C(C(O2)CO)O)O	DWRXFEITVBNRMK-JXOAFFINSA-N	258.085	258.085
Salsolinol	HMDB0042012		C09642	Endogenous		Metabolome	(1S)-1-methyl-1,2,3,4-tetrahydroisoquinoline-6,7-diol	Salsolinol	Salsolinol|(-)-Salsolinol|27740-96-1|(S)-salsolinol|(1s)-1-methyl-1,2,3,4-tetrahydroisoquinoline-6,7-diol|S-(-)-Salsolinol|CHEBI:113|CHEMBL1195032|6,7-Isoquinolinediol, 1,2,3,4-tetrahydro-1-methyl-, (1S)-|6,7-Isoquinolinediol, 1,2,3,4-tetrahydro-1-methyl-, (S)-|9ILS801M65|(S)-1,2,3,4-Tetrahydro-1-methyl-6,7-isoquinolinediol|(S)-1-Methyl-1,2,3,4-tetrahydroisoquinoline-6,7-diol|(-)-1-Methyl-6,7-dih…	179.22	C10H13NO2	52.5	186	1	13	3	3	0	InChI=1S/C10H13NO2/c1-6-8-5-10(13)9(12)4-7(8)2-3-11-6/h4-6,11-13H,2-3H2,1H3/t6-/m0/s1	C[C@H]1C2=CC(=C(C=C2CCN1)O)O	CC1C2=CC(=C(C=C2CCN1)O)O	IBRKLUSXDYATLG-LURJTMIESA-N	179.095	179.095
Sebacic acid	HMDB0000792		C08277	Endogenous		Metabolome	decanedioic acid	Sebacic Acid	sebacic acid|DECANEDIOIC ACID|111-20-6|1,8-Octanedicarboxylic acid|1,10-Decanedioic acid|Sebacinsaure|Decanedicarboxylic acid|n-Decanedioic acid|Acide sebacique|Sebacinsaeure|USAF HC-1|Ipomic acid|Sebacinsaure [German]|Seracic acid|NSC 19492|Acide sebacique [French]|UNII-97AN39ICTC|1,8-dicarboxyoctane|26776-29-4|CCRIS 2290|EINECS 203-845-5|97AN39ICTC|BRN 1210591|DTXSID7026867|CHEBI:41865|AI3-0912…	202.25	C10H18O4	74.6	157	2.1	14	2	4	9	InChI=1S/C10H18O4/c11-9(12)7-5-3-1-2-4-6-8-10(13)14/h1-8H2,(H,11,12)(H,13,14)	C(CCCCC(=O)O)CCCC(=O)O	C(CCCCC(=O)O)CCCC(=O)O	CXMXRPHRNRROMY-UHFFFAOYSA-N	202.121	202.121
Secoisolariciresinol	HMDB0013692		C18167	Endogenous		Metabolome	(2R,3R)-2,3-bis[(4-hydroxy-3-methoxyphenyl)methyl]butane-1,4-diol	Secoisolariciresinol	Secoisolariciresinol|29388-59-8|(-)-Secoisolariciresinol|CCRIS 7790|M8QRJ7JEJH|UNII-M8QRJ7JEJH|EINECS 249-599-2|(2R,3R)-2,3-bis[(4-hydroxy-3-methoxyphenyl)methyl]butane-1,4-diol|CHEMBL368347|CHEBI:65004|1,4-Butanediol, 2,3-bis[(4-hydroxy-3-methoxyphenyl)methyl]-, (2R,3R)-|(2R,3R)-2,3-bis(4-hydroxy-3-methoxybenzyl)butane-1,4-diol|(2R,3R)-2,3-bis[(3-methoxy-4-oxidanyl-phenyl)methyl]butane-1,4-diol|…	362.4	C20H26O6	99.4	357	2.5	26	4	6	9	InChI=1S/C20H26O6/c1-25-19-9-13(3-5-17(19)23)7-15(11-21)16(12-22)8-14-4-6-18(24)20(10-14)26-2/h3-6,9-10,15-16,21-24H,7-8,11-12H2,1-2H3/t15-,16-/m0/s1	COC1=C(C=CC(=C1)C[C@@H](CO)[C@@H](CC2=CC(=C(C=C2)O)OC)CO)O	COC1=C(C=CC(=C1)CC(CO)C(CC2=CC(=C(C=C2)O)OC)CO)O	PUETUDUXMCLALY-HOTGVXAUSA-N	362.173	362.173
Serotonin	HMDB0000259		C00780	Endogenous		Metabolome	3-(2-aminoethyl)-1H-indol-5-ol	Serotonin	serotonin|5-HYDROXYTRYPTAMINE|50-67-9|3-(2-Aminoethyl)-1H-indol-5-ol|Enteramine|Thrombotonin|Thrombocytin|5-HT|Antemovis|Serotonine|Ds substance|Antemoqua|Hippophain|Substance DS|Substanz DS|5-Hta|1H-Indol-5-ol, 3-(2-aminoethyl)-|Tryptamine, 5-hydroxy-|3-(2-Aminoethyl)indol-5-ol|Hippophaine|Indol-5-ol, 3-(2-aminoethyl)-|3-(beta-Aminoethyl)-5-hydroxyindole|5-Hydroxy-3-(beta-aminoethyl)indole|Enter…	176.21	C10H12N2O	62	174	0.2	13	3	2	2	InChI=1S/C10H12N2O/c11-4-3-7-6-12-10-2-1-8(13)5-9(7)10/h1-2,5-6,12-13H,3-4,11H2	C1=CC2=C(C=C1O)C(=CN2)CCN	C1=CC2=C(C=C1O)C(=CN2)CCN	QZAYGJVTTNCVMB-UHFFFAOYSA-N	176.095	176.095
Sn-glycerol 3-phosphate	HMDB0000126		C00093	Endogenous		Metabolome	[(2R)-2,3-dihydroxypropyl] dihydrogen phosphate	sn-Glycerol 3-phosphate	sn-Glycerol 3-phosphate|D-Glycerol 1-phosphate|17989-41-2|(R)-glycerol 1-phosphate|sn-Glycero-3-phosphate|sn-glycerol-3-phosphate|Glyceryl 1-phosphate, (R)-|[R,(-)]-1-O-Phosphono-D-glycerol|UNII-370V52HE4B|Glycerol monophosphate|Glycerol, 1-(dihydrogen phosphate), d-|370V52HE4B|[(2R)-2,3-dihydroxypropyl] dihydrogen phosphate|D-(glycerol 1-phosphate)|L-(glycerol 3-phosphate)|sn-Gro-1-P|1,2,3-Propa…	172.07	C3H9O6P	107	129	-2.9	10	4	6	4	InChI=1S/C3H9O6P/c4-1-3(5)2-9-10(6,7)8/h3-5H,1-2H2,(H2,6,7,8)/t3-/m1/s1	C([C@H](COP(=O)(O)O)O)O	C(C(COP(=O)(O)O)O)O	AWUCVROLDVIAJX-GSVOUGTGSA-N	172.014	172.014
Spermidine	HMDB0001257		C00315	Endogenous		Metabolome	N'-(3-aminopropyl)butane-1,4-diamine	Spermidine	spermidine|124-20-9|1,5,10-Triazadecane|4-Azaoctamethylenediamine|N1-(3-Aminopropyl)butane-1,4-diamine|Spermidin|4-Azaoctane-1,8-diamine|N-(3-aminopropyl)butane-1,4-diamine|1,4-Butanediamine, N-(3-aminopropyl)-|N-(3-Aminopropyl)-1,4-butanediamine|1,8-Diamino-4-azaoctane|N'-(3-aminopropyl)butane-1,4-diamine|N-(3-Aminopropyl)-1,4-diaminobutane|N-(3-Aminopropyl)-1,4-butane-diamine|1,4-Diaminobutane,…	145.25	C7H19N3	64.099	56.8	-1	10	3	3	7	InChI=1S/C7H19N3/c8-4-1-2-6-10-7-3-5-9/h10H,1-9H2	C(CCNCCCN)CN	C(CCNCCCN)CN	ATHGHQPFGPMSJY-UHFFFAOYSA-N	145.158	145.158
Spermine	HMDB0001256		C00750	Endogenous		Metabolome	N,N'-bis(3-aminopropyl)butane-1,4-diamine	Spermine	spermine|71-44-3|musculamine|neuridine|gerontine|Spermin|4,9-Diaza-1,12-dodecanediamine|N,N'-Bis(3-aminopropyl)-1,4-butanediamine|Spermine, puriss|Diaminopropyltetramethylenediamine|1,4-Butanediamine, N,N'-bis(3-aminopropyl)-|4,9-Diazadodecamethylenediamine|N,N'-Bis(3-aminopropyl)butane-1,4-diamine|Gerotine|1,4-Bis(aminopropyl)butanediamine|68956-56-9|Spermina|4,9-Diazadodecane-1,12-diamine|NSC 2…	202.34	C10H26N4	76.1	86.1	-1.1	14	4	4	11	InChI=1S/C10H26N4/c11-5-3-9-13-7-1-2-8-14-10-4-6-12/h13-14H,1-12H2	C(CCNCCCN)CNCCCN	C(CCNCCCN)CNCCCN	PFNFFQXMRSDOHW-UHFFFAOYSA-N	202.216	202.216
ß-alanine	HMDB0000056		C00099	Endogenous		Metabolome	3-aminopropanoic acid	beta-Alanine	beta-alanine|3-Aminopropanoic acid|107-95-9|3-Aminopropionic acid|Beta Alanine|Abufene|H-beta-Ala-OH|beta-Aminopropionic acid|2-Carboxyethylamine|.beta.-Alanine|Alanine, beta-|beta-Ala|Propanoic acid, 3-amino-|3-Aminopropionsaeure|beta-Aminopropionsaeure|omega-Aminopropionic acid|B-ALANINE|3-Aminopropanoate|FEMA No. 3252|.beta.-Aminopropionic acid|3-amino-propionic acid|beta-alanin|beta-Alaine|AI…	89.09	C3H7NO2	63.3	52.8	-3	6	2	3	2	InChI=1S/C3H7NO2/c4-2-1-3(5)6/h1-2,4H2,(H,5,6)	C(CN)C(=O)O	C(CN)C(=O)O	UCMIRNVEIXFBKS-UHFFFAOYSA-N	89.0477	89.0477
Suberylglycine	HMDB0000953			Endogenous		Metabolome	8-(carboxymethylamino)-8-oxooctanoic acid	Suberylglycine	Suberylglycine|60317-54-6|suberyl glycine|8-(carboxymethylamino)-8-oxooctanoic acid|8-[(carboxymethyl)amino]-8-oxo-octanoic acid|7-[(carboxymethyl)carbamoyl]heptanoic acid|8-((Carboxymethyl)amino)-8-oxooctanoic acid|8-[(carboxymethyl)amino]-8-oxooctanoic acid|Suberylglycin|N-(7-Carboxyheptanoyl)glycine|SCHEMBL2808624|CHEBI:88811|DTXSID90209080|AKOS030240421|N-Suberoylglycine, analytical standard|…	231.25	C10H17NO5	104	252	0.4	16	3	5	9	InChI=1S/C10H17NO5/c12-8(11-7-10(15)16)5-3-1-2-4-6-9(13)14/h1-7H2,(H,11,12)(H,13,14)(H,15,16)	C(CCCC(=O)O)CCC(=O)NCC(=O)O	C(CCCC(=O)O)CCC(=O)NCC(=O)O	HXATVKDSYDWTCX-UHFFFAOYSA-N	231.111	231.111
Succinylacetone	HMDB0000635			Endogenous		Metabolome	4,6-dioxoheptanoic acid	4,6-Dioxoheptanoic acid	4,6-DIOXOHEPTANOIC ACID|Succinylacetone|51568-18-4|Heptanoic acid, 4,6-dioxo-|succinyl acetone|NSC 174804|CCRIS 1387|CHEMBL222824|KZ0KV2Q190|CHEBI:87897|NSC-174804|4,6-Dioxoheptanoate|MFCD00002797|Spectrum_001999|SpecPlus_000704|Heptanoic acid,6-dioxo-|Spectrum2_000467|Spectrum3_000763|Spectrum4_001249|Spectrum4_001266|UNII-KZ0KV2Q190|BSPBio_002406|KBioGR_001778|KBioGR_001852|KBioSS_002574|YSWG26…	158.15	C7H10O4	71.4	183	-0.8	11	1	4	5	InChI=1S/C7H10O4/c1-5(8)4-6(9)2-3-7(10)11/h2-4H2,1H3,(H,10,11)	CC(=O)CC(=O)CCC(=O)O	CC(=O)CC(=O)CCC(=O)O	WYEPBHZLDUPIOD-UHFFFAOYSA-N	158.058	158.058
Succinyladenosine	HMDB0000912			Endogenous		Metabolome	(2S)-2-[[9-[(2R,3R,4S,5R)-3,4-dihydroxy-5-(hydroxymethyl)oxolan-2-yl]purin-6-yl]amino]butanedioic acid	Succinyladenosine	Succinyladenosine|Succinoadenosine|4542-23-8|(S)-N-(1,2-dicarboxyethyl)-Adenosine|N-9-ribofuranosyl-9H-purin-6-yl-Aspartic acid|6-(1,2-Dicarboxyethylamino)-9-beta-D-ribofuranosylpurine|N-(9-beta-D-ribofuranosyl-9H-purin-6-yl)-L-aspartic acid|L-Aspartic acid, N-(9-beta-D-ribofuranosyl-9H-purin-6-yl)-|C14H17N5O8|C14-H17-N5-O8|succinyl adenosine|N6-Succinyloadenosine|FZN9Z367G5|SCHEMBL23780815|CHEBI…	383.31	C14H17N5O8	200	568	-0.7	27	6	12	7	InChI=1S/C14H17N5O8/c20-2-6-9(23)10(24)13(27-6)19-4-17-8-11(15-3-16-12(8)19)18-5(14(25)26)1-7(21)22/h3-6,9-10,13,20,23-24H,1-2H2,(H,21,22)(H,25,26)(H,15,16,18)/t5-,6+,9+,10+,13+/m0/s1	C1=NC(=C2C(=N1)N(C=N2)[C@H]3[C@@H]([C@@H]([C@H](O3)CO)O)O)N[C@@H](CC(=O)O)C(=O)O	C1=NC(=C2C(=N1)N(C=N2)C3C(C(C(O3)CO)O)O)NC(CC(=O)O)C(=O)O	VKGZCEJTCKHMRL-VWJPMABRSA-N	383.108	383.108
Sulfate	HMDB0001448		C00059	Endogenous		Metabolome	sulfate	Sulfate	14808-79-8|Sulfate|Sulphate|Sulfate ion|Sulfate(2-)|Sulfate dianion|Sulfate ions|Sulfate (ion)|Sulfate radical anion|Sulphate Ion|Sulfate-35S|tetraoxosulfate(2-)|Sulfate anion(2-)|Sulfate (S-35)|Sulfuric acid ion(2-)|UNII-7IS9N8KPMG|7IS9N8KPMG|SO42-|SO4(2-)|18785-72-3|SULFATE STANDARD|Zirconium Basic sulfate|Sulfate Standard: SO4(-2) @ 1000 microg/mL in H2O|Sulfate Standard: SO4(-2) @ 10000 micro…	96.07	O4S-2	88.6	62.2	-1.5	5	0	4	0	InChI=1S/H2O4S/c1-5(2,3)4/h(H2,1,2,3,4)/p-2	[O-]S(=O)(=O)[O-]	[O-]S(=O)(=O)[O-]	QAOWNCQODCNURD-UHFFFAOYSA-L	95.9517	95.9517
Taurine	HMDB0000251		C00245	Endogenous		Metabolome	2-aminoethanesulfonic acid	Taurine	taurine|2-aminoethanesulfonic acid|107-35-7|Ethanesulfonic acid, 2-amino-|tauphon|L-Taurine|2-Aminoethylsulfonic acid|2-Sulfoethylamine|O-Due|taufon|Aminoethanesulfonic acid|2-aminoethane-1-sulfonic acid|aminoethylsulfonic acid|beta-Aminoethylsulfonic acid|FEMA No. 3813|Taurinum [Latin]|Taurina [Spanish]|Taurine [INN]|Taurina|Taurinum|CCRIS 4721|C2H7NO3S|NCI-C60606|Taurine Hydrochloride|AI3-18307…	125.15	C2H7NO3S	88.8	120	-4.1	7	2	4	2	InChI=1S/C2H7NO3S/c3-1-2-7(4,5)6/h1-3H2,(H,4,5,6)	C(CS(=O)(=O)O)N	C(CS(=O)(=O)O)N	XOAAWQZATWQOTB-UHFFFAOYSA-N	125.015	125.015
Testosterone sulfate	HMDB0002833			Endogenous		Metabolome	[(8R,9S,10R,13S,14S,17S)-10,13-dimethyl-3-oxo-1,2,6,7,8,9,11,12,14,15,16,17-dodecahydrocyclopenta[a]phenanthren-17-yl] hydrogen sulfate	Testosterone sulfate	Testosterone sulfate|651-45-6|Testosterone-17-sulfate|Testosterone 17-sulphate|17-O-Sulfotestosterone|KYZ4XM82XB|17beta-(Sulfooxy)androst-4-en-3-one|Testosterone, hydrogen sulfate|Testosterone 17-sulfate|testosterone-17beta-sulfate|Testosterone sulphate|Testosterone monosulfate|Testosterone monosulphate|Testosterone 17b-sulfate|Testosterone-17-sulphate|UNII-KYZ4XM82XB|Testosterone 17b-sulphate|Te…	368.5	C19H28O5S	89	721	2.9	25	1	5	2	InChI=1S/C19H28O5S/c1-18-9-7-13(20)11-12(18)3-4-14-15-5-6-17(24-25(21,22)23)19(15,2)10-8-16(14)18/h11,14-17H,3-10H2,1-2H3,(H,21,22,23)/t14-,15-,16-,17-,18-,19-/m0/s1	C[C@]12CC[C@H]3[C@H]([C@@H]1CC[C@@H]2OS(=O)(=O)O)CCC4=CC(=O)CC[C@]34C	CC12CCC3C(C1CCC2OS(=O)(=O)O)CCC4=CC(=O)CCC34C	WAQBISPOEAOCOG-DYKIIFRCSA-N	368.166	368.166
Theobromine	HMDB0002825		C07480	Endogenous		Metabolome	3,7-dimethylpurine-2,6-dione	Theobromine	theobromine|83-67-0|3,7-Dimethylxanthine|Diurobromine|Theosalvose|Santheose|Teobromin|Theostene|Thesodate|Thesal|3,7-dimethylpurine-2,6-dione|Theobromin|3,7-Dimethyl-3,7-dihydro-1H-purine-2,6-dione|Xantheose|Xanthine, 3,7-dimethyl-|3,7-Dihydro-3,7-dimethyl-1H-purine-2,6-dione|FEMA No. 3591|Theobrominum|Theobromine (natural)|2,6-Dihydroxy-3,7-dimethylpurine|SC 15090|NSC 5039|1H-Purine-2,6-dione, 3…	180.16	C7H8N4O2	67.2	267	-0.8	13	1	3	0	InChI=1S/C7H8N4O2/c1-10-3-8-5-4(10)6(12)9-7(13)11(5)2/h3H,1-2H3,(H,9,12,13)	CN1C=NC2=C1C(=O)NC(=O)N2C	CN1C=NC2=C1C(=O)NC(=O)N2C	YAPQBXQYLJRXSA-UHFFFAOYSA-N	180.065	180.065
Theophylline	HMDB0001889		C07130	Endogenous		Metabolome	1,3-dimethyl-7H-purine-2,6-dione	Theophylline	theophylline|58-55-9|1,3-Dimethylxanthine|Elixophyllin|Theophylline anhydrous|Theophyllin|Theolair|Nuelin|Respbid|Theocin|Elixophylline|Lanophyllin|Pseudotheophylline|Solosin|Theovent|Uniphyl|Slo-phyllin|Theo-dur|Armophylline|Liquophylline|Parkophyllin|Accurbron|Aerolate|Bronkodyl|Doraphyllin|Elixicon|Maphylline|Medaphyllin|Optiphyllin|Teofyllamin|Theocontin|Theograd|Uniphyllin|Xantivent|Elixex|T…	180.16	C7H8N4O2	69.3	267	0	13	1	3	0	InChI=1S/C7H8N4O2/c1-10-5-4(8-3-9-5)6(12)11(2)7(10)13/h3H,1-2H3,(H,8,9)	CN1C2=C(C(=O)N(C1=O)C)NC=N2	CN1C2=C(C(=O)N(C1=O)C)NC=N2	ZFXYFBGIUFBOJW-UHFFFAOYSA-N	180.065	180.065
Thiosulfate	HMDB0000257		C00320	Endogenous		Metabolome	sulfurothioic S-acid	not available	not available	not available	not available	not available	not available	not available	not available	not available	not available	not available	not available	not available	not available	DHCDFWKWKRSZHF-UHFFFAOYSA-N	not available	not available
Thymidine	HMDB0000273		C00214	Endogenous		Metabolome	1-[(2R,4S,5R)-4-hydroxy-5-(hydroxymethyl)oxolan-2-yl]-5-methylpyrimidine-2,4-dione	Thymidine	thymidine|50-89-5|deoxythymidine|2'-Deoxythymidine|Thymidin|5-Methyldeoxyuridine|Beta-Thymidine|DThyd|5-Methyl-2'-deoxyuridine|Thymine-2-desoxyriboside|5-Methyldeoxyurindine|Deoxyribothymidine|Thymine-2-deoxyriboside|Thyminedeoxyriboside|Thymine deoxyriboside|dThd|2'-thymidine|1-((2R,4S,5R)-4-Hydroxy-5-(hydroxymethyl)tetrahydrofuran-2-yl)-5-methylpyrimidine-2,4(1H,3H)-dione|Uridine, 2'-deoxy-5-me…	242.23	C10H14N2O5	99.1	381	-1.2	17	3	5	2	InChI=1S/C10H14N2O5/c1-5-3-12(10(16)11-9(5)15)8-2-6(14)7(4-13)17-8/h3,6-8,13-14H,2,4H2,1H3,(H,11,15,16)/t6-,7+,8+/m0/s1	CC1=CN(C(=O)NC1=O)[C@H]2C[C@@H]([C@H](O2)CO)O	CC1=CN(C(=O)NC1=O)C2CC(C(O2)CO)O	IQFYYKKMVGJFEH-XLPZGREQSA-N	242.09	242.09
Tiglylglycine	HMDB0000959			Endogenous		Metabolome	2-[[(E)-2-methylbut-2-enoyl]amino]acetic acid	Tiglylglycine	N-Tigloylglycine|Tiglylglycine|35842-45-6|Tiglyl Glycine|N-Tiglylglycine|(E)-2-(2-Methylbut-2-enamido)acetic acid|2-[[(E)-2-methylbut-2-enoyl]amino]acetic acid|2-[(2E)-2-methylbut-2-enamido]acetic acid|N-[(2E)-2-Methyl-1-oxo-2-buten-1-yl]glycine|Glycine, N-[(2E)-2-methyl-1-oxo-2-buten-1-yl]-|Glycine, N-[(2E)-2-methyl-1-oxo-2-butenyl]-|MFCD00059118|?N-TIGLOYLGLYCINE|SCHEMBL528243|SCHEMBL528244|CHE…	157.17	C7H11NO3	66.4	196	0.3	11	2	3	3	InChI=1S/C7H11NO3/c1-3-5(2)7(11)8-4-6(9)10/h3H,4H2,1-2H3,(H,8,11)(H,9,10)/b5-3+	C/C=C(\C)/C(=O)NCC(=O)O	CC=C(C)C(=O)NCC(=O)O	WRUSVQOKJIDBLP-HWKANZROSA-N	157.074	157.074
Trans-4-hydroxy-l-proline	HMDB0000725		C01157	Endogenous		Metabolome	(2S,4R)-4-hydroxypyrrolidine-2-carboxylic acid	Hydroxyproline	trans-4-Hydroxy-L-proline|hydroxyproline|51-35-4|L-Hydroxyproline|(2S,4R)-4-Hydroxypyrrolidine-2-carboxylic acid|L-4-hydroxyproline|trans-4-Hydroxyproline|Hypro|hydroxy-L-proline|H-Hyp-OH|4-Hydroxy-L-proline|4-hydroxyproline|trans-L-Hydroxyproline|L-Proline, 4-hydroxy-, (4R)-|trans-Hydroxyproline|(4R)-4-hydroxy-L-proline|4-Hydroxy-2-pyrrolidinecarboxylic acid|delta-Hydroxyproline|L-Proline, 4-hyd…	131.13	C5H9NO3	69.6	125	-3.3	9	3	4	1	InChI=1S/C5H9NO3/c7-3-1-4(5(8)9)6-2-3/h3-4,6-7H,1-2H2,(H,8,9)/t3-,4+/m1/s1	C1[C@H](CN[C@@H]1C(=O)O)O	C1C(CNC1C(=O)O)O	PMMYEEVYMWASQN-DMTCNVIQSA-N	131.058	131.058
Trans-aconitic acid	HMDB0000958		C02341	Endogenous		Metabolome	(E)-prop-1-ene-1,2,3-tricarboxylic acid	trans-Aconitic acid	trans-Aconitic acid|4023-65-8|(E)-prop-1-ene-1,2,3-tricarboxylic acid|trans-Aconitate|(E)-1-Propene-1,2,3-tricarboxylic acid|ACONITIC ACID|(E)-Aconitic acid|Aconitic acid, (E)-|ACONITIC ACID, TRANS|(1E)-prop-1-ene-1,2,3-tricarboxylic acid|Aconitic acid, trans-|1-Propene-1,2,3-tricarboxylic acid, (1E)-|aconitate|trans-Propene-1,2,3-tricarboxylic acid|UNII-7DB37960CW|CHEMBL153658|(1E)-1-propene-1,2…	174.11	C6H6O6	112	251	-1	12	3	6	4	InChI=1S/C6H6O6/c7-4(8)1-3(6(11)12)2-5(9)10/h1H,2H2,(H,7,8)(H,9,10)(H,11,12)/b3-1+	C(/C(=C\C(=O)O)/C(=O)O)C(=O)O	C(C(=CC(=O)O)C(=O)O)C(=O)O	GTZCVFVGUGFEME-HNQUOIGGSA-N	174.016	174.016
Trimethylamine n-oxide	HMDB0000925		C01104	Endogenous		Metabolome	N,N-dimethylmethanamine oxide	Trimethylamine oxide	TRIMETHYLAMINE N-OXIDE|Trimethylamine oxide|1184-78-7|N,N-dimethylmethanamine oxide|Triox|TMAO|Trimethyloxamine|Methanamine, N,N-dimethyl-, N-oxide|TMANO|trimethylamine-N-oxide|N,N-Dimethylmethanamine N-oxide|Trimethylamine, N-oxide|trimethylammonium oxide|Trimethylaminoxid|TRIMETHYLAMINE N-OXIDE HYDROCHLORIDE|trimethylamineoxide|(CH3)3NO|EINECS 214-675-6|UNII-FLD0K1SJ1A|FLD0K1SJ1A|NSC 408426|AI3…	75.11	C3H9NO	18.1	28.4	-0.3	5	0	1	0	InChI=1S/C3H9NO/c1-4(2,3)5/h1-3H3	C[N+](C)(C)[O-]	C[N+](C)(C)[O-]	UYPYRKYUKCHHIB-UHFFFAOYSA-N	75.0684	75.0684
Tyrosinamide	HMDB0013319			Endogenous		Metabolome	2-amino-3-(4-hydroxyphenyl)propanamide	2-Amino-3-(4-hydroxyphenyl)propanamide	2-Amino-3-(4-hydroxyphenyl)propanamide|101469-25-4|2-amino-3-(4-hydroxy-phenyl)-propionamide|H-Tyr-NH|Tyrosinamid|l-Tyrophanamide|SCHEMBL918401|CERAPP_31599|DTXSID60863476|PQFMNVGMJJMLAE-UHFFFAOYSA-N|AKOS017515985|2-Amino-3-(4-hydroxyphenyl)propanamide #|FT-0698481|EN300-1299486	180.2	C9H12N2O2	89.3	177	-0.6	13	3	3	3	InChI=1S/C9H12N2O2/c10-8(9(11)13)5-6-1-3-7(12)4-2-6/h1-4,8,12H,5,10H2,(H2,11,13)	C1=CC(=CC=C1CC(C(=O)N)N)O	C1=CC(=CC=C1CC(C(=O)N)N)O	PQFMNVGMJJMLAE-UHFFFAOYSA-N	180.09	180.09
Tyrosylalanine	HMDB0029098			Endogenous		Metabolome	2-[[2-amino-3-(4-hydroxyphenyl)propanoyl]amino]propanoic acid	Tyrosylalanine	tyrosylalanine|YA dipeptide|Y-A Dipeptide|Tyrosine Alanine dipeptide|Tyrosine-Alanine dipeptide|SCHEMBL238987|NLKUJNGEGZDXGO-UHFFFAOYSA-N|YA|AKOS024319161	252.27	C12H16N2O4	113	301	-3.1	18	4	5	5	InChI=1S/C12H16N2O4/c1-7(12(17)18)14-11(16)10(13)6-8-2-4-9(15)5-3-8/h2-5,7,10,15H,6,13H2,1H3,(H,14,16)(H,17,18)	CC(C(=O)O)NC(=O)C(CC1=CC=C(C=C1)O)N	CC(C(=O)O)NC(=O)C(CC1=CC=C(C=C1)O)N	NLKUJNGEGZDXGO-UHFFFAOYSA-N	252.111	252.111
Undecanedioic acid	HMDB0000888			Endogenous		Metabolome	undecanedioic acid	Undecanedioic acid	UNDECANEDIOIC ACID|1852-04-6|1,9-Nonanedicarboxylic acid|1,9-Nonanedicarboxylicacid|1,11-Undecanedioic acid|Hendecanedioic acid|Undecanedionic acid|Undecandioic acid|UNII-7059GFK8NV|7059GFK8NV|DTXSID0044862|CHEBI:73713|EINECS 217-440-6|MFCD00004444|NSC400241|NSC 400241|NSC-400241|EC 217-440-6|Undecandioic acid; 1,11-Undecanedioic acid|Hendecanedioate|Nonamethylenedicarboxylic Acid|Undecanedioate|…	216.27	C11H20O4	74.6	169	2.7	15	2	4	10	InChI=1S/C11H20O4/c12-10(13)8-6-4-2-1-3-5-7-9-11(14)15/h1-9H2,(H,12,13)(H,14,15)	C(CCCCC(=O)O)CCCCC(=O)O	C(CCCCC(=O)O)CCCCC(=O)O	LWBHHRRTOZQPDM-UHFFFAOYSA-N	216.136	216.136
Uracil	HMDB0000300		C00106	Endogenous		Metabolome	1H-pyrimidine-2,4-dione	Uracil	uracil|66-22-8|2,4-Dihydroxypyrimidine|2,4(1H,3H)-Pyrimidinedione|Pyrod|2,4-Pyrimidinediol|2,4-Dioxopyrimidine|pyrimidine-2,4-diol|pyrimidine-2,4(1H,3H)-dione|Hybar X|2,4-Pyrimidinedione|Pirod|51953-14-1|1H-Pyrimidine-2,4-dione|RU 12709|Uracil [USAN]|Urazil|Ura|1,2,3,4-tetrahydropyrimidine-2,4-dione|CCRIS 3077|CHEBI:17568|NSC 3970|NSC-3970|AI3-25470|MFCD00006016|Uracyl|2-Hydroxy-4(3H)-pyrimidinon…	112.09	C4H4N2O2	58.2	161	-1.1	8	2	2	0	InChI=1S/C4H4N2O2/c7-3-1-2-5-4(8)6-3/h1-2H,(H2,5,6,7,8)	C1=CNC(=O)NC1=O	C1=CNC(=O)NC1=O	ISAKRJDGNUQOIC-UHFFFAOYSA-N	112.027	112.027
Uric acid	HMDB0000289		C00366	Endogenous		Metabolome	7,9-dihydro-3H-purine-2,6,8-trione	Uric Acid	uric acid|69-93-2|urate|Lithic acid|2,6,8-trioxypurine|2,6,8-trihydroxypurine|8-hydroxyxanthine|2,6,8-Trioxopurine|7,9-Dihydro-1H-purine-2,6,8(3H)-trione|1H-Purine-2,6,8(3H)-trione, 7,9-dihydro-|1H-Purine-2,6,8-triol|Purine-2,6,8(1H,3H,9H)-trione|trioxopurine|Uricum acidum|2,3,6,7,8,9-hexahydro-1H-purine-2,6,8-trione|7,9-dihydro-3H-purine-2,6,8-trione|NSC 3975|AI3-15432|Idelalisib metabolite m54|…	168.11	C5H4N4O3	99.3	332	-1.9	12	4	3	0	InChI=1S/C5H4N4O3/c10-3-1-2(7-4(11)6-1)8-5(12)9-3/h(H4,6,7,8,9,10,11,12)	C12=C(NC(=O)N1)NC(=O)NC2=O	C12=C(NC(=O)N1)NC(=O)NC2=O	LEHOTFFKMJEONL-UHFFFAOYSA-N	168.028	168.028
Uridine	HMDB0000296		C00299	Endogenous		Metabolome	1-[(2R,3R,4S,5R)-3,4-dihydroxy-5-(hydroxymethyl)oxolan-2-yl]pyrimidine-2,4-dione	Uridine	uridine|58-96-8|Uridin|Uracil riboside|1-beta-D-Ribofuranosyluracil|beta-Uridine|Uracil, 1-beta-D-ribofuranosyl-|d-uridine|b-Uridine|NSC 20256|CHEBI:16704|1-.beta.-D-Ribofuranosyluracil|AI3-52690|UNII-WHI7HQ7H85|EINECS 200-407-5|Urd|WHI7HQ7H85|MFCD00006526|C9H12N2O6|1-((2R,3R,4S,5R)-3,4-dihydroxy-5-(hydroxymethyl)tetrahydrofuran-2-yl)pyrimidine-2,4(1H,3H)-dione|NSC-20256|MLS000069625|DTXSID408915…	244.2	C9H12N2O6	119	371	-2	17	4	6	2	InChI=1S/C9H12N2O6/c12-3-4-6(14)7(15)8(17-4)11-2-1-5(13)10-9(11)16/h1-2,4,6-8,12,14-15H,3H2,(H,10,13,16)/t4-,6-,7-,8-/m1/s1	C1=CN(C(=O)NC1=O)[C@H]2[C@@H]([C@@H]([C@H](O2)CO)O)O	C1=CN(C(=O)NC1=O)C2C(C(C(O2)CO)O)O	DRTQHJPVMGBUCF-XVFCMESISA-N	244.07	244.07
Uridine 5'-monophosphate	HMDB0000288		C00105	Endogenous		Metabolome	[(2R,3S,4R,5R)-5-(2,4-dioxopyrimidin-1-yl)-3,4-dihydroxyoxolan-2-yl]methyl dihydrogen phosphate	Uridine Monophosphate	Uridine 5'-monophosphate|Uridylic acid|5'-URIDYLIC ACID|58-97-9|Uridine monophosphate|uridine-5'-monophosphate|Uridine phosphate|Uridine 5'-phosphoric acid|Uridine 5'-phosphate|5'-UMP|UMP|UMP (nucleic acid)|Uridine 5'-(dihydrogen phosphate)|5'Uridylic acid|uridylate|Uridylicacid|CHEBI:16695|BRN 0047486|UNII-E2OU15WN0N|EINECS 200-408-0|E2OU15WN0N|C9H13N2O9P|CHEMBL214393|5-24-06-00173 (Beilstein Ha…	324.18	C9H13N2O9P	166	517	-3.6	21	5	9	4	InChI=1S/C9H13N2O9P/c12-5-1-2-11(9(15)10-5)8-7(14)6(13)4(20-8)3-19-21(16,17)18/h1-2,4,6-8,13-14H,3H2,(H,10,12,15)(H2,16,17,18)/t4-,6-,7-,8-/m1/s1	C1=CN(C(=O)NC1=O)[C@H]2[C@@H]([C@@H]([C@H](O2)COP(=O)(O)O)O)O	C1=CN(C(=O)NC1=O)C2C(C(C(O2)COP(=O)(O)O)O)O	DJJCXFVJDGTHFX-XVFCMESISA-N	324.036	324.036
Urocanate	HMDB0000301		C00785	Endogenous		Metabolome	(E)-3-(1H-imidazol-5-yl)prop-2-enoic acid	Urocanic acid	urocanic acid|4-imidazoleacrylic acid|104-98-3|trans-Urocanic acid|3465-72-3|urocanate|Urocaninic acid|imidazoleacrylic acid|5-Imidazoleacrylic acid|Imidazole-4-acrylic acid|(2E)-3-(1H-IMIDAZOL-4-YL)ACRYLIC ACID|(E)-3-(1H-imidazol-5-yl)acrylic acid|3-Imidazol-4-ylacrylic acid|3-(1H-Imidazol-4-yl)-2-propenoic acid|3-(1H-imidazol-4-yl)acrylic acid|(2E)-3-(1H-imidazol-4-yl)prop-2-enoic acid|(E)-3-(1…	138.12	C6H6N2O2	66	156	0	10	2	3	2	InChI=1S/C6H6N2O2/c9-6(10)2-1-5-3-7-4-8-5/h1-4H,(H,7,8)(H,9,10)/b2-1+	C1=C(NC=N1)/C=C/C(=O)O	C1=C(NC=N1)C=CC(=O)O	LOIYMIARKYCTBW-OWOJBTEDSA-N	138.043	138.043
Valylglycine	HMDB0029127			Endogenous		Metabolome	2-[[(2S)-2-amino-3-methylbutanoyl]amino]acetic acid	Val-gly	val-gly|H-VAL-GLY-OH|686-43-1|L-Valylglycine|valylglycine|valyl-glycine|L-valyl-glycine|2-[[(2S)-2-amino-3-methylbutanoyl]amino]acetic acid|CHEMBL301546|CHEBI:73699|NSC 89177|Glycine, L-valyl-|(S)-2-(2-Amino-3-methylbutanamido)acetic acid|VG dipeptide|V-G Dipeptide|L-Val-Gly|L-Valyl-L-Glycine|L-Val-Gly-OH|Valine Glycine dipeptide|Valine-Glycine dipeptide|14297-28-0|GLYCINE, N-DL-VALYL-|SCHEMBL278…	174.2	C7H14N2O3	92.4	180	-2.7	12	3	4	4	InChI=1S/C7H14N2O3/c1-4(2)6(8)7(12)9-3-5(10)11/h4,6H,3,8H2,1-2H3,(H,9,12)(H,10,11)/t6-/m0/s1	CC(C)[C@@H](C(=O)NCC(=O)O)N	CC(C)C(C(=O)NCC(=O)O)N	IOUPEELXVYPCPG-LURJTMIESA-N	174.1	174.1
Vanillylmandelic acid	HMDB0000291		C05584	Endogenous		Metabolome	(2S)-2-hydroxy-2-(4-hydroxy-3-methoxyphenyl)acetic acid	(2S)-2-hydroxy-2-(4-hydroxy-3-methoxyphenyl)acetic acid	Vanilmandelic acid, L-(+)-|(+)-Vanilmandelic acid|T9EAH8NHTC|UNII-T9EAH8NHTC|Vanilmandelic acid L-form [MI]|(S)-4-Hydroxy-3-methoxymandelic acid|13244-77-4|L-(+)-3-Methoxy-4-hydroxymandelic acid|Lopac-H-0131|(2S)-2-hydroxy-2-(4-hydroxy-3-methoxyphenyl)acetic acid|Benzeneacetic acid, alpha,4-dihydroxy-3-methoxy-, (S)-|Vanillomandelic acid|vanilmandelate|Vanillinmandelic Acid|Vanillomandelate|4'-Hy…	198.17	C9H10O5	87	205	-0.2	14	3	5	3	InChI=1S/C9H10O5/c1-14-7-4-5(2-3-6(7)10)8(11)9(12)13/h2-4,8,10-11H,1H3,(H,12,13)/t8-/m0/s1	COC1=C(C=CC(=C1)[C@@H](C(=O)O)O)O	COC1=C(C=CC(=C1)C(C(=O)O)O)O	CGQCWMIAEPEHNQ-QMMMGPOBSA-N	198.053	198.053
Xanthine	HMDB0000292		C00385	Endogenous		Metabolome	3,7-dihydropurine-2,6-dione	Xanthine	xanthine|69-89-6|2,6-Dihydroxypurine|2,6-dioxopurine|1H-Purine-2,6(3H,7H)-dione|Isoxanthine|Xanthin|Xanthic oxide|Pseudoxanthine|1H-Purine-2,6-diol|9H-Purine-2,6-diol|Purine-2,6-diol|1H-Purine-2,6-dione, 3,7-dihydro-|3,7-dihydropurine-2,6-dione|3,7-Dihydro-1H-purine-2,6-dione|2,6(1,3)-Purinedion|2,6-Dioxo-1,2,3,6-tetrahydropurine|USAF CB-17|9H-xanthine|XAN|Purine-2(3H),6(1H)-dione|1H-Purine-2,6-d…	152.11	C5H4N4O2	86.9	217	-0.7	11	3	3	0	InChI=1S/C5H4N4O2/c10-4-2-3(7-1-6-2)8-5(11)9-4/h1H,(H3,6,7,8,9,10,11)	C1=NC2=C(N1)C(=O)NC(=O)N2	C1=NC2=C(N1)C(=O)NC(=O)N2	LRFVTYWOQMYALW-UHFFFAOYSA-N	152.033	152.033
Xanthosine	HMDB0000299		C01762	Endogenous		Metabolome	9-[(2R,3R,4S,5R)-3,4-dihydroxy-5-(hydroxymethyl)oxolan-2-yl]-3H-purine-2,6-dione	Xanthosine	xanthosine|146-80-5|Xanthine riboside|9-beta-D-Ribofuranosylxanthine|2,3-Dihydroxanthosine|beta-D-Ribofuranoside, xanthine-9|UNII-BM66HT53C3|9-((2R,3R,4S,5R)-3,4-Dihydroxy-5-(hydroxymethyl)tetrahydrofuran-2-yl)-9H-purine-2,6-diol|AI3-52693|BM66HT53C3|CHEBI:18107|EINECS 205-679-9|NSC 18930|1H-Purine-2,6-dione, 3,9-dihydro-9-beta-D-ribofuranosyl-|9-[(2R,3R,4S,5R)-3,4-dihydroxy-5-(hydroxymethyl)oxol…	284.23	C10H12N4O6	146	434	-2.4	20	5	7	2	InChI=1S/C10H12N4O6/c15-1-3-5(16)6(17)9(20-3)14-2-11-4-7(14)12-10(19)13-8(4)18/h2-3,5-6,9,15-17H,1H2,(H2,12,13,18,19)/t3-,5-,6-,9-/m1/s1	C1=NC2=C(N1[C@H]3[C@@H]([C@@H]([C@H](O3)CO)O)O)NC(=O)NC2=O	C1=NC2=C(N1C3C(C(C(O3)CO)O)O)NC(=O)NC2=O	UBORTCNDUKBEOP-UUOKFMHZSA-N	284.076	284.076
Xanthurenic acid	HMDB0000881		C02470	Endogenous		Metabolome	8-hydroxy-4-oxo-1H-quinoline-2-carboxylic acid	Xanthurenic acid	xanthurenic acid|59-00-7|4,8-Dihydroxyquinoline-2-carboxylic acid|Xanthuric acid|8-Hydroxykynurenic acid|Xanthurenate|4,8-Dihydroxyquinaldic acid|4,8-Dihydroxyquinaldinic acid|8-hydroxy-4-oxo-1H-quinoline-2-carboxylic acid|2-Quinolinecarboxylic acid, 4,8-dihydroxy-|C10H7NO4|NSC 401570|CCRIS 4429|4,8-Dihydroxy-2-quinolinecarboxylic acid|EINECS 200-410-1|NSC401570|UNII-58LAB1BG8J|BRN 0185954|58LAB1…	205.17	C10H7NO4	86.6	336	0.9	15	3	5	1	InChI=1S/C10H7NO4/c12-7-3-1-2-5-8(13)4-6(10(14)15)11-9(5)7/h1-4,12H,(H,11,13)(H,14,15)	C1=CC2=C(C(=C1)O)NC(=CC2=O)C(=O)O	C1=CC2=C(C(=C1)O)NC(=CC2=O)C(=O)O	FBZONXHGGPHHIY-UHFFFAOYSA-N	205.038	205.038
Acetaminophen	HMDB0001859		C06804	Endogenous		Metabolome	N-(4-hydroxyphenyl)acetamide	Acetaminophen	acetaminophen|Paracetamol|4-Acetamidophenol|103-90-2|Tylenol|APAP|N-(4-Hydroxyphenyl)acetamide|Panadol|N-Acetyl-p-aminophenol|4'-Hydroxyacetanilide|Acetaminofen|Datril|p-Hydroxyacetanilide|Algotropyl|Lonarid|Naprinol|p-Acetamidophenol|Doliprane|Injectapap|Acamol|Acenol|Anelix|Multin|p-Acetaminophenol|Abensanil|Acetagesic|Acetalgin|Biocetamol|Clixodyne|Febridol|Febrilix|Febrolin|Gelocatil|Homoolan…	151.16	C8H9NO2	49.3	139	0.5	11	2	2	1	InChI=1S/C8H9NO2/c1-6(10)9-7-2-4-8(11)5-3-7/h2-5,11H,1H3,(H,9,10)	CC(=O)NC1=CC=C(C=C1)O	CC(=O)NC1=CC=C(C=C1)O	RZVAJINKPMORJF-UHFFFAOYSA-N	151.063	151.063
(-)-caryophyllene oxide	HMDB0036789	DTXSID50859585	C16908	Endogenous	Exogenous	Metabolome	4,12,12-trimethyl-9-methylidene-5-oxatricyclo[8.2.0.04,6]dodecane	Caryophyllene epoxide	13877-94-6|Caryophyllene epoxide|17627-43-9|Caryophylene oxide|4,12,12-trimethyl-9-methylene-5-oxatricyclo[8.2.0.04,6]dodecane|Isocaryophyllene, oxide|Caryophyllene alpha-oxide|5-Oxatricyclo[8.2.0.04,6]dodecane, 4,12,12-trimethyl-9-methylene-|5-Oxatricyclo[8.2.0.04,6]dodecane,4,12,12-trimethyl-9-methylene-|4,12,12-trimethyl-9-methylidene-5-oxatricyclo[8.2.0.04,6]dodecane|EINECS 237-642-8|EINECS 2…	220.35	C15H24O	12.5	330	3.6	16	0	1	0	InChI=1S/C15H24O/c1-10-5-6-13-15(4,16-13)8-7-12-11(10)9-14(12,2)3/h11-13H,1,5-9H2,2-4H3	CC1(CC2C1CCC3(C(O3)CCC2=C)C)C	CC1(CC2C1CCC3(C(O3)CCC2=C)C)C	NVEQFIOZRFFVFW-UHFFFAOYSA-N	220.183	220.183
11ß-hydroxyandrosterone	HMDB0002984	DTXSID301018932	C14606	Endogenous	Exogenous	Metabolome	(3R,5S,8S,9S,10S,11S,13S,14S)-3,11-dihydroxy-10,13-dimethyl-1,2,3,4,5,6,7,8,9,11,12,14,15,16-tetradecahydrocyclopenta[a]phenanthren-17-one	11beta-Hydroxyandrosterone	11beta-Hydroxyandrosterone|57-61-4|11-beta-Hydroxyandrosterone|11-Hydroxyetiocholanolone|11-Hydroxyandrosterone|11|A-Hydroxyandrosterone|UNII-0JYD539GC3|11.beta.-Hydroxyandrosterone|0JYD539GC3|CHEBI:34350|NSC 56288|(3R,5S,8S,9S,10S,11S,13S,14S)-3,11-dihydroxy-10,13-dimethyl-1,2,3,4,5,6,7,8,9,11,12,14,15,16-tetradecahydrocyclopenta[a]phenanthren-17-one|3,11-dihydroxy-10,13-dimethyl-1,2,3,4,5,6,7,8…	306.4	C19H30O3	57.5	489	2.5	22	2	3	0	InChI=1S/C19H30O3/c1-18-8-7-12(20)9-11(18)3-4-13-14-5-6-16(22)19(14,2)10-15(21)17(13)18/h11-15,17,20-21H,3-10H2,1-2H3/t11-,12+,13-,14-,15-,17+,18-,19-/m0/s1	C[C@]12CC[C@H](C[C@@H]1CC[C@@H]3[C@@H]2[C@H](C[C@]4([C@H]3CCC4=O)C)O)O	CC12CCC(CC1CCC3C2C(CC4(C3CCC4=O)C)O)O	PIXFHVWJOVNKQK-PTXZMSDUSA-N	306.219	306.219
18-hete	HMDB0006245	DTXSID30424154		Endogenous	Exogenous	Metabolome	(5Z,8Z,11Z,14Z,18R)-18-hydroxyicosa-5,8,11,14-tetraenoic acid	18-Hydroxy-arachidonic acid	18-hydroxy-arachidonic acid|18(R)-HETE|18(R)-Hydroxyeicosatetraenoic acid|18R-hydroxy-5Z,8Z,11Z,14Z-eicosatetraenoic acid|(18R)-Hydroxyarachidonate|18-Hydroxyarachidonic acid|18-Hydroxyarachidonate|w-Hydroxyarachidonic acid|18-Hydroxyeicosatetraenoate|omega-Hydroxyarachidonic acid|(18R)-Hydroxyarachidonic acid|(18R)-HETE|18(R)-Hydroxyeicosatetraenoate|CHEBI:91132|DTXSID401179171|124411-81-0|LMFA0…	320.5	C20H32O3	57.5	392	4.8	23	2	3	14	InChI=1S/C20H32O3/c1-2-19(21)17-15-13-11-9-7-5-3-4-6-8-10-12-14-16-18-20(22)23/h4-7,10-13,19,21H,2-3,8-9,14-18H2,1H3,(H,22,23)/b6-4-,7-5-,12-10-,13-11-/t19-/m1/s1	CC[C@H](CC/C=C\C/C=C\C/C=C\C/C=C\CCCC(=O)O)O	CCC(CCC=CCC=CCC=CCC=CCCCC(=O)O)O	PPCHNRUZQWLEMF-LFFPGIGVSA-N	320.235	320.235
1-hexadecanoyl-2-(9z-octadecenoyl)-sn-glycero-3-phosphoethanolamine;	HMDB0008927	DTXSID401212159		Endogenous	Exogenous	Metabolome	[(2R)-1-[2-aminoethoxy(hydroxy)phosphoryl]oxy-3-hexadecanoyloxypropan-2-yl] (Z)-octadec-9-enoate	1-Palmitoyl-2-oleoyl-sn-glycero-3-phosphoethanolamine	1-palmitoyl-2-oleoyl-sn-glycero-3-phosphoethanolamine|26662-94-2|UNII-VM33LRU3A6|PE(16:0/18:1(9Z))|EINECS 247-894-0|VM33LRU3A6|POPE|(R)-1-((((2-Aminoethoxy)hydroxyphosphinyl)oxy)methyl)-2-((1-oxohexadecyl)oxy)ethyl oleate|[(2R)-1-[2-aminoethoxy(hydroxy)phosphoryl]oxy-3-hexadecanoyloxypropan-2-yl] (Z)-octadec-9-enoate|1-Hexadecanoyl-2-(9Z-octadecenoyl)-sn-glycero-3-phosphoethanolamine|1-palmitoyl-…	718	C39H76NO8P	134	825	10.4	49	2	9	40	InChI=1S/C39H76NO8P/c1-3-5-7-9-11-13-15-17-18-20-22-24-26-28-30-32-39(42)48-37(36-47-49(43,44)46-34-33-40)35-45-38(41)31-29-27-25-23-21-19-16-14-12-10-8-6-4-2/h17-18,37H,3-16,19-36,40H2,1-2H3,(H,43,44)/b18-17-/t37-/m1/s1	CCCCCCCCCCCCCCCC(=O)OC[C@H](COP(=O)(O)OCCN)OC(=O)CCCCCCC/C=C\CCCCCCCC	CCCCCCCCCCCCCCCC(=O)OCC(COP(=O)(O)OCCN)OC(=O)CCCCCCCC=CCCCCCCCC	FHQVHHIBKUMWTI-OTMQOFQLSA-N	717.531	717.531
1-phenylethanol	HMDB0032619	DTXSID1020859	C07112	Endogenous	Exogenous	Metabolome	1-phenylethanol	1-Phenylethanol	1-Phenylethanol|98-85-1|ALPHA-METHYLBENZYL ALCOHOL|1-Phenylethan-1-ol|Styralyl alcohol|Styrallyl alcohol|Methylphenyl carbinol|1-Phenethyl alcohol|1-Phenylethyl alcohol|Methylphenylcarbinol|13323-81-4|Phenylmethylcarbinol|(1-Hydroxyethyl)benzene|DL-1-Phenylethanol|sec-Phenethyl alcohol|Methyl phenyl carbinol|(+/-)-1-Phenylethanol|DL-1-Phenethylalcohol|alpha-Phenylethanol|1-Phenyl-1-hydroxyethane|…	122.16	C8H10O	20.2	74.6	1.4	9	1	1	1	InChI=1S/C8H10O/c1-7(9)8-5-3-2-4-6-8/h2-7,9H,1H3	CC(C1=CC=CC=C1)O	CC(C1=CC=CC=C1)O	WAPNOHKVXSQRPX-UHFFFAOYSA-N	122.073	122.073
2-anisic acid	HMDB0032604	DTXSID3060376		Endogenous	Exogenous	Metabolome	2-methoxybenzoic acid	2-Methoxybenzoic acid	2-METHOXYBENZOIC ACID|o-Anisic acid|579-75-9|O-Methylsalicylic acid|o-Methoxybenzoic acid|2-Anisic acid|Benzoic acid, 2-methoxy-|Salicylic acid methyl ether|529-75-9|2-Methoxy-benzoic acid|2-Methoxybenzoicacid|NSC 3778|O-Methoxy benzoic acid|Kyselina 2-methoxybenzoova|MFCD00002431|CHEBI:421840|ortho-methoxybenzoic acid|Kyselina 2-methoxybenzoova [Czech]|EINECS 209-447-8|UNII-49WA6Z7GZA|BRN 050992…	152.15	C8H8O3	46.5	144	1.6	11	1	3	2	InChI=1S/C8H8O3/c1-11-7-5-3-2-4-6(7)8(9)10/h2-5H,1H3,(H,9,10)	COC1=CC=CC=C1C(=O)O	COC1=CC=CC=C1C(=O)O	ILUJQPXNXACGAN-UHFFFAOYSA-N	152.047	152.047
2-hydroxyhippuric acid	HMDB0000840	DTXSID70197592	C07588	Endogenous	Exogenous	Metabolome	2-[(2-hydroxybenzoyl)amino]acetic acid	Salicyluric acid	Salicyluric acid|487-54-7|2-Hydroxyhippuric acid|Salicylurate|N-Salicyloylglycine|o-Hydroxyhippuric acid|Salicyloylglycine|Glycine, N-(2-hydroxybenzoyl)-|N-(2-Hydroxybenzoyl)glycine|2-hydroxy hippuric acid|2-(2-hydroxybenzamido)acetic acid|N-o-Hydroxybenzoylglycine|2-Hydroxybenzoylglycine|HIPPURIC ACID, o-HYDROXY-|NSC-87566|Glycine, N-salicyloyl-|2-[(2-hydroxybenzoyl)amino]acetic acid|(2-Hydroxyb…	195.17	C9H9NO4	86.6	229	0.9	14	3	4	3	InChI=1S/C9H9NO4/c11-7-4-2-1-3-6(7)9(14)10-5-8(12)13/h1-4,11H,5H2,(H,10,14)(H,12,13)	C1=CC=C(C(=C1)C(=O)NCC(=O)O)O	C1=CC=C(C(=C1)C(=O)NCC(=O)O)O	ONJSZLXSECQROL-UHFFFAOYSA-N	195.053	195.053
2-hydroxytetracosanoic acid;	HMDB0039540	DTXSID40969526	C17873	Endogenous	Exogenous	Metabolome	2-hydroxytetracosanoic acid	2-Hydroxytetracosanoic acid	2-Hydroxytetracosanoic acid|Cerebronic acid|544-57-0|Phrenosinic acid|DL-Cerebronic acid|Phrenosic acid|2-hydroxylignoceric acid|2-hydroxy-tetracosanoic acid|66QN3B074E|Cerebronsaeure|acide cerebronique|a-hydroxylignoceric acid|2-hydroxy Lignoceric Acid|2-Hydroxy-tetracosansaeure|2-hydroxytetraicosanoic acid|2-hydroxytetraeicosanoic acid|SCHEMBL338278|UNII-66QN3B074E|Tetracosanoic acid, 2-hydroxy…	384.6	C24H48O3	57.5	304	10.7	27	2	3	22	InChI=1S/C24H48O3/c1-2-3-4-5-6-7-8-9-10-11-12-13-14-15-16-17-18-19-20-21-22-23(25)24(26)27/h23,25H,2-22H2,1H3,(H,26,27)	CCCCCCCCCCCCCCCCCCCCCCC(C(=O)O)O	CCCCCCCCCCCCCCCCCCCCCCC(C(=O)O)O	MSUOLNSQHLHDAS-UHFFFAOYSA-N	384.36	384.36
2-keto-4-methylthiobutyric acid	HMDB0001553	DTXSID50207027	C01180	Endogenous	Exogenous	Metabolome	4-methylsulfanyl-2-oxobutanoic acid	4-(Methylsulfanyl)-2-oxobutanoic acid	4-Methylthio-2-oxobutanoic acid|583-92-6|4-(Methylsulfanyl)-2-oxobutanoic acid|2-keto-4-methylthiobutyric acid|alpha-Oxomethionine|alpha-Ketomethionine|4-methylthio-2-oxobutanoate|2-oxo-4-methylthiobutanoate|4-(Methylthio)-2-oxobutanoic acid|4-methylsulfanyl-2-oxobutanoic acid|4-Methylmercapto-2-oxobutyrate|gamma-Methiol-keto-butyric acid|2-Oxo-4-thiomethylbutyric acid|alpha-Keto-gamma-methiolbut…	148.18	C5H8O3S	79.7	121	0.3	9	1	4	4	InChI=1S/C5H8O3S/c1-9-3-2-4(6)5(7)8/h2-3H2,1H3,(H,7,8)	CSCCC(=O)C(=O)O	CSCCC(=O)C(=O)O	SXFSQZDSUWACKX-UHFFFAOYSA-N	148.019	148.019
2-methylglutaric acid	HMDB0000422	DTXSID4021632	C02930	Endogenous	Exogenous	Metabolome	2-methylpentanedioic acid	2-Methylglutaric acid	2-METHYLGLUTARIC ACID|2-Methylpentanedioic acid|617-62-9|18069-17-5|alpha-Methylglutaric acid|Pentanedioic acid, 2-methyl-|Glutaric acid, 2-methyl-|2-Methylglutarate|.alpha.-Methylglutaric acid|2-methyl-glutaric acid|Pentanedioic acid,2-methyl-|NSC408456|alpha-Methylglutarate|2-methyl-pentanedioic acid|2-Methylglutaric acid, 98%|UNII-U6769P7A6Y|DTXSID4021632|CHEBI:68567|U6769P7A6Y|NSC 5941|NSC-59…	146.14	C6H10O4	74.6	141	0.1	10	2	4	4	InChI=1S/C6H10O4/c1-4(6(9)10)2-3-5(7)8/h4H,2-3H2,1H3,(H,7,8)(H,9,10)	CC(CCC(=O)O)C(=O)O	CC(CCC(=O)O)C(=O)O	AQYCMVICBNBXNA-UHFFFAOYSA-N	146.058	146.058
3-hydroxyhippuric acid	HMDB0006116	DTXSID30167650		Endogenous	Exogenous	Metabolome	2-[(3-hydroxybenzoyl)amino]acetic acid	3-Hydroxyhippuric acid	3-hydroxyhippuric acid|m-Hydroxyhippuric acid|1637-75-8|(3-Hydroxybenzoylamino)acetic acid|2-[(3-hydroxyphenyl)formamido]acetic acid|Glycine, N-(3-hydroxybenzoyl)-|N-m-Hydroxylbenzoylglycine|3-Hydroxybenzoylglycine|UNII-17HCX0HNRT|17HCX0HNRT|CHEMBL447627|CHEBI:70824|m-Hydroxyhippurate|3-Hydroxyhippurate|3XH|m-Hydroxyhippuricacid|3-Hydroxyhippuricacid|2-[(3-hydroxybenzoyl)amino]acetic acid|(3-hydr…	195.17	C9H9NO4	86.6	229	0	14	3	4	3	InChI=1S/C9H9NO4/c11-7-3-1-2-6(4-7)9(14)10-5-8(12)13/h1-4,11H,5H2,(H,10,14)(H,12,13)	C1=CC(=CC(=C1)O)C(=O)NCC(=O)O	C1=CC(=CC(=C1)O)C(=O)NCC(=O)O	XDOFWFNMYJRHEW-UHFFFAOYSA-N	195.053	195.053
3-methylglutaconic acid	HMDB0000522	DTXSID80863615		Endogenous	Exogenous	Metabolome	(E)-3-methylpent-2-enedioic acid	3-Methylglutaconic acid	3-Methylglutaconic acid|5746-90-7|(E)-3-methylpent-2-enedioic acid|(E)-3-methylglutaconic acid|(2E)-3-methylpent-2-enedioic acid|372-42-9|3E-methylglutaconic acid|NSC-249232|3-methyl-2E-pentenedioic acid|CHEBI:37245|3-methylpent-2-enedioic acid|b-Methylglutaconate|2-Pentenedioic acid, 3-methyl-, (2E)-|3-Methylglutaconate|15649-56-6|F4N4BX780X|NSC 249232|beta-Methylglutaconate|b-Methylglutaconic a…	144.12	C6H8O4	74.6	180	0.3	10	2	4	3	InChI=1S/C6H8O4/c1-4(2-5(7)8)3-6(9)10/h2H,3H2,1H3,(H,7,8)(H,9,10)/b4-2+	C/C(=C\C(=O)O)/CC(=O)O	CC(=CC(=O)O)CC(=O)O	WKRBKYFIJPGYQC-DUXPYHPUSA-N	144.042	144.042
3-methylglutaric acid	HMDB0000752	DTXSID50211649		Endogenous	Exogenous	Metabolome	3-methylpentanedioic acid	3-Methylglutaric acid	3-METHYLGLUTARIC ACID|626-51-7|3-Methylpentanedioic acid|Pentanedioic acid, 3-methyl-|Methylglutaric acid|3-methyl-pentanedioic acid|beta-Methylglutaric acid|b-Methylglutaric acid|.beta.-Methylglutaric acid|UNII-3Q0P190C7B|3-Methylpentanedioic--d4 Acid|3Q0P190C7B|EINECS 210-951-5|MFCD00002727|NSC 14870|NSC-14870|3-Methylglutaricacid|1219798-68-1|Methylglutarate|b-Methylglutarate|3-Methylglutarate…	146.14	C6H10O4	74.6	125	0.1	10	2	4	4	InChI=1S/C6H10O4/c1-4(2-5(7)8)3-6(9)10/h4H,2-3H2,1H3,(H,7,8)(H,9,10)	CC(CC(=O)O)CC(=O)O	CC(CC(=O)O)CC(=O)O	XJMMNTGIMDZPMU-UHFFFAOYSA-N	146.058	146.058
4-acetamidobutanoate	HMDB0003681	DTXSID50184344	C02946	Endogenous	Exogenous	Metabolome	4-acetamidobutanoic acid	4-Acetamidobutyric acid	4-Acetamidobutyric acid|4-acetamidobutanoic acid|3025-96-5|4-(Acetylamino)butanoic acid|N-Acetyl-4-aminobutyric acid|N-Acetyl-4-aminobutanoic acid|N-acetyl GABA|Butanoic acid, 4-(acetylamino)-|BUTYRIC ACID, 4-ACETAMIDO-|4-Acetamidobutanoate|N-Acetyl-gamma-aminobutyrate|gamma-Acetylaminobutyric acid|DF 469|NSC 27423|N4-Acetylaminobutanoate|N-Acetyl-.gamma.-aminobutyric acid|EINECS 221-186-1|N4-Ace…	145.16	C6H11NO3	66.4	133	-0.6	10	2	3	4	InChI=1S/C6H11NO3/c1-5(8)7-4-2-3-6(9)10/h2-4H2,1H3,(H,7,8)(H,9,10)	CC(=O)NCCCC(=O)O	CC(=O)NCCCC(=O)O	UZTFMUBKZQVKLK-UHFFFAOYSA-N	145.074	145.074
4-aminobenzoic acid	HMDB0001392	DTXSID6024466	C00568	Endogenous	Exogenous	Metabolome	4-aminobenzoic acid	4-Aminobenzoic acid	4-aminobenzoic acid|150-13-0|p-aminobenzoic acid|PABA|para-aminobenzoic acid|Vitamin BX|AMINOBENZOIC ACID|p-Carboxyaniline|4-Carboxyaniline|p-Carboxyphenylamine|Hachemina|Paraminol|Sunbrella|Benzoic acid, 4-amino-|1-Amino-4-carboxybenzene|Pabacyd|Pabafilm|Pabamine|Paranate|Amben|Potaba|Romavit|Bacterial vitamin H1|Vitamin H'|Anticanitic vitamin|Chromotrichia factor|RVPaba Lipstick|Papacidum|Rvpab…	137.14	C7H7NO2	63.3	128	0.8	10	2	3	1	InChI=1S/C7H7NO2/c8-6-3-1-5(2-4-6)7(9)10/h1-4H,8H2,(H,9,10)	C1=CC(=CC=C1C(=O)O)N	C1=CC(=CC=C1C(=O)O)N	ALYNCZNDIQEVRV-UHFFFAOYSA-N	137.048	137.048
4-hydroxybenzoic acid	HMDB0000500	DTXSID3026647	C00156	Endogenous	Exogenous	Metabolome	4-hydroxybenzoic acid	4-Hydroxybenzoic acid	4-HYDROXYBENZOIC ACID|99-96-7|p-Hydroxybenzoic acid|4-Carboxyphenol|p-Salicylic acid|Benzoic acid, 4-hydroxy-|para-Hydroxybenzoic acid|Benzoic acid, p-hydroxy-|p-carboxyphenol|Paraben-acid|4-Hydroxybenzoesaeure|p-Oxybenzoesaure|4-hydroxy benzoic acid|Kyselina 4-hydroxybenzoova|p-Oxybenzoesaure [German]|4-Hydroxybenzoicacid|NSC 4961|PHBA|parahydroxybenzoic acid|Acido p-idrossibenzoico|4-hydroxy-be…	138.12	C7H6O3	57.5	125	1.6	10	2	3	1	InChI=1S/C7H6O3/c8-6-3-1-5(2-4-6)7(9)10/h1-4,8H,(H,9,10)	C1=CC(=CC=C1C(=O)O)O	C1=CC(=CC=C1C(=O)O)O	FJKROLUGYXJWQN-UHFFFAOYSA-N	138.032	138.032
4-hydroxybutyric acid (ghb)	HMDB0000710	DTXSID2074740	C01991	Endogenous	Exogenous	Metabolome	4-hydroxybutanoic acid	4-Hydroxybutanoic acid	4-Hydroxybutanoic acid|4-Hydroxybutyric acid|gamma-Hydroxybutyric acid|gamma-Hydroxybutyrate|591-81-1|Xyrem|4-hydroxy-butyric acid|Butanoic acid, 4-hydroxy-|Oxybate|4-Hydroxybutanoate|Gamma Hydroxybutyric Acid|Anetamin|4-Hydroxybuttersaeure|4-hydroxy-butanoic acid|GHB|oxy-n-butyric acid|Butyric acid, 4-hydroxy-|Oxybate sodium|3-carboxypropoxy acid|4-Hydroxyalkanoic acid|4-Hydroxycarboxylic acid|g…	104.1	C4H8O3	57.5	60	-0.6	7	2	3	3	InChI=1S/C4H8O3/c5-3-1-2-4(6)7/h5H,1-3H2,(H,6,7)	C(CC(=O)O)CO	C(CC(=O)O)CO	SJZRECIVHVDYJC-UHFFFAOYSA-N	104.047	104.047
4-hydroxyphenylpyruvic acid	HMDB0000707	DTXSID80166017	C01179	Endogenous	Exogenous	Metabolome	3-(4-hydroxyphenyl)-2-oxopropanoic acid	4-Hydroxyphenylpyruvic acid	4-Hydroxyphenylpyruvic acid|156-39-8|3-(4-Hydroxyphenyl)-2-oxopropanoic acid|Testacid|p-Hydroxyphenylpyruvic acid|4-hydroxyphenylpyruvate|3-(4-Hydroxyphenyl)pyruvic acid|Testacide|(P-HYDROXYPHENYL)PYRUVIC ACID|3-(p-Hydroxyphenyl)pyruvic acid|(4-hydroxyphenyl)pyruvic acid|p-hydroxyphenylpyruvate|3-(p-Hydroxyphenyl)-2-oxopropanoic acid|Pyruvic acid, (p-hydroxyphenyl)-|3-(4-HYDROXY-PHENYL)PYRUVIC AC…	180.16	C9H8O4	74.6	204	0.9	13	2	4	3	InChI=1S/C9H8O4/c10-7-3-1-6(2-4-7)5-8(11)9(12)13/h1-4,10H,5H2,(H,12,13)	C1=CC(=CC=C1CC(=O)C(=O)O)O	C1=CC(=CC=C1CC(=O)C(=O)O)O	KKADPXVIOXHVKN-UHFFFAOYSA-N	180.042	180.042
4-toluic acid	HMDB0029635	DTXSID6021618	C01454	Endogenous	Exogenous	Metabolome	4-methylbenzoic acid	4-Methylbenzoic acid	4-Methylbenzoic acid|P-TOLUIC ACID|99-94-5|4-Toluic acid|p-Methylbenzoic acid|Benzoic acid, 4-methyl-|Crithminic acid|p-Toluylic acid|p-Carboxytoluene|para-Toluic acid|4-Methyl-Benzoic Acid|Toluate|Toluenecarboxylic acid|NSC 2215|MFCD00002565|4-Methyl benzoic acid|EINECS 202-803-3|UNII-A26GBX5SSV|A26GBX5SSV|BRN 0507600|AI3-15627|DTXSID6021618|p-toluic-2,3,5,6-d4 acid|CHEBI:36635|NSC-2215|Supporte…	136.15	C8H8O2	37.3	123	2.3	10	1	2	1	InChI=1S/C8H8O2/c1-6-2-4-7(5-3-6)8(9)10/h2-5H,1H3,(H,9,10)	CC1=CC=C(C=C1)C(=O)O	CC1=CC=C(C=C1)C(=O)O	LPNBBFKOUUSUDB-UHFFFAOYSA-N	136.052	136.052
5-aminovaleric acid	HMDB0003355	DTXSID70216212	C00431	Endogenous	Exogenous	Metabolome	5-aminopentanoic acid	5-Aminovaleric acid	5-Aminovaleric acid|5-Aminopentanoic acid|660-88-8|Homopiperidinic acid|Pentanoic acid, 5-amino-|H-5-Ava-OH|5-amino-pentanoic acid|Valeric acid, 5-amino-|delta-Amino-n-valeric acid|delta-Aminovaleric acid|5-aminopentanoate|5-AMINO-N-VALERIC ACID|MFCD00008232|5-Aminopentanoicacid|5-aminovalerate|CHEBI:15887|5-ammoniopentanoate|.delta.-Aminovaleric acid|Delta-Aminovalerianic Acid|.delta.-Amino-n-va…	117.15	C5H11NO2	63.3	72.8	-2.6	8	2	3	4	InChI=1S/C5H11NO2/c6-4-2-1-3-5(7)8/h1-4,6H2,(H,7,8)	C(CCN)CC(=O)O	C(CCN)CC(=O)O	JJMDCOVWQOJGCB-UHFFFAOYSA-N	117.079	117.079
5-hepe	HMDB0005081	DTXSID001258761		Endogenous	Exogenous	Metabolome	(6E,8Z,11Z,14Z,17Z)-5-hydroxyicosa-6,8,11,14,17-pentaenoic acid	5-Hydroxyeicosapentaenoic acid	5-Hepe|5-Hydroxyeicosapentaenoic acid|83952-40-3|(+/-)5-HEPE|5-Hydroxy-6,8,11,14,17-eicosapentaenoic acid|(+/-)-5-HEPE|5-Hydroxyeicosapentaenoate|(6E,8Z,11Z,14Z,17Z)-5-hydroxyicosa-6,8,11,14,17-pentaenoic acid|(+/-)-5-hydroxy-6E,8Z,11Z,14Z,17Z-eicosapentaenoic acid|5(S)-HEPE|BML1-C02|SCHEMBL5886684|CHEBI:72801|FTAGQROYQYQRHF-FCWZHQICSA-N|(??)5-HEPE|DTXSID001258761|(+-)-5-HEPE|92008-51-0|LMFA03070…	318.4	C20H30O3	57.5	428	4.6	23	2	3	13	InChI=1S/C20H30O3/c1-2-3-4-5-6-7-8-9-10-11-12-13-14-16-19(21)17-15-18-20(22)23/h3-4,6-7,9-10,12-14,16,19,21H,2,5,8,11,15,17-18H2,1H3,(H,22,23)/b4-3-,7-6-,10-9-,13-12-,16-14+	CC/C=C\C/C=C\C/C=C\C/C=C\C=C\C(CCCC(=O)O)O	CCC=CCC=CCC=CCC=CC=CC(CCCC(=O)O)O	FTAGQROYQYQRHF-FCWZHQICSA-N	318.219	318.219
6-hydroxynicotinic acid	HMDB0002658	DTXSID0057754	C01020	Endogenous	Exogenous	Metabolome	6-oxo-1H-pyridine-3-carboxylic acid	6-Hydroxynicotinic acid	6-Hydroxynicotinic acid|5006-66-6|6-hydroxypyridine-3-carboxylic acid|2-Hydroxy-5-pyridinecarboxylic acid|6-Hydroxy nicotinic acid|6-Hydroxynicotinate|2-Pyridone-5-carboxylic acid|2-Hydroxypyridine-5-carboxylic acid|6-oxo-1,6-dihydropyridine-3-carboxylic acid|6-Hydroxy-nicotinic acid|3-Pyridinecarboxylic acid, 1,6-dihydro-6-oxo-|6-hydroxyniacin|6-oxo-1H-pyridine-3-carboxylic acid|1,6-Dihydro-6-ox…	139.11	C6H5NO3	66.4	239	-0.5	10	2	3	1	InChI=1S/C6H5NO3/c8-5-2-1-4(3-7-5)6(9)10/h1-3H,(H,7,8)(H,9,10)	C1=CC(=O)NC=C1C(=O)O	C1=CC(=O)NC=C1C(=O)O	BLHCMGRVFXRYRN-UHFFFAOYSA-N	139.027	139.027
7-dehydrocholesterol	HMDB0000032	DTXSID20861933	C01164	Endogenous	Exogenous	Metabolome	(3S,9S,10R,13R,14R,17R)-10,13-dimethyl-17-[(2R)-6-methylheptan-2-yl]-2,3,4,9,11,12,14,15,16,17-decahydro-1H-cyclopenta[a]phenanthren-3-ol	7-Dehydrocholesterol	7-Dehydrocholesterol|434-16-2|Provitamin D3|Dehydrocholesterol|7,8-Didehydrocholesterol|Cholesta-5,7-dien-3beta-ol|7-DHC|(-)-7-Dehydrocholesterol|Dehydrocholesterin|(3beta)-Cholesta-5,7-dien-3-ol|7-Dehydrocholesterin|delta7-Cholesterol|Cholesta-5,7-dien-3-ol|5,7-Cholestadien-3-beta-ol|delta5,7-Cholesterol|NSC 18159|5,7-Cholestandien-3beta-ol|(3beta)-7-Dehydro Cholesterol|7-dehydro-cholesterol|(3S…	384.6	C27H44O	20.2	643	8	28	1	1	5	InChI=1S/C27H44O/c1-18(2)7-6-8-19(3)23-11-12-24-22-10-9-20-17-21(28)13-15-26(20,4)25(22)14-16-27(23,24)5/h9-10,18-19,21,23-25,28H,6-8,11-17H2,1-5H3/t19-,21+,23-,24+,25+,26+,27-/m1/s1	C[C@H](CCCC(C)C)[C@H]1CC[C@@H]2[C@@]1(CC[C@H]3C2=CC=C4[C@@]3(CC[C@@H](C4)O)C)C	CC(C)CCCC(C)C1CCC2C1(CCC3C2=CC=C4C3(CCC(C4)O)C)C	UCTLRSWJYQTBFZ-DDPQNLDTSA-N	384.339	384.339
Acrylic acid	HMDB0031647	DTXSID0039229	C00511	Endogenous	Exogenous	Metabolome	prop-2-enoic acid	Acrylic acid	ACRYLIC ACID|2-Propenoic acid|79-10-7|prop-2-enoic acid|Vinylformic acid|Propenoic acid|Acroleic acid|Ethylenecarboxylic acid|Propene acid|ACRYLATE|Propenoate|Glacial acrylic acid|Kyselina akrylova|Acrylic acid, glacial|9003-01-4|RCRA waste number U008|Acide acrylique|Acido acrilio|Caswell No. 009A|Carbopol 934p|NSC 4765|CCRIS 737|Acido acrilio [Spanish]|HSDB 1421|Acide acrylique [French]|Kyselin…	72.06	C3H4O2	37.3	55.9	0.3	5	1	2	1	InChI=1S/C3H4O2/c1-2-3(4)5/h2H,1H2,(H,4,5)	C=CC(=O)O	C=CC(=O)O	NIXOWILDQLNWCW-UHFFFAOYSA-N	72.0211	72.0211
Butyric acid	HMDB0000039	DTXSID8021515	C00246	Endogenous	Exogenous	Metabolome	butanoic acid	Butyric Acid	butyric acid|butanoic acid|107-92-6|n-Butyric acid|n-Butanoic acid|propylformic acid|ethylacetic acid|1-propanecarboxylic acid|butyrate|Butanic acid|1-Butyric acid|Buttersaeure|butanoate|Butyric acid (natural)|Kyselina maselna|FEMA No. 2221|Propanecarboxylic acid|1-butanoic acid|acide butyrique|butoic acid|Buttersaeure [German]|Butyricum acidum|FEMA Number 2221|CCRIS 6552|HSDB 940|Kyselina maseln…	88.11	C4H8O2	37.3	49.5	0.8	6	1	2	2	InChI=1S/C4H8O2/c1-2-3-4(5)6/h2-3H2,1H3,(H,5,6)	CCCC(=O)O	CCCC(=O)O	FERIUCNNQQJTOY-UHFFFAOYSA-N	88.0524	88.0524
Caprylic acid	HMDB0000482	DTXSID3021645	C06423	Endogenous	Exogenous	Metabolome	octanoic acid	Octanoic acid	octanoic acid|caprylic acid|124-07-2|n-octanoic acid|Octylic acid|n-caprylic acid|octoic acid|n-octylic acid|n-Octoic acid|1-heptanecarboxylic acid|Enantic acid|Octic acid|C-8 acid|Caprylsaeure|FEMA No. 2799|Kaprylsaeure|Hexacid 898|Acido octanoico|0ctanoic acid|Acide octanoique|1-octanoic acid|Acidum octanocium|Kyselina kaprylova|capryloate|C8:0|octylate|Octansaeure|Caprylic acid (natural)|Acide…	144.21	C8H16O2	37.3	89.3	3	10	1	2	6	InChI=1S/C8H16O2/c1-2-3-4-5-6-7-8(9)10/h2-7H2,1H3,(H,9,10)	CCCCCCCC(=O)O	CCCCCCCC(=O)O	WWZKQHOCKIZLMA-UHFFFAOYSA-N	144.115	144.115
Carvone	HMDB0035824	DTXSID8047426	C11383	Endogenous	Exogenous	Metabolome	2-methyl-5-prop-1-en-2-ylcyclohex-2-en-1-one	Carvone, (+/-)-	CARVONE|99-49-0|2-methyl-5-(prop-1-en-2-yl)cyclohex-2-enone|Karvon|1-Carvone|p-Mentha-6,8-dien-2-one|dl-Carvone|2-Methyl-5-isopropenyl-2-cyclohexenone|Carvol|Carvone (natural)|Carvone [ISO]|D-Cavone|limonen-6-one|FEMA Number 2249|6,8(9)-p-Menthadien-2-one|6,8-p-Menthadien-2-on|NCI-C55867|(+-)-Carvone|2-Methyl-5-(1-methylethenyl)-2-cyclohexen-1-one|(+/-)-carvone|FEMA No. 2249|2-Cyclohexen-1-one, 2…	150.22	C10H14O	17.1	223	2.4	11	0	1	1	InChI=1S/C10H14O/c1-7(2)9-5-4-8(3)10(11)6-9/h4,9H,1,5-6H2,2-3H3	CC1=CCC(CC1=O)C(=C)C	CC1=CCC(CC1=O)C(=C)C	ULDHMXUKGWMISQ-UHFFFAOYSA-N	150.104	150.104
Cer(d18:0/16:0)	HMDB0011760	DTXSID80415274		Endogenous	Exogenous	Metabolome	N-[(2S,3R)-1,3-dihydroxyoctadecan-2-yl]hexadecanamide	N-(hexadecanoyl)-sphinganine	N-(hexadecanoyl)-sphinganine|5966-29-0|C16 dihydroceramide|N-palmitoyl-D-erythro-sphinganine|Cer(d18:0/16:0)|C16DH Cer|N-Hexadecanoylsphinganine|N-(palmitoyl)-dihydroceramide|N-(hexadecanoyl)-dihydroceramide|N-[(2S,3R)-1,3-dihydroxyoctadecan-2-yl]hexadecanamide|N-palmitoyldihydrosphingosine|N-palmitoylsphinganine|C16 dihydro Ceramide (d18:0/16:0)|C16-Dihydroceramide|Ceramide d34:0|LMSP02020001|N-…	539.9	C34H69NO3	69.6	471	13.4	38	3	3	31	InChI=1S/C34H69NO3/c1-3-5-7-9-11-13-15-17-19-21-23-25-27-29-33(37)32(31-36)35-34(38)30-28-26-24-22-20-18-16-14-12-10-8-6-4-2/h32-33,36-37H,3-31H2,1-2H3,(H,35,38)/t32-,33+/m0/s1	CCCCCCCCCCCCCCC[C@H]([C@H](CO)NC(=O)CCCCCCCCCCCCCCC)O	CCCCCCCCCCCCCCCC(C(CO)NC(=O)CCCCCCCCCCCCCCC)O	GCGTXOVNNFGTPQ-JHOUSYSJSA-N	539.528	539.528
Chenodeoxycholate	HMDB0000518	DTXSID2020260	C02528	Endogenous	Exogenous	Metabolome	(4R)-4-[(3R,5S,7R,8R,9S,10S,13R,14S,17R)-3,7-dihydroxy-10,13-dimethyl-2,3,4,5,6,7,8,9,11,12,14,15,16,17-tetradecahydro-1H-cyclopenta[a]phenanthren-17-yl]pentanoic acid	Chenodeoxycholic acid	chenodeoxycholic acid|Chenodiol|474-25-9|Chenix|Chenic acid|Cdca|Chenodeoxycholate|Chenodesoxycholic acid|Gallodesoxycholic acid|Chendol|Anthropodeoxycholic acid|Anthropodesoxycholic acid|Chenofalk|Anthropododesoxycholic acid|Chenodesoxycholsaeure|Chenodiol [USAN]|Chenocol|Chenossil|Cholanorm|Fluibil|Henohol|Xenbilox|Chenique Acid|Chenocholic acid|3alpha,7alpha-Dihydroxy-5beta-cholan-24-oic acid|…	392.6	C24H40O4	77.8	605	4.9	28	3	4	4	InChI=1S/C24H40O4/c1-14(4-7-21(27)28)17-5-6-18-22-19(9-11-24(17,18)3)23(2)10-8-16(25)12-15(23)13-20(22)26/h14-20,22,25-26H,4-13H2,1-3H3,(H,27,28)/t14-,15+,16-,17-,18+,19+,20-,22+,23+,24-/m1/s1	C[C@H](CCC(=O)O)[C@H]1CC[C@@H]2[C@@]1(CC[C@H]3[C@H]2[C@@H](C[C@H]4[C@@]3(CC[C@H](C4)O)C)O)C	CC(CCC(=O)O)C1CCC2C1(CCC3C2C(CC4C3(CCC(C4)O)C)O)C	RUDATBOHQWOJDD-BSWAIDMHSA-N	392.293	392.293
Citral	HMDB0035078	DTXSID6024836	C01499	Endogenous	Exogenous	Metabolome	(2E)-3,7-dimethylocta-2,6-dienal	Citral	Citral|GERANIAL|5392-40-5|trans-Citral|(2E)-3,7-dimethylocta-2,6-dienal|3,7-dimethylocta-2,6-dienal|Citral a|141-27-5|geranialdehyde|3,7-Dimethyl-2,6-octadienal|(E)-Citral|geranal|Geranaldehyde|alpha-Citral|Lemsyn GB|Genanial|(E)-Geranial|beta-Geranial|2,6-Octadienal, 3,7-dimethyl-|(E)-3,7-Dimethylocta-2,6-dienal|Citral alpha|(E)-Neral|147060-73-9|Citral (natural)|2,6-Octadienal, 3,7-dimethyl-, (…	152.23	C10H16O	17.1	171	3	11	0	1	4	InChI=1S/C10H16O/c1-9(2)5-4-6-10(3)7-8-11/h5,7-8H,4,6H2,1-3H3/b10-7+	CC(=CCC/C(=C/C=O)/C)C	CC(=CCCC(=CC=O)C)C	WTEVQBCEXWBHNA-JXMROGBWSA-N	152.12	152.12
Coprocholic acid	HMDB0000601	DTXSID80862168	C04722	Endogenous	Exogenous	Metabolome	(6R)-2-methyl-6-[(3R,5S,7R,8R,9S,10S,12S,13R,14S,17R)-3,7,12-trihydroxy-10,13-dimethyl-2,3,4,5,6,7,8,9,11,12,14,15,16,17-tetradecahydro-1H-cyclopenta[a]phenanthren-17-yl]heptanoic acid	3Alpha,7Alpha,12Alpha-trihydroxy-5Beta-cholestan-26-oic acid	Trihydroxycholestanoic acid|547-98-8|3Alpha,7Alpha,12Alpha-trihydroxy-5Beta-cholestan-26-oic acid|Coprocholic acid|3,7,12-trihydroxycholestan-26-oic acid|(6R)-2-methyl-6-[(3R,5S,7R,8R,9S,10S,12S,13R,14S,17R)-3,7,12-trihydroxy-10,13-dimethyl-2,3,4,5,6,7,8,9,11,12,14,15,16,17-tetradecahydro-1H-cyclopenta[a]phenanthren-17-yl]heptanoic acid|3alpha,7alpha,12alpha-Trihydroxy-5beta-cholestanoic acid|(3a…	450.7	C27H46O5	98	696	5.2	32	4	5	6	InChI=1S/C27H46O5/c1-15(6-5-7-16(2)25(31)32)19-8-9-20-24-21(14-23(30)27(19,20)4)26(3)11-10-18(28)12-17(26)13-22(24)29/h15-24,28-30H,5-14H2,1-4H3,(H,31,32)/t15-,16?,17+,18-,19-,20+,21+,22-,23+,24+,26+,27-/m1/s1	C[C@H](CCCC(C)C(=O)O)[C@H]1CC[C@@H]2[C@@]1([C@H](C[C@H]3[C@H]2[C@@H](C[C@H]4[C@@]3(CC[C@H](C4)O)C)O)O)C	CC(CCCC(C)C(=O)O)C1CCC2C1(C(CC3C2C(CC4C3(CCC(C4)O)C)O)O)C	CNWPIIOQKZNXBB-VCVMUKOKSA-N	450.335	450.335
Corticosterone	HMDB0001547	DTXSID6022474	C02140	Endogenous	Exogenous	Metabolome	(8S,9S,10R,11S,13S,14S,17S)-11-hydroxy-17-(2-hydroxyacetyl)-10,13-dimethyl-1,2,6,7,8,9,11,12,14,15,16,17-dodecahydrocyclopenta[a]phenanthren-3-one	Corticosterone	CORTICOSTERONE|50-22-6|17-Deoxycortisol|Kendall's compound B|Reichstein's substance H|Corticosteron|11beta,21-Dihydroxyprogesterone|Reichstein's B|11-Hydroxycorticoaldosterone|(11beta)-11,21-Dihydroxypregn-4-ene-3,20-dione|11beta,21-Dihydroxy-4-pregnene-3,20-dione|4-Pregnene-11beta,21-diol-3,20-dione|11,21-Dihydroxyprogesterone|11Beta,21-dihydroxypregn-4-ene-3,20-dione|NSC-9705|11,12-Dihydroxypro…	346.5	C21H30O4	74.6	638	1.9	25	2	4	2	InChI=1S/C21H30O4/c1-20-8-7-13(23)9-12(20)3-4-14-15-5-6-16(18(25)11-22)21(15,2)10-17(24)19(14)20/h9,14-17,19,22,24H,3-8,10-11H2,1-2H3/t14-,15-,16+,17-,19+,20-,21-/m0/s1	C[C@]12CCC(=O)C=C1CC[C@@H]3[C@@H]2[C@H](C[C@]4([C@H]3CC[C@@H]4C(=O)CO)C)O	CC12CCC(=O)C=C1CCC3C2C(CC4(C3CCC4C(=O)CO)C)O	OMFXVFTZEKFJBZ-HJTSIMOOSA-N	346.214	346.214
Cortisol	HMDB0000063	DTXSID7020714	C00735	Endogenous	Exogenous	Metabolome	(8S,9S,10R,11S,13S,14S,17R)-11,17-dihydroxy-17-(2-hydroxyacetyl)-10,13-dimethyl-2,6,7,8,9,11,12,14,15,16-decahydro-1H-cyclopenta[a]phenanthren-3-one	Hydrocortisone	hydrocortisone|Cortisol|50-23-7|Acticort|Cetacort|Cortef|Hydrasson|Hydrocortisyl|Hydrocortone|Cobadex|Hytone|Cortenema|Cortril|Dermacort|Proctocort|Hycort|Signef|17-Hydroxycorticosterone|Optef|Kendall's compound F|Cort-Dome|Cortanal|Corticreme|Cortifan|Cortiment|Cortispray|Cortonema|Dermolate|Efcorbin|Efcortelan|Eldecort|Ficortril|Genacort|Hycortol|Hycortole|Penecort|Permicort|Tarcortin|Traumaide…	362.5	C21H30O5	94.8	684	1.6	26	3	5	2	InChI=1S/C21H30O5/c1-19-7-5-13(23)9-12(19)3-4-14-15-6-8-21(26,17(25)11-22)20(15,2)10-16(24)18(14)19/h9,14-16,18,22,24,26H,3-8,10-11H2,1-2H3/t14-,15-,16-,18+,19-,20-,21-/m0/s1	C[C@]12CCC(=O)C=C1CC[C@@H]3[C@@H]2[C@H](C[C@]4([C@H]3CC[C@@]4(C(=O)CO)O)C)O	CC12CCC(=O)C=C1CCC3C2C(CC4(C3CCC4(C(=O)CO)O)C)O	JYGXADMDTFJGBT-VWUMJDOOSA-N	362.209	362.209
Desoxycortone	HMDB0000016	DTXSID0045254	C03205	Endogenous	Exogenous	Metabolome	(8S,9S,10R,13S,14S,17S)-17-(2-hydroxyacetyl)-10,13-dimethyl-1,2,6,7,8,9,11,12,14,15,16,17-dodecahydrocyclopenta[a]phenanthren-3-one	Desoxycortone	Desoxycortone|desoxycorticosterone|11-Deoxycorticosterone|Deoxycorticosterone|21-Hydroxyprogesterone|Cortexone|64-85-7|Deoxycortone|11-Desoxycorticosterone|Reichstein's substance Q|4-Pregnen-21-ol-3,20-dione|Desossicortone|Desoxicortonum|Desoxycorticosteronum|Kendall's desoxy compound B|11-Dehydroxycorticosterone|Corticosterone, 11-deoxy-|21-HYDROXYPREGN-4-ENE-3,20-DIONE|21-Hydroxy-4-pregnene-3,2…	330.5	C21H30O3	54.4	606	2.9	24	1	3	2	InChI=1S/C21H30O3/c1-20-9-7-14(23)11-13(20)3-4-15-16-5-6-18(19(24)12-22)21(16,2)10-8-17(15)20/h11,15-18,22H,3-10,12H2,1-2H3/t15-,16-,17-,18+,20-,21-/m0/s1	C[C@]12CC[C@H]3[C@H]([C@@H]1CC[C@@H]2C(=O)CO)CCC4=CC(=O)CC[C@]34C	CC12CCC3C(C1CCC2C(=O)CO)CCC4=CC(=O)CCC34C	ZESRJSPZRDMNHY-YFWFAHHUSA-N	330.219	330.219
Dl-tryptophan	HMDB0030396	DTXSID0021418	C00806	Endogenous	Exogenous	Metabolome	(2R)-2-amino-3-(1H-indol-3-yl)propanoic acid	D-Tryptophan	D-Tryptophan|153-94-6|H-D-Trp-OH|D(+)-Tryptophan|(R)-Tryptophan|D-TRYPTOPHANE|(+)-Tryptophan|(2R)-2-amino-3-(1H-indol-3-yl)propanoic acid|D-Trytophane|Tryptophan, D-|H-D-Typ-OH|D-Trp|EINECS 205-819-9|NSC 97942|UNII-7NS97N9H1G|7NS97N9H1G|CHEMBL292303|DTR|DTXSID0046989|CHEBI:16296|(R)-(+)-2-Amino-3-(3-indolyl)propionic Acid|D-Tryptophan-d5|NSC-97942|D-Trp-OH|NCGC00093372-02|MFCD00005647|D-(+)-Trypt…	204.22	C11H12N2O2	79.1	245	-1.1	15	3	3	3	InChI=1S/C11H12N2O2/c12-9(11(14)15)5-7-6-13-10-4-2-1-3-8(7)10/h1-4,6,9,13H,5,12H2,(H,14,15)/t9-/m1/s1	C1=CC=C2C(=C1)C(=CN2)C[C@H](C(=O)O)N	C1=CC=C2C(=C1)C(=CN2)CC(C(=O)O)N	QIVBCDIJIAJPQS-SECBINFHSA-N	204.09	204.09
Docosapentaenoic acid (22n-6)	HMDB0001976	DTXSID60912352		Endogenous	Exogenous	Metabolome	(4Z,7Z,10Z,13Z,16Z)-docosa-4,7,10,13,16-pentaenoic acid	Osbond acid	Osbond acid|25182-74-5|all-cis-4,7,10,13,16-Docosapentaenoic acid|Docosapentaenoic acid (22n-6)|(All-Z)-4,7,10,13,16-docosapentaenoic acid|4Z,7Z,10Z,13Z,16Z-docosapentaenoic acid|(4Z,7Z,10Z,13Z,16Z)-docosa-4,7,10,13,16-pentaenoic acid|UNII-7S686LQT6T|7S686LQT6T|4,7,10,13,16-Docosapentaenoic acid, (all-Z)-|C22:5n-6,9,12,15,18|all-cis-docosa-4,7,10,13,16-pentaenoic acid|4,7,10,13,16-Docasapentaenoi…	330.5	C22H34O2	37.3	425	6.9	24	1	2	15	InChI=1S/C22H34O2/c1-2-3-4-5-6-7-8-9-10-11-12-13-14-15-16-17-18-19-20-21-22(23)24/h6-7,9-10,12-13,15-16,18-19H,2-5,8,11,14,17,20-21H2,1H3,(H,23,24)/b7-6-,10-9-,13-12-,16-15-,19-18-	CCCCC/C=C\C/C=C\C/C=C\C/C=C\C/C=C\CCC(=O)O	CCCCCC=CCC=CCC=CCC=CCC=CCCC(=O)O	AVKOENOBFIYBSA-WMPRHZDHSA-N	330.256	330.256
D-sorbitol	HMDB0000247	DTXSID5023588	C00794	Endogenous	Exogenous	Metabolome	(2R,3R,4R,5S)-hexane-1,2,3,4,5,6-hexol	Sorbitol	D-Sorbitol|sorbitol|D-Glucitol|50-70-4|glucitol|L-Gulitol|(-)-Sorbitol|Glucarine|Diakarmon|Sorbilande|Sorbostyl|Esasorb|Multitol|Neosorb|Nivitin|Sorbite|Karion|Sorbol|D-(-)-Sorbitol|Cholaxine|Sionit|Sionite|Sionon|Siosan|Sorbo|Karion instant|Sorbitol F|Sorbex Rp|Sorbitol FP|D-Sorbol|Sionit K|Sorbex M|Sorbex R|Sorbex S|Sorbex X|Hexahydric alcohol|Sorbicolan|Sorvilande|Gulitol|D-Sorbite|Neosorb P 6…	182.17	C6H14O6	121	105	-3.1	12	6	6	5	InChI=1S/C6H14O6/c7-1-3(9)5(11)6(12)4(10)2-8/h3-12H,1-2H2/t3-,4+,5-,6-/m1/s1	C([C@H]([C@H]([C@@H]([C@H](CO)O)O)O)O)O	C(C(C(C(C(CO)O)O)O)O)O	FBPFZTCFMRRESA-JGWLITMVSA-N	182.079	182.079
Ethyl acetate	HMDB0031217	DTXSID1022001	C00849	Endogenous	Exogenous	Metabolome	ethyl acetate	Ethyl Acetate	ETHYL ACETATE|141-78-6|Ethyl ethanoate|Acetoxyethane|Acetic acid ethyl ester|Vinegar naphtha|Acetic ether|Ethyl acetic ester|Acetic acid, ethyl ester|Acetidin|Ethylacetate|Essigester|EtOAc|Acetic ester|Aethylacetat|Ethylacetat|1-acetoxyethane|AcOEt|RCRA waste number U112|Ethylacetaat|Octan etylu|FEMA No. 2414|Etile (acetato di)|Ethylazetat|Caswell No. 429|Ethyle (acetate d')|Acetate d'ethyle|Acet…	88.11	C4H8O2	26.3	49.5	0.7	6	0	2	2	InChI=1S/C4H8O2/c1-3-6-4(2)5/h3H2,1-2H3	CCOC(=O)C	CCOC(=O)C	XEKOWRVHYACXOJ-UHFFFAOYSA-N	88.0524	88.0524
Fumaric acid	HMDB0000134	DTXSID3021518	C00122	Endogenous	Exogenous	Metabolome	(E)-but-2-enedioic acid	Fumaric Acid	fumaric acid|110-17-8|2-Butenedioic acid|trans-Butenedioic acid|Allomaleic acid|fumarate|Lichenic acid|Boletic acid|Tumaric acid|(2E)-but-2-enedioic acid|trans-1,2-Ethylenedicarboxylic acid|Allomalenic acid|But-2-enedioic acid|trans-2-Butenedioic acid|(E)-2-Butenedioic acid|Fumaricum acidum|2-Butenedioic acid, (E)-|Kyselina fumarova|Butenedioic acid|2-Butenedioic acid (E)-|USAF EK-P-583|Butenedio…	116.07	C4H4O4	74.6	119	-0.3	8	2	4	2	InChI=1S/C4H4O4/c5-3(6)1-2-4(7)8/h1-2H,(H,5,6)(H,7,8)/b2-1+	C(=C/C(=O)O)\C(=O)O	C(=CC(=O)O)C(=O)O	VZCYOOQTPOCHFL-OWOJBTEDSA-N	116.011	116.011
Galactitol	HMDB0000107	DTXSID1046051	C01697	Endogenous	Exogenous	Metabolome	(2R,3S,4R,5S)-hexane-1,2,3,4,5,6-hexol	Galactitol	dulcitol|galactitol|608-66-2|dulcite|Euonymit|D-Galactitol|dulcose|Melampyrin|Melampyrit|D-Dulcitol|(2R,3S,4R,5S)-Hexane-1,2,3,4,5,6-hexaol|(2R,3S,4R,5S)-hexane-1,2,3,4,5,6-hexol|Melampyrite|Melampyrum|meso-galactitol|L-galactitol|CHEBI:16813|NSC 1944|UNII-113ZQ1Y7DD|113ZQ1Y7DD|DTXSID1046051|EINECS 210-165-2|AI3-19423|DTXCID9026051|MFCD00064288|CAS-608-66-2|galacto-Hexitol|NSC-1944|C6-H14-O6|Dulc…	182.17	C6H14O6	121	105	-3.1	12	6	6	5	InChI=1S/C6H14O6/c7-1-3(9)5(11)6(12)4(10)2-8/h3-12H,1-2H2/t3-,4+,5+,6-	C([C@H]([C@@H]([C@@H]([C@H](CO)O)O)O)O)O	C(C(C(C(C(CO)O)O)O)O)O	FBPFZTCFMRRESA-GUCUJZIJSA-N	182.079	182.079
Glutaric acid	HMDB0000661	DTXSID2021654	C00489	Endogenous	Exogenous	Metabolome	pentanedioic acid	Glutaric acid	GLUTARIC ACID|Pentanedioic acid|110-94-1|1,5-Pentanedioic acid|glutarate|1,3-Propanedicarboxylic acid|Pentandioic acid|n-Pyrotartaric acid|propane-1,3-dicarboxylic acid|Glutarsaeure|CHEBI:17859|HSDB 5542|NSC 9238|EINECS 203-817-2|UNII-H849F7N00B|BRN 1209725|DTXSID2021654|AI3-24247|H849F7N00B|NSC-9238|MFCD00004410|DTXCID401654|NSC9238|4-02-00-01934 (Beilstein Handbook Reference)|1,3-PENTANEDIOIC A…	132.11	C5H8O4	74.6	104	-0.3	9	2	4	4	InChI=1S/C5H8O4/c6-4(7)2-1-3-5(8)9/h1-3H2,(H,6,7)(H,8,9)	C(CC(=O)O)CC(=O)O	C(CC(=O)O)CC(=O)O	JFCQEDHGNNZCLN-UHFFFAOYSA-N	132.042	132.042
Glutarylcarnitine	HMDB0013130	DTXSID40747861		Endogenous	Exogenous	Metabolome	(3R)-3-(4-carboxybutanoyloxy)-4-(trimethylazaniumyl)butanoate	Glutarylcarnitine	Glutarylcarnitine|102636-82-8|O-glutaroyl-L-carnitine|1-Propanaminium, 3-carboxy-2-(4-carboxy-1-oxobutoxy)-N,N,N-trimethyl-, inner salt, (2R)-|L-Glutaryl Carnitine|(3R)-3-[(4-Carboxybutanoyl)oxy]-4-(trimethylazaniumyl)butanoate|glutaryl-L-carnitine|CHEBI:82952|DTXSID40747861|EX-A7700|AKOS040744248|Glutaryl-carnitine; AIF; CE0; MS2Dec|HY-113005|CS-0059324|J-000747|Q27156488|(3R)-3-[(4-carboxybutan…	275.3	C12H21NO6	104	328	0.2	19	1	6	9	InChI=1S/C12H21NO6/c1-13(2,3)8-9(7-11(16)17)19-12(18)6-4-5-10(14)15/h9H,4-8H2,1-3H3,(H-,14,15,16,17)/t9-/m1/s1	C[N+](C)(C)C[C@@H](CC(=O)[O-])OC(=O)CCCC(=O)O	C[N+](C)(C)CC(CC(=O)[O-])OC(=O)CCCC(=O)O	NXJAXUYOQLTISD-SECBINFHSA-N	275.137	275.137
Heptanoic acid	HMDB0000666	DTXSID2021600	C17714	Endogenous	Exogenous	Metabolome	heptanoic acid	Heptanoic Acid	HEPTANOIC ACID|Enanthic acid|111-14-8|n-Heptanoic acid|Oenanthic acid|Enanthylic acid|Heptoic acid|n-Heptylic acid|n-Heptoic acid|Heptylic acid|Oenanthylic acid|1-Hexanecarboxylic acid|Hexacid C-7|FEMA No. 3348|Heptanoic acid (natural)|sec-Heptanoic acid|NSC 2192|CCRIS 6042|enanthoic acid|Hepthlic acid|HSDB 5546|UNII-THE3YNP39D|THE3YNP39D|EINECS 203-838-7|MFCD00004426|Technetium Medronate|BRN 174…	130.18	C7H14O2	37.3	79	2.5	9	1	2	5	InChI=1S/C7H14O2/c1-2-3-4-5-6-7(8)9/h2-6H2,1H3,(H,8,9)	CCCCCCC(=O)O	CCCCCCC(=O)O	MNWFXJYAOYHMED-UHFFFAOYSA-N	130.099	130.099
Hexadecanamide	HMDB0012273	DTXSID8044707		Endogenous	Exogenous	Metabolome	hexadecanamide	Hexadecanamide	Hexadecanamide|Palmitamide|629-54-9|Palmitic amide|Cetyl amide|Palmitic acid amide|n-Hexadecanamide|Palmityl amide|Amide 16|Amide HPL|C16H33NO|CHEBI:74475|Hexadecanoic acid amide|NSC 3327|UNII-QX1MQ82M73|QX1MQ82M73|NSC-3327|EINECS 211-095-5|PALMITAMIDE [INCI]|SCHEMBL43384|CHEMBL32605|palmitamide (ACD/Name 4.0)|2,6-Dichloro-4-nitropyridine?|DTXSID8044707|SCHEMBL23571900|NSC3327|HSEMFIZWXHQJAE-UHFF…	255.44	C16H33NO	43.1	180	5.7	18	1	1	14	InChI=1S/C16H33NO/c1-2-3-4-5-6-7-8-9-10-11-12-13-14-15-16(17)18/h2-15H2,1H3,(H2,17,18)	CCCCCCCCCCCCCCCC(=O)N	CCCCCCCCCCCCCCCC(=O)N	HSEMFIZWXHQJAE-UHFFFAOYSA-N	255.256	255.256
Hexanoic acid	HMDB0000535	DTXSID7021607	C01585	Endogenous	Exogenous	Metabolome	hexanoic acid	Caproic Acid	HEXANOIC ACID|Caproic acid|142-62-1|n-Caproic acid|n-Hexanoic acid|Capronic acid|Butylacetic acid|Pentylformic acid|Hexoic acid|1-Hexanoic acid|n-Hexylic acid|n-Hexoic acid|Pentiformic acid|1-Pentanecarboxylic acid|Pentanecarboxylic acid|Hexacid 698|Hexylic acid|Kyselina kapronova|Hexanoic acid (natural)|FEMA No. 2559|Acid C6|NSC 8266|CCRIS 1347|HSDB 6813|Kyselina kapronova [Czech]|EINECS 205-550…	116.16	C6H12O2	37.3	68.9	1.9	8	1	2	4	InChI=1S/C6H12O2/c1-2-3-4-5-6(7)8/h2-5H2,1H3,(H,7,8)	CCCCCC(=O)O	CCCCCC(=O)O	FUZZWVXGSFPDMH-UHFFFAOYSA-N	116.084	116.084
Hexanoylcarnitine	HMDB0000756	DTXSID50982706		Endogenous	Exogenous	Metabolome	3-hexanoyloxy-4-(trimethylazaniumyl)butanoate	Hexanoylcarnitine	Hexanoylcarnitine|hexanoyl carnitine|6418-78-6|O-hexanoylcarnitine|3-(hexanoyloxy)-4-(trimethylazaniumyl)butanoate|3-HEXANOYLOXY-4-TRIMETHYLAZANIUMYLBUTANOATE|C13H26NO4.Cl|C13-H26-N-O4.Cl|Acylcarnitine C6:0|SCHEMBL235082|CHEBI:70749|DTXSID50982706|VVPRQWTYSNDTEA-UHFFFAOYSA-N|CAR(6:0)|LMFA07070070|3-(hexanoyloxy)-4-(trimethylammonio)butanoate|Q27139060|1-Propanaminium, 3-carboxy-N,N,N-trimethyl-2-…	259.339	C13H25NO4	66.4	265	2.3	18	0	4	9	InChI=1S/C13H25NO4/c1-5-6-7-8-13(17)18-11(9-12(15)16)10-14(2,3)4/h11H,5-10H2,1-4H3	CCCCCC(=O)OC(CC(=O)[O-])C[N+](C)(C)C	CCCCCC(=O)OC(CC(=O)[O-])C[N+](C)(C)C	VVPRQWTYSNDTEA-UHFFFAOYSA-N	259.178	259.178
Hydroxyphenyllactic acid	HMDB0000755	DTXSID10861861	C03672	Endogenous	Exogenous	Metabolome	2-hydroxy-3-(4-hydroxyphenyl)propanoic acid	2-Hydroxy-3-(4-hydroxyphenyl)propanoic acid	2-Hydroxy-3-(4-hydroxyphenyl)propanoic acid|306-23-0|3-(4-Hydroxyphenyl)lactic acid|Hydroxyphenyllactic acid|HPLA|4-Hydroxyphenyllactic acid|dl-p-Hydroxyphenyllactic acid|2-Hydroxy-3-(p-hydroxyphenyl)propionic acid|Lactic acid, (p-hydroxyphenyl)-|beta-(p-Hydroxyphenyl)lactic acid|p-Hydroxyphenyl lactic acid|beta-(4-Hydroxyphenyl)lactic acid|Lactic acid, 3-(p-hydroxyphenyl)-|DL-4-Hydroxyphenyllact…	182.17	C9H10O4	77.8	173	0.3	13	3	4	3	InChI=1S/C9H10O4/c10-7-3-1-6(2-4-7)5-8(11)9(12)13/h1-4,8,10-11H,5H2,(H,12,13)	C1=CC(=CC=C1CC(C(=O)O)O)O	C1=CC(=CC=C1CC(C(=O)O)O)O	JVGVDSSUAVXRDY-UHFFFAOYSA-N	182.058	182.058
Indole	HMDB0000738	DTXSID0020737	C00463	Endogenous	Exogenous	Metabolome	1H-indole	Indole	indole|1H-Indole|120-72-9|2,3-Benzopyrrole|Indol|1-Benzazole|Ketole|1-Azaindene|Benzopyrrole|2,3-Benzopyrole|Indole (natural)|Caswell No. 498B|1-Benzo(b)pyrrole|Indol [German]|FEMA No. 2593|CCRIS 4421|HSDB 599|EPA Pesticide Chemical Code 025000|1H-Benzo[b]pyrrole|Benzo[b]pyrrole|AI3-01540|NSC 1964|EINECS 204-420-7|MFCD00005607|UNII-8724FJW4M5|INDOLUM|DTXSID0020737|CHEBI:16881|8724FJW4M5|NSC-1964|…	117.15	C8H7N	15.8	101	2.1	9	1	0	0	InChI=1S/C8H7N/c1-2-4-8-7(3-1)5-6-9-8/h1-6,9H	C1=CC=C2C(=C1)C=CN2	C1=CC=C2C(=C1)C=CN2	SIKJAQJRHWYJAI-UHFFFAOYSA-N	117.058	117.058
Indole-3-acetamide	HMDB0029739	DTXSID60236686	C02693	Endogenous	Exogenous	Metabolome	2-(1H-indol-3-yl)acetamide	Indole-3-acetamide	indole-3-acetamide|879-37-8|2-(1H-Indol-3-yl)acetamide|3-Indoleacetamide|1H-Indole-3-acetamide|Indoleacetamide|3-Indolylacetamide|(indol-3-yl)acetamide|1H-Indol-3-ylacetamide|C10H10N2O|2-(3-Indolyl)acetamide|MFCD00005641|1-Indole-3-acetamide|NSC 1969|Indole--d5-3-acetaMide|O9SEW65XW3|Indole-3-acetamide (6CI,8CI)|NSC-1969|EINECS 212-904-4|TSR|Auxin amide|3-INDOLE ACETAMIDE|(1H-indol-3-yl)acetamide…	174.2	C10H10N2O	58.9	205	0.8	13	2	1	2	InChI=1S/C10H10N2O/c11-10(13)5-7-6-12-9-4-2-1-3-8(7)9/h1-4,6,12H,5H2,(H2,11,13)	C1=CC=C2C(=C1)C(=CN2)CC(=O)N	C1=CC=C2C(=C1)C(=CN2)CC(=O)N	ZOAMBXDOGPRZLP-UHFFFAOYSA-N	174.079	174.079
Indole-3-carboxaldehyde	HMDB0029737	DTXSID5060069	C08493	Endogenous	Exogenous	Metabolome	1H-indole-3-carbaldehyde	not available	not available	not available	not available	not available	not available	not available	not available	not available	not available	not available	not available	not available	not available	OLNJUISKUQQNIM-UHFFFAOYSA-N	not available	not available
Indole-3-propionic acid	HMDB0002302	DTXSID7061192	C22236	Endogenous	Exogenous	Metabolome	3-(1H-indol-3-yl)propanoic acid	3-Indolepropionic acid	3-Indolepropionic acid|830-96-6|Indole-3-propionic acid|3-(1H-Indol-3-yl)propanoic acid|1H-Indole-3-propanoic acid|Indolepropionic acid|3-(3-Indolyl)propionic acid|3-(3-Indolyl)propanoic acid|Indolylpropionic Acid|Oxigon|IPA (auxin)|1H-INDOLE-3-PROPIONIC ACID|3-(Indol-3-yl)propionic acid|3-(3-Indole)propionic acid|3-(2-Carboxyethyl)-1H-indole|3-Indolepropionicacid|beta-Indolylpropionate|beta-(3-I…	189.21	C11H11NO2	53.1	217	1.8	14	2	2	3	InChI=1S/C11H11NO2/c13-11(14)6-5-8-7-12-10-4-2-1-3-9(8)10/h1-4,7,12H,5-6H2,(H,13,14)	C1=CC=C2C(=C1)C(=CN2)CCC(=O)O	C1=CC=C2C(=C1)C(=CN2)CCC(=O)O	GOLXRNDWAUTYKT-UHFFFAOYSA-N	189.079	189.079
Isobutyraldehyde	HMDB0031243	DTXSID9021635	C03219	Endogenous	Exogenous	Metabolome	2-methylpropanal	Isobutyraldehyde	ISOBUTYRALDEHYDE|2-Methylpropanal|78-84-2|Isobutanal|2-Methylpropionaldehyde|Isobutylaldehyde|Propanal, 2-methyl-|Isobutyric aldehyde|Valine aldehyde|Isopropylaldehyde|Isopropylformaldehyde|Isobutaldehyde|Isobutyraldehyd|Methylpropanal|Isobutyral|2-Methyl-1-propanal|Methyl propanal|Isobutyryl aldehyde|Isopropyl aldehyde|alpha-Methylpropionaldehyde|Isopropyl formaldehyde|isobutyl aldehyde|Propiona…	72.11	C4H8O	17.1	30.6	0.8	5	0	1	1	InChI=1S/C4H8O/c1-4(2)3-5/h3-4H,1-2H3	CC(C)C=O	CC(C)C=O	AMIMRNSIRUDHCM-UHFFFAOYSA-N	72.0575	72.0575
Isobutyric acid	HMDB0001873	DTXSID4021636	C02632	Endogenous	Exogenous	Metabolome	2-methylpropanoic acid	Isobutyric acid	ISOBUTYRIC ACID|2-Methylpropanoic acid|79-31-2|Isobutanoic acid|2-Methylpropionic acid|Dimethylacetic acid|Iso-butyric acid|Isopropylformic acid|Propanoic acid, 2-methyl-|Isobutyrate|Cenex RP b2|alpha-Methylpropanoic acid|alpha-Methylpropionic acid|Acetic acid, dimethyl-|Propionic acid, 2-methyl-|Isobutanoate|Isobutyric acid (natural)|Tenox IBP-2|2-METHYL-PROPIONIC ACID|Kyselina isomaselna|Isobut…	88.11	C4H8O2	37.3	56.6	0.8	6	1	2	1	InChI=1S/C4H8O2/c1-3(2)4(5)6/h3H,1-2H3,(H,5,6)	CC(C)C(=O)O	CC(C)C(=O)O	KQNPFQTWMSNSAP-UHFFFAOYSA-N	88.0524	88.0524
Linoleic acid	HMDB0000673	DTXSID2025505	C01595	Endogenous	Exogenous	Metabolome	(9Z,12Z)-octadeca-9,12-dienoic acid	Linoleic Acid	linoleic acid|60-33-3|Linolic acid|(9Z,12Z)-octadeca-9,12-dienoic acid|Telfairic acid|cis,cis-Linoleic acid|Linoleate|9,12-Linoleic acid|Emersol 315|cis,cis-9,12-Octadecadienoic acid|Unifac 6550|9Z,12Z-Linoleic acid|cis-9,cis-12-Octadecadienoic acid|alpha-Linoleic acid|(Z,Z)-9,12-Octadecadienoic acid|Extra Linoleic 90|9Z,12Z-octadecadienoic acid|Emersol 310|9-cis,12-cis-Linoleic acid|all-cis-9,12…	280.4	C18H32O2	37.3	267	6.8	20	1	2	14	InChI=1S/C18H32O2/c1-2-3-4-5-6-7-8-9-10-11-12-13-14-15-16-17-18(19)20/h6-7,9-10H,2-5,8,11-17H2,1H3,(H,19,20)/b7-6-,10-9-	CCCCC/C=C\C/C=C\CCCCCCCC(=O)O	CCCCCC=CCC=CCCCCCCCC(=O)O	OYHQOLUKZRVURQ-HZJYTTRNSA-N	280.24	280.24
Linoleoyl ethanolamide	HMDB0012252	DTXSID10887223		Endogenous	Exogenous	Metabolome	(9Z,12Z)-N-(2-hydroxyethyl)octadeca-9,12-dienamide	Linoleoyl ethanolamide	Linoleoyl ethanolamide|68171-52-8|Linoleamide MEA|Linoleylethanolamide|Linoleoylethanolamide|Linoleic ethanolamide|n-linoleoylethanolamine|(9Z,12Z)-N-(2-hydroxyethyl)octadeca-9,12-dienamide|Linoleoyl monoethanolamide|Linoleyl ethanolamide|N-(2-Hydroxyethyl)linoleamide|Anandamide (18:2, n-6)|N-(2-hydroxyethyl)linoleoylamide|linoleic monoethanolamide|Monoethanolamine linoleic acid amide|9,12-Octade…	323.5	C20H37NO2	49.3	311	5.6	23	2	2	16	InChI=1S/C20H37NO2/c1-2-3-4-5-6-7-8-9-10-11-12-13-14-15-16-17-20(23)21-18-19-22/h6-7,9-10,22H,2-5,8,11-19H2,1H3,(H,21,23)/b7-6-,10-9-	CCCCC/C=C\C/C=C\CCCCCCCC(=O)NCCO	CCCCCC=CCC=CCCCCCCCC(=O)NCCO	KQXDGUVSAAQARU-HZJYTTRNSA-N	323.282	323.282
Lysopc(20:5(5z,8z,11z,14z,17z)/0:0)	HMDB0010397	DTXSID80471911		Endogenous	Exogenous	Metabolome	[(2R)-2-hydroxy-3-[(5Z,8Z,11Z,14Z,17Z)-icosa-5,8,11,14,17-pentaenoyl]oxypropyl] 2-(trimethylazaniumyl)ethyl phosphate	LysoPC(20:5(5Z,8Z,11Z,14Z,17Z))	LysoPC(20:5)|LysoPC(20:5(5Z,8Z,11Z,14Z,17Z))|162440-04-2|LPC(20:5)|PC(20:5(5Z,8Z,11Z,14Z,17Z)/0:0)|LPC(20:5/0:0)|1-Eicosapentaenoyl-sn-glycerol-3-phosphocholine|PC(20:5/0:0)|[(2R)-2-hydroxy-3-[(5Z,8Z,11Z,14Z,17Z)-icosa-5,8,11,14,17-pentaenoyl]oxypropyl] 2-(trimethylazaniumyl)ethyl phosphate|1-(5Z,8Z,11Z,14Z,17Z-eicosapentaenoyl)-sn-glycero-3-phosphocholine|LPC 20:5|Lysophosphatidylcholine(20:5)|L…	541.7	C28H48NO7P	105	774	4	37	1	7	23	InChI=1S/C28H48NO7P/c1-5-6-7-8-9-10-11-12-13-14-15-16-17-18-19-20-21-22-28(31)34-25-27(30)26-36-37(32,33)35-24-23-29(2,3)4/h6-7,9-10,12-13,15-16,18-19,27,30H,5,8,11,14,17,20-26H2,1-4H3/b7-6-,10-9-,13-12-,16-15-,19-18-/t27-/m1/s1	CC/C=C\C/C=C\C/C=C\C/C=C\C/C=C\CCCC(=O)OC[C@H](COP(=O)([O-])OCC[N+](C)(C)C)O	CCC=CCC=CCC=CCC=CCC=CCCCC(=O)OCC(COP(=O)([O-])OCC[N+](C)(C)C)O	PDIGSOAOQOXRDU-WJPZTBRDSA-N	541.317	541.317
Lysopc(p-16:0/0:0)	HMDB0010407	DTXSID701334831		Endogenous	Exogenous	Metabolome	[(2R)-3-[(Z)-hexadec-1-enoxy]-2-hydroxypropyl] 2-(trimethylazaniumyl)ethyl phosphate	1-(1Z-hexadecenyl)-sn-glycero-3-phosphocholine	1-(1Z-hexadecenyl)-sn-glycero-3-phosphocholine|Lysoplasmenylcholine|LPlasCho|PC(P-16:0/0:0)|LysoPC(P-16:0/0:0)|1-(1-enyl-palmitoyl)-glycero-3-phosphocholine|C16(Plasm) LPC|1-(1-enyl-palmitoyl)-GPC|SCHEMBL5428006|LysoPC P-16:0/0:0|CHEBI:73850|HTZINLFNXLXRBC-CQLBIITFSA-N|DTXSID701334831|GPC(P-16:0)|LMGP01070006|LPC P-16:0/0:0|lysophosphatidylcholine(P-16:0/0:0)|LPC(P-16:0/0:0)|PC P-16:0/0:0|Q271441…	479.6	C24H50NO6P	88	487	6.1	32	1	6	23	InChI=1S/C24H50NO6P/c1-5-6-7-8-9-10-11-12-13-14-15-16-17-18-20-29-22-24(26)23-31-32(27,28)30-21-19-25(2,3)4/h18,20,24,26H,5-17,19,21-23H2,1-4H3/b20-18-/t24-/m1/s1	CCCCCCCCCCCCCC/C=C\OC[C@H](COP(=O)([O-])OCC[N+](C)(C)C)O	CCCCCCCCCCCCCCC=COCC(COP(=O)([O-])OCC[N+](C)(C)C)O	HTZINLFNXLXRBC-CQLBIITFSA-N	479.338	479.338
Lysopc(p-18:0/0:0)	HMDB0013122	DTXSID401334832		Endogenous	Exogenous	Metabolome	[(2R)-2-hydroxy-3-[(Z)-octadec-1-enoxy]propyl] 2-(trimethylazaniumyl)ethyl phosphate	1-(1Z-octadecenyl)-sn-glycero-3-phosphocholine	1-(1Z-octadecenyl)-sn-glycero-3-phosphocholine|PC(P-18:0/0:0)|LysoPC(P-18:0)|1-(1-enyl-stearoyl)-glycero-3-phosphocholine|3,5,9-Trioxa-4-phosphaheptacos-10-en-1-aminium, 4,7-dihydroxy-N,N,N-trimethyl-, inner salt, 4-oxide, (7R,10Z)-|LPC(p18:0)|C18(Plasm) LPC|1-(1-enyl-stearoyl)-GPC|LysoPC P-18:0/0:0|CHEBI:88779|CHEBI:133662|LysoPC(P-18:0/0:0)|WBOMIOWRFSPZMC-AYICAFKVSA-N|DTXSID401334832|GPC(P-18:0…	507.7	C26H54NO6P	88	516	7.2	34	1	6	25	InChI=1S/C26H54NO6P/c1-5-6-7-8-9-10-11-12-13-14-15-16-17-18-19-20-22-31-24-26(28)25-33-34(29,30)32-23-21-27(2,3)4/h20,22,26,28H,5-19,21,23-25H2,1-4H3/b22-20-/t26-/m1/s1	CCCCCCCCCCCCCCCC/C=C\OC[C@H](COP(=O)([O-])OCC[N+](C)(C)C)O	CCCCCCCCCCCCCCCCC=COCC(COP(=O)([O-])OCC[N+](C)(C)C)O	WBOMIOWRFSPZMC-AYICAFKVSA-N	507.369	507.369
Mannitol	HMDB0000765	DTXSID1023235	C00392	Endogenous	Exogenous	Metabolome	(2R,3R,4R,5R)-hexane-1,2,3,4,5,6-hexol	Mannitol	D-mannitol|mannitol|69-65-8|Mannite|Osmitrol|Manna sugar|Cordycepic acid|Osmofundin|Resectisol|Diosmol|Mannit|Mannazucker|Mannidex|Mannigen|Mannistol|Invenex|Isotol|Osmosal|Marine Crystal|Maniton-S|D-(-)-Mannitol|Mannogem 2080|87-78-5|Bronchitol|Mannitol, D-|(2R,3R,4R,5R)-hexane-1,2,3,4,5,6-hexol|(2R,3R,4R,5R)-Hexane-1,2,3,4,5,6-hexaol|Hexahydroxyhexane|Mannitol 5%|Mannitol (VAN)|Aridol|Mannitol …	182.17	C6H14O6	121	105	-3.1	12	6	6	5	InChI=1S/C6H14O6/c7-1-3(9)5(11)6(12)4(10)2-8/h3-12H,1-2H2/t3-,4-,5-,6-/m1/s1	C([C@H]([C@H]([C@@H]([C@@H](CO)O)O)O)O)O	C(C(C(C(C(CO)O)O)O)O)O	FBPFZTCFMRRESA-KVTDHHQDSA-N	182.079	182.079
Mg(0:0/20:4(5z,8z,11z,14z)/0:0)	HMDB0004666	DTXSID001017454	C13856	Endogenous	Exogenous	Metabolome	1,3-dihydroxypropan-2-yl (5Z,8Z,11Z,14Z)-icosa-5,8,11,14-tetraenoate	2-Arachidonoylglycerol	2-arachidonoylglycerol|2-Arachidonylglycerol|53847-30-6|2-AG|2-Arachidonoyl-glycerol|2-Arachidonoyl Glycerol|2-Arachidonyl-glycerol|2-Arachidonyl glycerol|glyceryl 2-arachidonate|2-Ara-Gl|1,3-dihydroxypropan-2-yl (5Z,8Z,11Z,14Z)-icosa-5,8,11,14-tetraenoate|C23H38O4|UNII-8D239QDW64|CHEMBL122972|924894-97-3|CHEBI:52392|2-AG-D8|8D239QDW64|5,8,11,14-Eicosatetraenoic acid, 2-hydroxy-1-(hydroxymethyl)e…	378.5	C23H38O4	66.8	445	5.3	27	2	4	18	InChI=1S/C23H38O4/c1-2-3-4-5-6-7-8-9-10-11-12-13-14-15-16-17-18-19-23(26)27-22(20-24)21-25/h6-7,9-10,12-13,15-16,22,24-25H,2-5,8,11,14,17-21H2,1H3/b7-6-,10-9-,13-12-,16-15-	CCCCC/C=C\C/C=C\C/C=C\C/C=C\CCCC(=O)OC(CO)CO	CCCCCC=CCC=CCC=CCC=CCCCC(=O)OC(CO)CO	RCRCTBLIHCHWDZ-DOFZRALJSA-N	378.277	378.277
N-acetylcadaverine	HMDB0002284	DTXSID30186068		Endogenous	Exogenous	Metabolome	N-(5-aminopentyl)acetamide	n-(5-Aminopentyl)acetamide	n-(5-aminopentyl)acetamide|32343-73-0|Monoacetylcadaverine|N-Acetylcadaverine|acetylcadaverine|Acetamide, N-(5-aminopentyl)-|Monoacetyl cadaverine|N-Acetyl-1,5-pentanediamine|SCHEMBL346746|SCHEMBL19744248|CHEBI:88824|DTXSID30186068|RMOIHHAKNOFHOE-UHFFFAOYSA-N|MFCD19204554|s6187|AKOS006342122|CS-6299|AS-47643|HY-101403|F14796|J-018709|Q27160802	144.21	C7H16N2O	55.1	93.6	-0.3	10	2	2	5	InChI=1S/C7H16N2O/c1-7(10)9-6-4-2-3-5-8/h2-6,8H2,1H3,(H,9,10)	CC(=O)NCCCCCN	CC(=O)NCCCCCN	RMOIHHAKNOFHOE-UHFFFAOYSA-N	144.126	144.126
N-acetylputrescine	HMDB0002064	DTXSID80205596	C02714	Endogenous	Exogenous	Metabolome	N-(4-aminobutyl)acetamide	N-acetylputrescine	N-acetylputrescine|N-(4-aminobutyl)acetamide|5699-41-2|Acetylputrescine|Acetamide, N-(4-aminobutyl)-|Putrescine, N-acetyl-|8FTM5ZL5A6|CHEMBL81241|CHEBI:17768|MFCD10024834|monoacetylputrescine|N-acetylputrescinehydrochloride|n1-acetylputrescine|4-acetylaminobutylamine|UNII-8FTM5ZL5A6|N-Acetyl-1,4-butanediamine|SCHEMBL361286|DTXSID80205596|N-(4-AZANYLBUTYL)ETHANAMIDE|BDBM50405938|AKOS005215796|HY-W…	130.19	C6H14N2O	55.1	83.1	-0.7	9	2	2	4	InChI=1S/C6H14N2O/c1-6(9)8-5-3-2-4-7/h2-5,7H2,1H3,(H,8,9)	CC(=O)NCCCCN	CC(=O)NCCCCN	KLZGKIDSEJWEDW-UHFFFAOYSA-N	130.111	130.111
Nicotinic acid	HMDB0001488	DTXSID1020932	C00253	Endogenous	Exogenous	Metabolome	pyridine-3-carboxylic acid	Nicotinic acid	nicotinic acid|niacin|59-67-6|Pyridine-3-carboxylic acid|3-pyridinecarboxylic acid|3-Carboxypyridine|wampocap|vitamin B3|Niaspan|Acidum nicotinicum|nicolar|Apelagrin|Pellagrin|Akotin|Daskil|Efacin|Pelonin|Linic|nicamin|nicobid|nicocap|Enduracin|Nicodelmine|Niconacid|Nicotinipca|Pellagramin|Direktan|Nicacid|Nicangin|Peviton|Bionic|Diacin|Nicyl|Nyclin|Niac|Vitaplex N|Davitamon PP|Nico-Span|Tega-Spa…	123.11	C6H5NO2	50.2	114	0.4	9	1	3	1	InChI=1S/C6H5NO2/c8-6(9)5-2-1-3-7-4-5/h1-4H,(H,8,9)	C1=CC(=CN=C1)C(=O)O	C1=CC(=CN=C1)C(=O)O	PVNIIMVLHYAWGP-UHFFFAOYSA-N	123.032	123.032
Oleate	HMDB0000207	DTXSID1025809	C00712	Endogenous	Exogenous	Metabolome	(Z)-octadec-9-enoic acid	Oleic Acid	oleic acid|112-80-1|cis-9-Octadecenoic acid|oleate|Elaidoic acid|cis-Oleic acid|Wecoline OO|Vopcolene 27|Glycon wo|(Z)-Octadec-9-enoic acid|Glycon RO|Oelsauere|Pamolyn 100|Groco 5l|Groco 2|Groco 4|Groco 6|Tego-oleic 130|Emersol 211|9Z-Octadecenoic acid|Metaupon|Pamolyn|cis-Octadec-9-enoic acid|Industrene 105|Industrene 205|Industrene 206|Oleinic acid|Z-9-Octadecenoic acid|9-Octadecenoic acid (Z)-…	282.5	C18H34O2	37.3	234	6.5	20	1	2	15	InChI=1S/C18H34O2/c1-2-3-4-5-6-7-8-9-10-11-12-13-14-15-16-17-18(19)20/h9-10H,2-8,11-17H2,1H3,(H,19,20)/b10-9-	CCCCCCCC/C=C\CCCCCCCC(=O)O	CCCCCCCCC=CCCCCCCCC(=O)O	ZQPPMHVWECSIRJ-KTKRTIGZSA-N	282.256	282.256
Ortho-hydroxyphenylacetic acid	HMDB0000669	DTXSID1060633	C05852	Endogenous	Exogenous	Metabolome	2-(2-hydroxyphenyl)acetic acid	2-Hydroxyphenylacetic acid	2-Hydroxyphenylacetic acid|614-75-5|2-(2-hydroxyphenyl)acetic acid|(2-Hydroxyphenyl)acetic acid|2-Hydroxybenzeneacetic acid|Benzeneacetic acid, 2-hydroxy-|O-HYDROXYPHENYLACETIC ACID|2-Hydroxyphenylacetate|Acetic acid, (o-hydroxyphenyl)-|(o-Hydroxyphenyl)acetic acid|ortho-Hydroxyphenylacetic acid|Hydroxyphenylacetic acid|2-HPAA|o-Hydroxy phenylacetic acid|MFCD00004323|UNII-UK3R9Q59AV|UK3R9Q59AV|CH…	152.15	C8H8O3	57.5	144	0.9	11	2	3	2	InChI=1S/C8H8O3/c9-7-4-2-1-3-6(7)5-8(10)11/h1-4,9H,5H2,(H,10,11)	C1=CC=C(C(=C1)CC(=O)O)O	C1=CC=C(C(=C1)CC(=O)O)O	CCVYRRGZDBSHFU-UHFFFAOYSA-N	152.047	152.047
Oxoglutaric acid	HMDB0000208	DTXSID5033179	C00026	Endogenous	Exogenous	Metabolome	2-oxopentanedioic acid	2-Oxoglutaric acid	2-ketoglutaric acid|2-Oxopentanedioic acid|328-50-7|2-oxoglutaric acid|alpha-ketoglutaric acid|alpha-ketoglutarate|2-oxoglutarate|Oxoglutaric acid|Oxoglutarate|alpha Ketoglutarate|2-Oxo-1,5-pentanedioic acid|oxogluric acid|Pentanedioic acid, 2-oxo-|Alphaketoglutaric acid|alpha-Oxoglutaric acid|Oxoglurate|Glutaric acid, 2-oxo-|Glutaric acid, alpha keto|2-ketoglutarate|Pentanedioic acid, oxo-|a-ket…	146.1	C5H6O5	91.7	171	-0.9	10	2	5	4	InChI=1S/C5H6O5/c6-3(5(9)10)1-2-4(7)8/h1-2H2,(H,7,8)(H,9,10)	C(CC(=O)O)C(=O)C(=O)O	C(CC(=O)O)C(=O)C(=O)O	KPGXRSRHYNQIFN-UHFFFAOYSA-N	146.022	146.022
Palmitic acid	HMDB0000220	DTXSID2021602	C00249	Endogenous	Exogenous	Metabolome	hexadecanoic acid	Palmitic Acid	palmitic acid|Hexadecanoic acid|57-10-3|Cetylic acid|palmitate|n-Hexadecanoic acid|Hexadecylic acid|Hydrofol|n-Hexadecoic acid|1-Pentadecanecarboxylic acid|Palmitinic acid|hexaectylic acid|Pentadecanecarboxylic acid|hexadecoic acid|1-Hexyldecanoic Acid|Industrene 4516|Emersol 140|Emersol 143|Hystrene 8016|Hystrene 9016|Palmitinsaeure|Palmitic acid, pure|Palmitic acid 95%|Kortacid 1698|FEMA No. 28…	256.42	C16H32O2	37.3	178	6.4	18	1	2	14	InChI=1S/C16H32O2/c1-2-3-4-5-6-7-8-9-10-11-12-13-14-15-16(17)18/h2-15H2,1H3,(H,17,18)	CCCCCCCCCCCCCCCC(=O)O	CCCCCCCCCCCCCCCC(=O)O	IPCSVZSSVZVIGE-UHFFFAOYSA-N	256.24	256.24
Palmitoleic acid	HMDB0003229	DTXSID0041197	C08362	Endogenous	Exogenous	Metabolome	(Z)-hexadec-9-enoic acid	Palmitoleic Acid	palmitoleic acid|373-49-9|(Z)-Hexadec-9-enoic acid|cis-9-Hexadecenoic acid|9-cis-Hexadecenoic acid|zoomaric acid|(Z)-9-hexadecenoic acid|Zoomeric acid|cis-Palmitoleic acid|Oleopalmitic acid|cis-9-palmitoleic acid|(9Z)-hexadec-9-enoic acid|(9Z)-Hexadecenoic acid|9Z-hexadecenoic acid|Palmitolinoleic acid|9Z-palmitoleic acid|cis-delta-9-Hexadecenoic acid|Hexadecenoate|Oleopalmitate|Zoomerate|cis-Del…	254.41	C16H30O2	37.3	209	6.4	18	1	2	13	InChI=1S/C16H30O2/c1-2-3-4-5-6-7-8-9-10-11-12-13-14-15-16(17)18/h7-8H,2-6,9-15H2,1H3,(H,17,18)/b8-7-	CCCCCC/C=C\CCCCCCCC(=O)O	CCCCCCC=CCCCCCCCC(=O)O	SECPZKHBENQXJG-FPLPWBNLSA-N	254.225	254.225
Palmitoyl sphingomyelin	HMDB0010169	DTXSID901312972		Endogenous	Exogenous	Metabolome	[(E,2S,3R)-2-(hexadecanoylamino)-3-hydroxyoctadec-4-enyl] 2-(trimethylazaniumyl)ethyl phosphate	N-Palmitoylsphingomyelin	N-Palmitoylsphingomyelin|6254-89-3|C16 Sphingomyelin|Sphingomyelin 16:0|Palmitoyl Sphingomyelin|Hexadecanoyl Sphingomyelin|SM(d18:1/16:0)|N-PALMITOYL-D-SPHINGOMYELIN|N-(hexadecanoyl)-sphing-4-enine-1-phosphocholine|N-Palmitoylsphingosylphosphorylcholine|UNII-804F5DLI9L|804F5DLI9L|Sphingomyelin (d18:1/16:0)|C16 Sphingomyelin (d18:1/16:0)|[(E,2S,3R)-2-(hexadecanoylamino)-3-hydroxyoctadec-4-enyl] 2-…	703	C39H79N2O6P	108	796	12.3	48	2	6	36	InChI=1S/C39H79N2O6P/c1-6-8-10-12-14-16-18-20-22-24-26-28-30-32-38(42)37(36-47-48(44,45)46-35-34-41(3,4)5)40-39(43)33-31-29-27-25-23-21-19-17-15-13-11-9-7-2/h30,32,37-38,42H,6-29,31,33-36H2,1-5H3,(H-,40,43,44,45)/b32-30+/t37-,38+/m0/s1	CCCCCCCCCCCCCCCC(=O)N[C@@H](COP(=O)([O-])OCC[N+](C)(C)C)[C@@H](/C=C/CCCCCCCCCCCCC)O	CCCCCCCCCCCCCCCC(=O)NC(COP(=O)([O-])OCC[N+](C)(C)C)C(C=CCCCCCCCCCCCCC)O	RWKUXQNLWDTSLO-GWQJGLRPSA-N	702.568	702.568
Palmitoylcarnitine	HMDB0000222	DTXSID90895028	C02990	Endogenous	Exogenous	Metabolome	(3R)-3-hexadecanoyloxy-4-(trimethylazaniumyl)butanoate	L-Palmitoylcarnitine	L-Palmitoylcarnitine|Palmitoyl-L-carnitine|2364-67-2|O-palmitoyl-L-carnitine|Hexadecanoyl-L-carnitine|Palmityl-L-carnitine|L-Carnitine palmitoyl ester|PALMITOYLCARNITINE|O-hexadecanoyl-R-carnitine|Hexadecenoyl carnitine|CHEBI:17490|L(-)-Palmitylcarnitine|Palmitoyl-(-)-carnitine|Palmitoyl-L-(-)-carnitin|Palmitoyl carnitine, (-)-|palmitoyl carnitine|CHEMBL3392050|UNII-1G38O5K038|1G38O5K038|(3R)-3-h…	399.6	C23H45NO4	66.4	398	7.7	28	0	4	19	InChI=1S/C23H45NO4/c1-5-6-7-8-9-10-11-12-13-14-15-16-17-18-23(27)28-21(19-22(25)26)20-24(2,3)4/h21H,5-20H2,1-4H3/t21-/m1/s1	CCCCCCCCCCCCCCCC(=O)O[C@H](CC(=O)[O-])C[N+](C)(C)C	CCCCCCCCCCCCCCCC(=O)OC(CC(=O)[O-])C[N+](C)(C)C	XOMRRQXKHMYMOC-OAQYLSRUSA-N	399.335	399.335
Pc(22:5(4z,7z,10z,13z,16z)/p-18:0)	HMDB0008686	DTXSID3021279		Endogenous	Exogenous	Metabolome	[3-[(4Z,7Z,10Z,13Z,16Z)-docosa-4,7,10,13,16-pentaenoyl]oxy-2-[(Z)-octadec-1-enoxy]propyl] 2-(trimethylazaniumyl)ethyl phosphate	PC(22:5(4Z,7Z,10Z,13Z,16Z)/P-18:0)	1-osbondoyl-2-(1-enyl-stearoyl)-sn-glycero-3-phosphocholine|PC(22:5(4Z,7Z,10Z,13Z,16Z)/P-18:0)	820.2	C48H86NO7P	94.1	1130	14.8	57	0	7	42	InChI=1S/C48H86NO7P/c1-6-8-10-12-14-16-18-20-22-24-25-26-27-29-31-33-35-37-39-41-48(50)54-45-47(46-56-57(51,52)55-44-42-49(3,4)5)53-43-40-38-36-34-32-30-28-23-21-19-17-15-13-11-9-7-2/h14,16,20,22,25-26,29,31,35,37,40,43,47H,6-13,15,17-19,21,23-24,27-28,30,32-34,36,38-39,41-42,44-46H2,1-5H3/b16-14-,22-20-,26-25-,31-29-,37-35-,43-40-	CCCCCCCCCCCCCCCC/C=C\OC(COC(=O)CC/C=C\C/C=C\C/C=C\C/C=C\C/C=C\CCCCC)COP(=O)([O-])OCC[N+](C)(C)C	CCCCCCCCCCCCCCCCC=COC(COC(=O)CCC=CCC=CCC=CCC=CCC=CCCCCC)COP(=O)([O-])OCC[N+](C)(C)C	HZYIWJFVQCSBKE-SOTCHDEZSA-N	819.614	819.614
P-cresylsulfate	HMDB0011635	DTXSID80404921		Endogenous	Exogenous	Metabolome	(4-methylphenyl) hydrogen sulfate	p-Cresol sulfate	p-Cresol sulfate|p-cresyl sulfate|3233-58-7|4-cresol sulfate|4-Cresol sulphate|p-cresylsulfate|(4-Methylphenyl)oxidanesulfonic acid|p-cresyl sulphate|p-tolyl hydrogen sulfate|para-Cresol sulfate|Para-cresol sulphate|p-tolyl sulfate|p-Cresol sulphate|4-methylphenyl hydrogen sulfate|(4-methylphenyl) hydrogen sulfate|Sulfuric acid, mono(4-methylphenyl) ester|mono(4-methylphenyl) Sulfate|Sulfuric aci…	188.2	C7H8O4S	72	220	1.3	12	1	4	2	InChI=1S/C7H8O4S/c1-6-2-4-7(5-3-6)11-12(8,9)10/h2-5H,1H3,(H,8,9,10)	CC1=CC=C(C=C1)OS(=O)(=O)O	CC1=CC=C(C=C1)OS(=O)(=O)O	WGNAKZGUSRVWRH-UHFFFAOYSA-N	188.014	188.014
Pentadecanoic acid	HMDB0000826	DTXSID2021652	C16537	Endogenous	Exogenous	Metabolome	pentadecanoic acid	Pentadecanoic acid	PENTADECANOIC ACID|1002-84-2|Pentadecylic acid|n-Pentadecanoic acid|Pentadecyclic acid|n-Pentadecylic acid|NSC 28486|C15:0|EINECS 213-693-1|MFCD00002745|Pentadecanoic acid, 99%|BRN 1773831|UNII-CCW02D961F|AI3-36441|CCW02D961F|CHEMBL460025|DTXSID2021652|CHEBI:42504|NSC-28486|4-02-00-01147 (Beilstein Handbook Reference)|F15|2,2-DIDEUTEROPENTADECANOIC ACID|Pentadecyclate|n-Pentadecylate|n-Pentadecan…	242.4	C15H30O2	37.3	166	5.8	17	1	2	13	InChI=1S/C15H30O2/c1-2-3-4-5-6-7-8-9-10-11-12-13-14-15(16)17/h2-14H2,1H3,(H,16,17)	CCCCCCCCCCCCCCC(=O)O	CCCCCCCCCCCCCCC(=O)O	WQEPLUUGTLDZJY-UHFFFAOYSA-N	242.225	242.225
Phenethylamine	HMDB0012275	DTXSID5058773	C05332	Endogenous	Exogenous	Metabolome	2-phenylethanamine	Phenethylamine	Phenethylamine|2-phenylethylamine|2-Phenylethanamine|64-04-0|Benzeneethanamine|2-Phenethylamine|phenylethylamine|beta-phenylethylamine|beta-Phenethylamine|1-Amino-2-phenylethane|beta-Aminoethylbenzene|(2-Aminoethyl)benzene|1-Phenyl-2-aminoethane|2-Amino-1-phenylethane|Ethanamine, 2-phenyl-|Ethylamine, 2-phenyl-|1-Phenyl-2-amino-athan|2-Fenylethylamin|2-Amino-fenylethan|2-Phenylethan-1-Amine|PHENE…	121.18	C8H11N	26	65	1.4	9	1	1	2	InChI=1S/C8H11N/c9-7-6-8-4-2-1-3-5-8/h1-5H,6-7,9H2	C1=CC=C(C=C1)CCN	C1=CC=C(C=C1)CCN	BHHGXPLMPWCGHP-UHFFFAOYSA-N	121.089	121.089
Phenyllactic acid	HMDB0000779	DTXSID30862436	C01479	Endogenous	Exogenous	Metabolome	2-hydroxy-3-phenylpropanoic acid	DL-3-Phenyllactic acid	DL-3-Phenyllactic acid|828-01-3|3-Phenyllactic acid|2-Hydroxy-3-phenylpropanoic acid|DL-beta-Phenyllactic acid|2-Hydroxy-3-phenylpropionic acid|b-phenyllactic acid|2-hydroxy-3-phenyl-propionic acid|156-05-8|(+-)-3-Phenyllactic acid|DL-Phenyllactic acid|beta-Phenyllactic acid|Ba 2653|Benzenepropanoic acid, alpha-hydroxy-|Benzenepropanoic acid, .alpha.-hydroxy-|SC6T4O59BK|DL-.beta.-Phenyllactic aci…	166.17	C9H10O3	57.5	150	1.1	12	2	3	3	InChI=1S/C9H10O3/c10-8(9(11)12)6-7-4-2-1-3-5-7/h1-5,8,10H,6H2,(H,11,12)	C1=CC=C(C=C1)CC(C(=O)O)O	C1=CC=C(C=C1)CC(C(=O)O)O	VOXXWSYKYCBWHO-UHFFFAOYSA-N	166.063	166.063
Phenylpyruvic acid	HMDB0000205	DTXSID1042281	C00166	Endogenous	Exogenous	Metabolome	2-oxo-3-phenylpropanoic acid	Phenylpyruvic acid	phenylpyruvic acid|2-Oxo-3-phenylpropanoic acid|156-06-9|3-Phenylpyruvic acid|phenylpyruvate|Pyruvic acid, phenyl-|beta-Phenylpyruvic acid|Phenyl pyruvic acid|Phenylpyroracemic acid|3-Phenyl-2-oxopropanoic acid|2-OXO-3-PHENYLPROPIONIC ACID|keto-phenylpyruvic acid|3-phenyl-2-oxopropanoate|Benzenepropanoic acid, alpha-oxo-|alpha-ketohydrocinnamic acid|Benzenepropanoic acid, .alpha.-oxo-|2-oxo-3-phe…	164.16	C9H8O3	54.4	180	1.3	12	1	3	3	InChI=1S/C9H8O3/c10-8(9(11)12)6-7-4-2-1-3-5-7/h1-5H,6H2,(H,11,12)	C1=CC=C(C=C1)CC(=O)C(=O)O	C1=CC=C(C=C1)CC(=O)C(=O)O	BTNMPGBKDVTSJY-UHFFFAOYSA-N	164.047	164.047
Pipecolate	HMDB0000070	DTXSID40862144	C00408	Endogenous	Exogenous	Metabolome	piperidine-2-carboxylic acid	Pipecolic acid	piperidine-2-carboxylic acid|DL-Pipecolinic acid|Pipecolic acid|535-75-1|Pipecolinic acid|2-PIPERIDINECARBOXYLIC ACID|4043-87-2|pipecolate|Homoproline|DL-Pipecolic acid|Dihydrobaikiane|Piperolinic acid|L-PipecolicAcid|Hexahydropicolinic acid|l(-)-pipecolinic acid|DL-Homoproline|Acide pipecolique|2-Carboxypiperidine|MFCD00064347|(+/-)-Pipecolic acid|Hexahydro-2-picolinic acid|Acide pipecolique [Fr…	129.16	C6H11NO2	49.3	114	-2.3	9	2	3	1	InChI=1S/C6H11NO2/c8-6(9)5-3-1-2-4-7-5/h5,7H,1-4H2,(H,8,9)	C1CCNC(C1)C(=O)O	C1CCNC(C1)C(=O)O	HXEACLLIILLPRG-UHFFFAOYSA-N	129.079	129.079
P-menthan-3-ol	HMDB0035765	DTXSID8029650	C00400	Endogenous	Exogenous	Metabolome	5-methyl-2-propan-2-ylcyclohexan-1-ol	Menthol	MENTHOL|dl-Menthol|1490-04-6|2-Isopropyl-5-methylcyclohexanol|15356-70-4|89-78-1|Cyclohexanol, 5-methyl-2-(1-methylethyl)-|Menthyl alcohol|p-Menthan-3-ol|Mentholum|Caswell No. 540|Mineral ice|Hexahydrothymol|3-Hydroxy-p-menthane|CCRIS 9231|5-methyl-2-propan-2-ylcyclohexan-1-ol|(+/-)-Menthol|EINECS 216-074-4|3-p-Menthol|Menthol [USP]|EPA Pesticide Chemical Code 051601|rac-Menthol|HSDB 593|DTXSID80…	156.26	C10H20O	20.2	120	3	11	1	1	1	InChI=1S/C10H20O/c1-7(2)9-5-4-8(3)6-10(9)11/h7-11H,4-6H2,1-3H3	CC1CCC(C(C1)O)C(C)C	CC1CCC(C(C1)O)C(C)C	NOOLISFMXDJSKH-UHFFFAOYSA-N	156.151	156.151
Propylparaben	HMDB0032574	DTXSID4022527	C06325	Endogenous	Exogenous	Metabolome	quinoline-2-carboxylic acid	Quinoline-2-carboxylic acid	Quinoline-2-carboxylic acid|QUINALDIC ACID|93-10-7|2-Quinolinecarboxylic acid|Quinaldinic acid|2-Carboxyquinoline|Quinolinecarboxylic acid|1199266-78-8|2-Quinolinylcarboxylic acid|2-Quinolinecarboxylate|Quinaldate|2-Quinoline carboxylic acid|MFCD00006752|CHEBI:18386|NSC 4882|EINECS 202-218-3|BRN 0126322|UNII-P90NWT719R|AI3-18872|P90NWT719R|26469-60-3|Quinoline-2-carboxylic acid anion|NSC-4882|5-2…	173.17	C10H7NO2	50.2	205	1.6	13	1	3	1	InChI=1S/C10H7NO2/c12-10(13)9-6-5-7-3-1-2-4-8(7)11-9/h1-6H,(H,12,13)	C1=CC=C2C(=C1)C=CC(=N2)C(=O)O	C1=CC=C2C(=C1)C=CC(=N2)C(=O)O	LOAUVZALPPNFOQ-UHFFFAOYSA-N	173.048	173.048
Prostaglandin a2	HMDB0002752	DTXSID20864388	C05953	Endogenous	Exogenous	Metabolome	(Z)-7-[(1R,2S)-2-[(E,3S)-3-hydroxyoct-1-enyl]-5-oxocyclopent-3-en-1-yl]hept-5-enoic acid	prostaglandin A2	prostaglandin A2|Medullin|PGA2|13345-50-1|(+)-Prostaglandin A2|5,6-cis-PGA2|(15S)-PGA2|(+)-Prostaglandin A(sup 2)|PGA(sup 2)|5,6-cis-PGA(sup 2)|Prostaglandin A(sup 2)|(15S)-Prostaglandin A2|UNII-K6VT5BDY9E|K6VT5BDY9E|15(S)-Prostaglandin A2|(155)-PGA2|NSC 165561|BRN 2221844|CHEBI:27820|Prosta-5,10,13-trien-1-oic acid, 15-hydroxy-9-oxo-, (5Z,13E,15S)-|9-oxo-15S-hydroxy-5Z,10Z,13E-prostatrienoic aci…	334.4	C20H30O4	74.6	476	3.6	24	2	4	12	InChI=1S/C20H30O4/c1-2-3-6-9-17(21)14-12-16-13-15-19(22)18(16)10-7-4-5-8-11-20(23)24/h4,7,12-18,21H,2-3,5-6,8-11H2,1H3,(H,23,24)/b7-4-,14-12+/t16-,17-,18+/m0/s1	CCCCC[C@@H](/C=C/[C@H]1C=CC(=O)[C@@H]1C/C=C\CCCC(=O)O)O	CCCCCC(C=CC1C=CC(=O)C1CC=CCCCC(=O)O)O	MYHXHCUNDDAEOZ-FOSBLDSVSA-N	334.214	334.214
Prostaglandin e1	HMDB0001442	DTXSID9022578	C04741	Endogenous	Exogenous	Metabolome	7-[(1R,2R,3R)-3-hydroxy-2-[(E,3S)-3-hydroxyoct-1-enyl]-5-oxocyclopentyl]heptanoic acid	Alprostadil	alprostadil|Prostaglandin E1|745-65-3|PGE1|Edex|Caverject|Muse|Prostin VR|Befar|Alprostadilum|Topiglan|Vasaprostan|Femprox|Alprox-TD|l-Prostaglandin E1|Liprostin|Minprog|Prostandin|Sugiran|Viridal|Vitaros|Prostin VR Pediatric|Prink|PGE-1|Prostavasin|Lipoprost|Promostan|Prostivas|Alista|FemLife|RayVa|Caverject Impulse|(11alpha,13E,15S)-11,15-dihydroxy-9-oxoprost-13-en-1-oic acid|Caverject (TN)|7-(…	354.5	C20H34O5	94.8	432	3.2	25	3	5	13	InChI=1S/C20H34O5/c1-2-3-6-9-15(21)12-13-17-16(18(22)14-19(17)23)10-7-4-5-8-11-20(24)25/h12-13,15-17,19,21,23H,2-11,14H2,1H3,(H,24,25)/b13-12+/t15-,16+,17+,19+/m0/s1	CCCCC[C@@H](/C=C/[C@H]1[C@@H](CC(=O)[C@@H]1CCCCCCC(=O)O)O)O	CCCCCC(C=CC1C(CC(=O)C1CCCCCCC(=O)O)O)O	GMVPRGQOIOIIMI-DWKJAMRDSA-N	354.241	354.241
Putrescine	HMDB0001414	DTXSID4041107	C00134	Endogenous	Exogenous	Metabolome	butane-1,4-diamine	1,4-Diaminobutane	1,4-diaminobutane|putrescine|1,4-butanediamine|110-60-1|butane-1,4-diamine|tetramethylenediamine|Butylenediamine|Putrescin|1,4-Butylenediamine|Tetramethyldiamine|1,4-Tetramethylenediamine|putrescina|Putreszin|Tetramethylendiamin|MFCD00008235|NSC 60545|BRN 0605282|CCRIS 6751|H2N(CH2)4NH2|AI3-25444|1,4-Diamino-n-butane|EINECS 203-782-3|NSC-60545|Putrescine; NSC 60545; Putramine|UNII-V10TVZ52E4|CHEM…	88.15	C4H12N2	52	17.5	-0.9	6	2	2	3	InChI=1S/C4H12N2/c5-3-1-2-4-6/h1-6H2	C(CCN)CN	C(CCN)CN	KIDHWZJUCRJVML-UHFFFAOYSA-N	88.1	88.1
Pyruvic acid	HMDB0000243	DTXSID2021650	C00022	Endogenous	Exogenous	Metabolome	2-oxopropanoic acid	Pyruvic Acid	Pyruvic acid|2-Oxopropanoic acid|127-17-3|acetylformic acid|Pyroracemic acid|2-Oxopropionic acid|alpha-ketopropionic acid|2-Ketopropionic acid|Propanoic acid, 2-oxo-|2-Oxopropansaeure|2-Oxopropanoate|2-Oxopropionsaeure|alpha-Oxopropionsaeure|2-oxo-propionic acid|acide pyruvique|Pyruvic acid (natural)|a-Ketopropionic acid|Propanoic acid, oxo-|CH3COCOOH|Brenztraubensaeure|FEMA No. 2970|NSC 179|alph…	88.06	C3H4O3	54.4	84	-0.3	6	1	3	1	InChI=1S/C3H4O3/c1-2(4)3(5)6/h1H3,(H,5,6)	CC(=O)C(=O)O	CC(=O)C(=O)O	LCTONWCANYUPML-UHFFFAOYSA-N	88.016	88.016
Retinoate	HMDB0001852	DTXSID7021239	C00777	Endogenous	Exogenous	Metabolome	(2E,4E,6E,8E)-3,7-dimethyl-9-(2,6,6-trimethylcyclohexen-1-yl)nona-2,4,6,8-tetraenoic acid	Tretinoin	Retinoic acid|tretinoin|302-79-4|all-trans-Retinoic acid|Vitamin A acid|trans-Retinoic acid|ATRA|Retin-A|Aberel|Eudyna|Renova|Vesanoid|Airol|All-trans Retinoic Acid|Dermairol|Aknoten|all-trans-Vitamin A acid|Aknefug|Cordes vas|Epi-aberel|Tretin M|Atralin|all-trans-Tretinoin|Retionic acid|all-trans-Vitamin A1 acid|All Trans Retinoic Acid|TRETINON|Retin A|Retin-A Micro|Vitamin A1 acid, all-trans-|b…	300.4	C20H28O2	37.3	567	6.3	22	1	2	5	InChI=1S/C20H28O2/c1-15(8-6-9-16(2)14-19(21)22)11-12-18-17(3)10-7-13-20(18,4)5/h6,8-9,11-12,14H,7,10,13H2,1-5H3,(H,21,22)/b9-6+,12-11+,15-8+,16-14+	CC1=C(C(CCC1)(C)C)/C=C/C(=C/C=C/C(=C/C(=O)O)/C)/C	CC1=C(C(CCC1)(C)C)C=CC(=CC=CC(=CC(=O)O)C)C	SHGAZHPCJJPHSC-YCNIQYBTSA-N	300.209	300.209
Saccharin	HMDB0029723	DTXSID5021251	C12283	Endogenous	Exogenous	Metabolome	1,1-dioxo-1,2-benzothiazol-3-one	Saccharin	saccharin|81-07-2|o-Benzoic sulfimide|o-Sulfobenzimide|Saccharine|Saccharimide|Benzosulfimide|Benzoic sulfimide|Garantose|o-Benzosulfimide|Benzosulphimide|Saccharinol|Saccharinose|Gluside|Benzosulfinide|Hermesetas|Saccharol|Glucid|Saccharin acid|Benzoic sulphimide|Kandiset|Sacarina|Sucrette|Zaharina|Saccharin insoluble|Sykose|Saxin|o-Benzoyl sulfimide|Sucre edulcor|1,2-Benzisothiazol-3(2H)-one, 1…	183.19	C7H5NO3S	71.6	303	0.9	12	1	3	0	InChI=1S/C7H5NO3S/c9-7-5-3-1-2-4-6(5)12(10,11)8-7/h1-4H,(H,8,9)	C1=CC=C2C(=C1)C(=O)NS2(=O)=O	C1=CC=C2C(=C1)C(=O)NS2(=O)=O	CVHZOJJKTDOEJC-UHFFFAOYSA-N	182.999	182.999
Stearic acid	HMDB0000827	DTXSID8021642	C01530	Endogenous	Exogenous	Metabolome	octadecanoic acid	Stearic Acid	stearic acid|Octadecanoic acid|57-11-4|n-Octadecanoic acid|Stearophanic acid|Cetylacetic acid|Pearl stearic|Stearex Beads|1-Heptadecanecarboxylic acid|Octadecansaeure|Stearinsaeure|Vanicol|Hydrofol Acid 150|Industrene R|Century 1240|Glycon DP|Glycon TP|Humko Industrene R|Formula 300|Hydrofol 1895|Hystrene 7018|Hystrene 9718|Glycon S-80|Glycon S-90|octadecoic acid|Tegostearic 254|Tegostearic 255|T…	284.5	C18H36O2	37.3	202	7.4	20	1	2	16	InChI=1S/C18H36O2/c1-2-3-4-5-6-7-8-9-10-11-12-13-14-15-16-17-18(19)20/h2-17H2,1H3,(H,19,20)	CCCCCCCCCCCCCCCCCC(=O)O	CCCCCCCCCCCCCCCCCC(=O)O	QIQXTHQIDYTFRH-UHFFFAOYSA-N	284.272	284.272
Stearoyl ethanolamide	HMDB0013078	DTXSID9042178		Endogenous	Exogenous	Metabolome	N-(2-hydroxyethyl)octadecanamide	N-(2-Hydroxyethyl)octadecanamide	N-(2-Hydroxyethyl)octadecanamide|111-57-9|Stearoylethanolamide|Stearoyl ethanolamide|N-(2-Hydroxyethyl)stearamide|N-stearoylethanolamine|Stearamide MEA|Stearic monoethanolamide|Stearic acid monoethanolamide|Stearamyl|Stearic ethanolamide|Cycloamide SM|Comperlan HS|Stearoylmonoethanolamide|Stearoylethanolamine|Stearic ethylolamide|Marlamid M 18|Stearoyl-ethanolamine|N-(Hydroxyethyl)stearamide|Cera…	327.5	C20H41NO2	49.3	244	7.3	23	2	2	18	InChI=1S/C20H41NO2/c1-2-3-4-5-6-7-8-9-10-11-12-13-14-15-16-17-20(23)21-18-19-22/h22H,2-19H2,1H3,(H,21,23)	CCCCCCCCCCCCCCCCCC(=O)NCCO	CCCCCCCCCCCCCCCCCC(=O)NCCO	OTGQIQQTPXJQRG-UHFFFAOYSA-N	327.314	327.314
Succinate	HMDB0000254	DTXSID6023602	C00042	Endogenous	Exogenous	Metabolome	butanedioic acid	Succinic Acid	succinic acid|butanedioic acid|110-15-6|Amber acid|Asuccin|Wormwood acid|Dihydrofumaric acid|Katasuccin|Bernsteinsaure|1,2-Ethanedicarboxylic acid|ethylenesuccinic acid|1,4-Butanedioic acid|Wormwood|Succinicum acidum|Butandisaeure|Acidum succinicum|Butanedionic acid|Kyselina jantarova|Butane diacid|Ethylene dicarboxylic acid|acide succinique|Bernsteinsaure [German]|Bernsteinsaeure|Succinellite|Ky…	118.09	C4H6O4	74.6	92.6	-0.6	8	2	4	3	InChI=1S/C4H6O4/c5-3(6)1-2-4(7)8/h1-2H2,(H,5,6)(H,7,8)	C(CC(=O)O)C(=O)O	C(CC(=O)O)C(=O)O	KDYFGRWQOYBRFD-UHFFFAOYSA-N	118.027	118.027
Succinic semialdehyde	HMDB0001259	DTXSID00219231	C00232	Endogenous	Exogenous	Metabolome	4-oxobutanoic acid	Succinic semialdehyde	Succinic semialdehyde|4-Oxobutanoic acid|692-29-5|Succinaldehydic acid|Succinic acid semialdehyde|beta-Formylpropionic acid|gamma-Oxybutyric acid|3-Formylpropanoic acid|Butryaldehydic acid|3-Formylpropionic acid|Butanoic acid, 4-oxo-|4-Oxobutyric acid|succinate semialdehyde|4-oxo-butanoic acid|4-oxo-butyric acid|Semi-aldehyde succinique [French]|Semi-aldehyde succinique|UNII-M73BX3CPMU|M73BX3CPMU…	102.09	C4H6O3	54.4	77	-0.8	7	1	3	3	InChI=1S/C4H6O3/c5-3-1-2-4(6)7/h3H,1-2H2,(H,6,7)	C(CC(=O)O)C=O	C(CC(=O)O)C=O	UIUJIQZEACWQSV-UHFFFAOYSA-N	102.032	102.032
Sucralose	HMDB0031554	DTXSID1040245	C12285	Endogenous	Exogenous	Metabolome	2-[2,5-bis(chloromethyl)-3,4-dihydroxyoxolan-2-yl]oxy-5-chloro-6-(hydroxymethyl)oxane-3,4-diol	2-[2,5-Bis(chloromethyl)-3,4-dihydroxyoxolan-2-yl]oxy-5-chloro-6-(hydroxymethyl)oxane-3,4-diol	Trichlorogalactosucrose|2-[2,5-bis(chloromethyl)-3,4-dihydroxyoxolan-2-yl]oxy-5-chloro-6-(hydroxymethyl)oxane-3,4-diol|SCHEMBL5946463|MFCD11100146|AKOS025401516|AC-20474|AS-11723|SY066104|FT-0600377|4,1',6'-Trichloro-4,1',6'-trideoxygalactosucrose|1,6-Dichloro-1,6-dideoxy-b-D-fructofuranosyl 4-chloro-4-deoxy-a-D-galactopyranoside, 9CI|2-[2,5-Bis(chloromethyl)-3,4-dihydroxy-oxolane-2-yloxy]-5-chlo…	397.6	C12H19Cl3O8	129	405	-1.5	23	5	8	5	InChI=1S/C12H19Cl3O8/c13-1-4-7(17)10(20)12(3-14,22-4)23-11-9(19)8(18)6(15)5(2-16)21-11/h4-11,16-20H,1-3H2	C(C1C(C(C(C(O1)OC2(C(C(C(O2)CCl)O)O)CCl)O)O)Cl)O	C(C1C(C(C(C(O1)OC2(C(C(C(O2)CCl)O)O)CCl)O)O)Cl)O	BAQAVOSOZGMPRM-UHFFFAOYSA-N	396.015	396.015
Taurolithocholic acid 3-sulfate	HMDB0002580	DTXSID00934710	C03642	Endogenous	Exogenous	Metabolome	2-[[(4R)-4-[(3R,5R,8R,9S,10S,13R,14S,17R)-10,13-dimethyl-3-sulfooxy-2,3,4,5,6,7,8,9,11,12,14,15,16,17-tetradecahydro-1H-cyclopenta[a]phenanthren-17-yl]pentanoyl]amino]ethanesulfonic acid	Taurolithocholic acid 3-sulfate	Taurolithocholate sulfate|Taurolithocholic acid 3-sulfate|Slct-3-sulfate|3alpha-Sulfatolithocholyltaurine|15324-65-9|TLC-S|taurolithocholic acid sulfate|Taurolithocholate 3-sulfate|CHEMBL270493|(3alpha-Sulfato-5beta-cholan-24-oyl)-2'-aminoethanesulfonate|CHEBI:17864|N-(3alpha-hydroxy-5beta-cholan-24-oyl)-taurine 3-sulfate|Slct-3-sulphate|Taurolithocholate sulphate|Taurolithocholate 3-sulphate|Tau…	563.8	C26H45NO8S2	164	1050	4.5	37	3	8	9	InChI=1S/C26H45NO8S2/c1-17(4-9-24(28)27-14-15-36(29,30)31)21-7-8-22-20-6-5-18-16-19(35-37(32,33)34)10-12-25(18,2)23(20)11-13-26(21,22)3/h17-23H,4-16H2,1-3H3,(H,27,28)(H,29,30,31)(H,32,33,34)/t17-,18-,19-,20+,21-,22+,23+,25+,26-/m1/s1	C[C@H](CCC(=O)NCCS(=O)(=O)O)[C@H]1CC[C@@H]2[C@@]1(CC[C@H]3[C@H]2CC[C@H]4[C@@]3(CC[C@H](C4)OS(=O)(=O)O)C)C	CC(CCC(=O)NCCS(=O)(=O)O)C1CCC2C1(CCC3C2CCC4C3(CCC(C4)OS(=O)(=O)O)C)C	HSNPMXROZIQAQD-GBURMNQMSA-N	563.259	563.259
Tiglylcarnitine	HMDB0002366	DTXSID701316966		Endogenous	Exogenous	Metabolome	(3R)-3-[(E)-2-methylbut-2-enoyl]oxy-4-(trimethylazaniumyl)butanoate	O-tiglyl-L-carnitine	tiglyl carnitine|O-tiglyl-L-carnitine|64681-36-3|Tiglylcarnitine|(3R)-3-[(E)-2-methylbut-2-enoyl]oxy-4-(trimethylazaniumyl)butanoate|Tiglyl-l-carnitine|(R)-tiglyl-carnitine|CHEBI:85520|DTXSID701316966|AKOS040744376|MS-23442|HY-113408|CS-0059360|Q27158616|(3R)-3-{[(2E)-2-methylbut-2-enoyl]oxy}-4-(trimethylazaniumyl)butanoate	243.3	C12H21NO4	66.4	309	1.6	17	0	4	6	InChI=1S/C12H21NO4/c1-6-9(2)12(16)17-10(7-11(14)15)8-13(3,4)5/h6,10H,7-8H2,1-5H3/b9-6+/t10-/m1/s1	C/C=C(\C)/C(=O)O[C@H](CC(=O)[O-])C[N+](C)(C)C	CC=C(C)C(=O)OC(CC(=O)[O-])C[N+](C)(C)C	WURBQCVBQNMUQT-OLKPEBQYSA-N	243.147	243.147
Triethanolamine; trolamine;	HMDB0032538	DTXSID9021392	C06771	Endogenous	Exogenous	Metabolome	2-[bis(2-hydroxyethyl)amino]ethanol	Triethanolamine	TRIETHANOLAMINE|Trolamine|102-71-6|2,2',2''-Nitrilotriethanol|Sterolamide|Tris(2-hydroxyethyl)amine|Daltogen|Nitrilotriethanol|Triethylolamine|Trihydroxytriethylamine|Thiofaco T-35|Triethanolamin|Sting-Kill|Tri(hydroxyethyl)amine|Tris(beta-hydroxyethyl)amine|Ethanol, 2,2',2''-nitrilotris-|Nitrilo-2,2',2''-triethanol|Sodium ISA|Teoa|TEA (amino alcohol)|2,2',2''-Nitrilotris(ethanol)|Nitrilotris(eth…	149.19	C6H15NO3	63.9	55.7	-1	10	3	4	6	InChI=1S/C6H15NO3/c8-4-1-7(2-5-9)3-6-10/h8-10H,1-6H2	C(CO)N(CCO)CCO	C(CO)N(CCO)CCO	GSEJCLTVZPLZKY-UHFFFAOYSA-N	149.105	149.105
Trigonelline	HMDB0000875	DTXSID2026230	C01004	Endogenous	Exogenous	Metabolome	1-methylpyridin-1-ium-3-carboxylate	Trigonelline	Trigonelline|535-83-1|Trigenolline|N-Methylnicotinate|Caffearine|Gynesine|Coffearine|Betain nicotinate|Coffearin|Trigonellin|1-methylpyridinium-3-carboxylate|Betaine nicotinate|Nicotinic acid N-methylbetaine|1-methylpyridin-1-ium-3-carboxylate|1-Methylpyridinio-3-carboxylate|Trigenelline|Caffearin|1-Methyl-3-pyridiniumcarboxylate|N'-Methylnicotinate|N-Methylnicotinic acid|3-Carboxy-1-methylpyridi…	137.14	C7H7NO2	44	130	1.2	10	0	2	0	InChI=1S/C7H7NO2/c1-8-4-2-3-6(5-8)7(9)10/h2-5H,1H3	C[N+]1=CC=CC(=C1)C(=O)[O-]	C[N+]1=CC=CC(=C1)C(=O)[O-]	WWNNZCOKKKDOPX-UHFFFAOYSA-N	137.048	137.048
Undecylenic acid	HMDB0033724	DTXSID8035001	C13910	Endogenous	Exogenous	Metabolome	undec-10-enoic acid	Undecylenic acid	undecylenic acid|10-UNDECENOIC ACID|Undec-10-enoic acid|112-38-9|Undecenoic acid|10-Hendecenoic acid|Desenex|Renselin|Declid|Sevinon|9-Undecylenic acid|10-Undecylenic acid|Undecyl-10-enic acid|undecylenate|FEMA No. 3247|Undecylenic acid [JAN]|Kyselina undecylenova|UNDECEN-10-ACID-1|10-Henedecenoic acid|Caswell No. 901|Undecenoic acid, omega-|Hendecenoic acid, omega-|10-Hendecenoic|C11H20O2|NSC 20…	184.27	C11H20O2	37.3	141	3.9	13	1	2	9	InChI=1S/C11H20O2/c1-2-3-4-5-6-7-8-9-10-11(12)13/h2H,1,3-10H2,(H,12,13)	C=CCCCCCCCCC(=O)O	C=CCCCCCCCCC(=O)O	FRPZMMHWLSIFAZ-UHFFFAOYSA-N	184.146	184.146
Vitamin a	HMDB0000305	DTXSID3023556	C00473	Endogenous	Exogenous	Metabolome	(2E,4E,6E,8E)-3,7-dimethyl-9-(2,6,6-trimethylcyclohexen-1-yl)nona-2,4,6,8-tetraen-1-ol	Retinol	retinol|Vitamin A|all-trans-Retinol|68-26-8|Vitamin A1|Alphalin|Chocola A|Alphasterol|Apostavit|Aquasynth|Axerophthol|Epiteliol|Prepalin|Testavol|Veroftal|Afaxin|Agiolan|Agoncal|Anatola|Apexol|Dofsol|Myvpack|Vaflol|Vitpex|Aoral|trans-retinol|Vitamin A alcohol|Disatabs Tabs|Oleovitamin A|Bentavit A|Dohyfral A|Alcovit A|Anatola A|Vogan-Neu|all-trans-Retinyl alcohol|A-Mulsal|Biosterol|Ophthalamin|Pl…	286.5	C20H30O	20.2	496	5.7	21	1	1	5	InChI=1S/C20H30O/c1-16(8-6-9-17(2)13-15-21)11-12-19-18(3)10-7-14-20(19,4)5/h6,8-9,11-13,21H,7,10,14-15H2,1-5H3/b9-6+,12-11+,16-8+,17-13+	CC1=C(C(CCC1)(C)C)/C=C/C(=C/C=C/C(=C/CO)/C)/C	CC1=C(C(CCC1)(C)C)C=CC(=CC=CC(=CCO)C)C	FPIPGXGPPPQFEQ-OVSJKPMPSA-N	286.23	286.23
Zerumbone	HMDB0036667	DTXSID601318583	C20262	Endogenous	Exogenous	Metabolome	(2E,6E,10E)-2,6,9,9-tetramethylcycloundeca-2,6,10-trien-1-one	Zerumbone	Zerumbone|471-05-6|(2E,6E,10E)-2,6,9,9-tetramethylcycloundeca-2,6,10-trien-1-one|(E,E,E)-2,6,9,9-Tetramethyl-2,6,10-cycloundecatrien-1-one|CHEMBL245412|2E,6E,9E-humulatrien-8-one|CHEBI:63892|erumbone|2,6,9,9-tetramethylcycloundeca-2,6,10-trien-1-one|SCHEMBL12831266|Zerumbone, >=98% (HPLC)|DTXSID601318583|SRCZ-00151|HY-N7015|BDBM50241296|HB4130|NSC698299|s5928|AKOS040758793|CCG-208558|NSC-698299|L…	218.33	C15H22O	17.1	354	3.9	16	0	1	0	InChI=1S/C15H22O/c1-12-6-5-7-13(2)14(16)9-11-15(3,4)10-8-12/h7-9,11H,5-6,10H2,1-4H3/b11-9+,12-8+,13-7+	C/C/1=C\CC(/C=C/C(=O)/C(=C/CC1)/C)(C)C	CC1=CCC(C=CC(=O)C(=CCC1)C)(C)C	GIHNTRQPEMKFKO-SKTNYSRSSA-N	218.167	218.167
Anabasine	HMDB0004350	DTXSID9041607	C06180	Endogenous		Metabolome	3-piperidin-2-ylpyridine	Pyridine, 3-(2-piperidinyl)-	3-(piperidin-2-yl)pyridine|13078-04-1|Anabasine|(+/-)-Anabasine|3-piperidin-2-ylpyridine|(+-)-Anabasine|DL-Anabasine|2-Pyridin-3-ylpiperidine|Pyridine, 3-(2-piperidinyl)-|(+/-) Anabasine|40774-73-0|(R,S)-ANABASINE|MFCD00006370|2-(3-Pyridinyl)piperidine|( inverted exclamation markA) Anabasine|CHEMBL280963|CHEBI:28986|1,2,3,4,5,6-Hexahydro-[2,3']Bipyridinyl|3-[(2RS)-Piperidin-2-yl]pyridine ((RS)-An…	162.23	C10H14N2	24.9	136	1	12	1	2	1	InChI=1S/C10H14N2/c1-2-7-12-10(5-1)9-4-3-6-11-8-9/h3-4,6,8,10,12H,1-2,5,7H2	C1CCNC(C1)C2=CN=CC=C2	C1CCNC(C1)C2=CN=CC=C2	MTXSIJUGVMTTMU-UHFFFAOYSA-N	162.116	162.116
(+/-)11(12)-dihet	HMDB0002314		C14774	Endogenous	Exogenous	Metabolome	(5Z,8Z,11S,12R,14Z)-11,12-dihydroxyicosa-5,8,14-trienoic acid	5,8,14-Eicosatrienoic acid, 11,12-dihydroxy-, (5Z,8Z,14Z)-	5,8,14-Eicosatrienoic acid, 11,12-dihydroxy-, (5Z,8Z,14Z)-|LRPPQRCHCPFBPE-LZXKBWHHSA-N|(+/-)11(12)-DiHET|(+/-)11,12-DHET|PD018238|SR-01000946969|SR-01000946969-1|(+/-)11,12-dihydroxy-5Z,8Z,14Z-eicosatrienoic acid|(5Z,8Z,11S,12R,14Z)-11,12-DIHYDROXYICOSA-5,8,14-TRIENOIC ACID	338.5	C20H34O4	77.8	385	4.4	24	3	4	15	InChI=1S/C20H34O4/c1-2-3-4-5-9-12-15-18(21)19(22)16-13-10-7-6-8-11-14-17-20(23)24/h6,8-10,12-13,18-19,21-22H,2-5,7,11,14-17H2,1H3,(H,23,24)/b8-6-,12-9-,13-10-/t18-,19+/m1/s1	CCCCC/C=C\C[C@H]([C@H](C/C=C\C/C=C\CCCC(=O)O)O)O	CCCCCC=CCC(C(CC=CCC=CCCCC(=O)O)O)O	LRPPQRCHCPFBPE-LZXKBWHHSA-N	338.246	338.246
(+/-)11(12)-eet	HMDB0004673		C14770	Endogenous	Exogenous	Metabolome	(5E,8E)-10-[3-[(E)-oct-2-enyl]oxiran-2-yl]deca-5,8-dienoic acid	11,12-Epoxy-5,8,14-eicosatrienoic acid	11,12-epoxyeicosatrienoic acid|81276-02-0|11,12-Eet|11,12-epoxy-5,8,14-eicosatrienoic acid|11,12-Oxido-5,8,14-eicosatrienoic acid|(5E,8E)-10-[3-[(E)-oct-2-enyl]oxiran-2-yl]deca-5,8-dienoic acid|5,8-Decadienoic acid, 10-(3-(2-octenyl)oxiranyl)-|123931-40-8|(5E,8E)-10-{3-[(2E)-oct-2-en-1-yl]oxiran-2-yl}deca-5,8-dienoic acid|(+/-)11(12)-EET|SCHEMBL2508935|SCHEMBL4065570|CHEBI:171868|LMFA03090011|()1…	320.5	C20H32O3	49.8	396	5.4	23	1	3	14	InChI=1S/C20H32O3/c1-2-3-4-5-9-12-15-18-19(23-18)16-13-10-7-6-8-11-14-17-20(21)22/h6,8-10,12-13,18-19H,2-5,7,11,14-17H2,1H3,(H,21,22)/b8-6+,12-9+,13-10+	CCCCC/C=C/CC1C(O1)C/C=C/C/C=C/CCCC(=O)O	CCCCCC=CCC1C(O1)CC=CCC=CCCCC(=O)O	DXOYQVHGIODESM-ATELOPIESA-N	320.235	320.235
(+/-)12(13)-dihome	HMDB0004705	DTXSID001273775	C14829	Endogenous	Exogenous	Metabolome	(Z)-12,13-dihydroxyoctadec-9-enoic acid	12,13-DiHOME	12,13-DiHOME|(+/-)12,13-Dihome|263399-35-5|12,13-dihydroxy-9Z-octadecenoic acid|12,13-DHOA|(9Z)-12,13-Dihydroxyoctadec-9-enoic acid|12,13-DHOME|(Z)-12,13-dihydroxyoctadec-9-enoic acid|9-Octadecenoic acid, 12,13-dihydroxy-, (9Z)-|Isoleukotoxin diol|12,13-dihydroxyoctadec-9-enoic acid|SCHEMBL2228623|CHEBI:72665|DTXSID001273775|(??)12(13)-DiHOME|LMFA02000230|AKOS040754637|HY-116003|(9Z)-12,13-Dihydr…	314.5	C18H34O4	77.8	289	4.6	22	3	4	15	InChI=1S/C18H34O4/c1-2-3-10-13-16(19)17(20)14-11-8-6-4-5-7-9-12-15-18(21)22/h8,11,16-17,19-20H,2-7,9-10,12-15H2,1H3,(H,21,22)/b11-8-	CCCCCC(C(C/C=C\CCCCCCCC(=O)O)O)O	CCCCCC(C(CC=CCCCCCCCC(=O)O)O)O	CQSLTKIXAJTQGA-FLIBITNWSA-N	314.246	314.246
(+/-)13-hode	HMDB0004667	DTXSID601316494	C14762	Endogenous	Exogenous	Metabolome	(9Z,11E)-13-hydroxyoctadeca-9,11-dienoic acid	Coriolic acid	Coriolic acid|18104-45-5|13-Hode|(+/-)13-HODE|73804-64-5|(9Z,11E)-13-hydroxyoctadeca-9,11-dienoic acid|alpha-artemisolic acid|13-hydroxy-9Z,11E-octadecadienoic acid|(+/-)-13-Hydroxy-9Z,11E-octadecadienoic acid|13-hydroxy-cis-9,trans-11-octadecadienoic acid|(+/-)-Coriolic acid|9,11-Octadecadienoicacid, 13-hydroxy-, (9Z,11E)-|13(S)-Hydroxyoctadeca-9(Z),11(E)-dienoic acid (13-HODE)|Artemesic acid|a-…	296.4	C18H32O3	57.5	295	5.3	21	2	3	14	InChI=1S/C18H32O3/c1-2-3-11-14-17(19)15-12-9-7-5-4-6-8-10-13-16-18(20)21/h7,9,12,15,17,19H,2-6,8,10-11,13-14,16H2,1H3,(H,20,21)/b9-7-,15-12+	CCCCCC(/C=C/C=C\CCCCCCCC(=O)O)O	CCCCCC(C=CC=CCCCCCCCC(=O)O)O	HNICUWMFWZBIFP-BSZOFBHHSA-N	296.235	296.235
(+/-)18-hepe	HMDB0012611			Endogenous	Exogenous	Metabolome	(5Z,8Z,11Z,14Z,16E)-18-hydroxyicosa-5,8,11,14,16-pentaenoic acid	(+/-)-18-hydroxy-5Z,8Z,11Z,14Z,16E-eicosapentaenoic acid	141110-17-0|(+/-)18-HEPE|(+/-)-18-hydroxy-5Z,8Z,11Z,14Z,16E-eicosapentaenoic acid|18-HEPE|(5Z,8Z,11Z,14Z,16E)-18-hydroxyicosa-5,8,11,14,16-pentaenoic acid|(+/-)-18-HEPE|5,8,11,14,16-Eicosapentaenoic acid, 18-hydroxy-, (5Z,8Z,11Z,14Z,16E)-|SCHEMBL31991|CHEBI:72802|(+-)-18-HEPE|LMFA03070033|J-007461|Q27140156|(+-)-18-hydroxy-5Z,8Z,11Z,14Z,16E-eicosapentaenoic acid|18-hydroxy-5(Z),8(Z),11(Z),14(Z),1…	318.4	C20H30O3	57.5	428	4.6	23	2	3	13	InChI=1S/C20H30O3/c1-2-19(21)17-15-13-11-9-7-5-3-4-6-8-10-12-14-16-18-20(22)23/h4-7,10-13,15,17,19,21H,2-3,8-9,14,16,18H2,1H3,(H,22,23)/b6-4-,7-5-,12-10-,13-11-,17-15+	CCC(/C=C/C=C\C/C=C\C/C=C\C/C=C\CCCC(=O)O)O	CCC(C=CC=CCC=CCC=CCC=CCCCC(=O)O)O	LRWYBGFSVUBWMO-UXNZXXPISA-N	318.219	318.219
(+/-)5(6)-dihet	HMDB0002343		C14772	Endogenous	Exogenous	Metabolome	(5R,6R,8Z,11Z,14Z)-5,6-dihydroxyicosa-8,11,14-trienoic acid	(+/-)5,6-Dihydroxy-8Z,11Z,14Z-eicosatrienoic acid	(+/-)5(6)-DiHET|(+/-)5,6-Dihydroxy-8Z,11Z,14Z-eicosatrienoic acid	338.5	C20H34O4	77.8	385	4.5	24	3	4	15	InChI=1S/C20H34O4/c1-2-3-4-5-6-7-8-9-10-11-12-13-15-18(21)19(22)16-14-17-20(23)24/h6-7,9-10,12-13,18-19,21-22H,2-5,8,11,14-17H2,1H3,(H,23,24)/b7-6-,10-9-,13-12-/t18-,19-/m1/s1	CCCCC/C=C\C/C=C\C/C=C\C[C@H]([C@@H](CCCC(=O)O)O)O	CCCCCC=CCC=CCC=CCC(C(CCCC(=O)O)O)O	GFNYAPAJUNPMGH-GMKBZGQBSA-N	338.246	338.246
(+/-)5(6)-eet	HMDB0002190		C14768	Endogenous	Exogenous	Metabolome	4-[3-[(2Z,5Z,8Z)-tetradeca-2,5,8-trienyl]oxiran-2-yl]butanoic acid	5,6-epoxy-8Z,11Z,14Z-eicosatrienoic acid	5,6-Eet|5,6-epoxyeicosatrienoic acid|(+/-)5,6-EpETrE|5,6-epoxy-8Z,11Z,14Z-eicosatrienoic acid|CHEBI:34450|5,6-EpETrE|CHEMBL1893588|87173-80-6|(8Z,11Z,14Z)-5,6-Epoxyeicosa-8,11,14-trienoic acid|(8Z,11Z,14Z)-5,6-Epoxyicosa-8,11,14-trienoic acid|(+/-)5(6)-EET|4-[3-[(2Z,5Z,8Z)-tetradeca-2,5,8-trienyl]oxiran-2-yl]butanoic acid|(+/-)-5,6-Epoxy-8Z,11Z,14Z-eicosatrienoic acid|5,6-Epoxy-8,11,14-eicosatrie…	320.5	C20H32O3	49.8	396	5.5	23	1	3	14	InChI=1S/C20H32O3/c1-2-3-4-5-6-7-8-9-10-11-12-13-15-18-19(23-18)16-14-17-20(21)22/h6-7,9-10,12-13,18-19H,2-5,8,11,14-17H2,1H3,(H,21,22)/b7-6-,10-9-,13-12-	CCCCC/C=C\C/C=C\C/C=C\CC1C(O1)CCCC(=O)O	CCCCCC=CCC=CCC=CCC1C(O1)CCCC(=O)O	VBQNSZQZRAGRIX-QNEBEIHSSA-N	320.235	320.235
(+/-)8(9)-dihet	HMDB0002311		C14773	Endogenous	Exogenous	Metabolome	(5Z,8R,9R,11Z,14Z)-8,9-dihydroxyicosa-5,11,14-trienoic acid	(5Z,8R,9R,11Z,14Z)-8,9-dihydroxyicosa-5,11,14-trienoic acid	(+/-)8(9)-DiHET|(8R,9R)-DHET|CHEBI:138586|192461-96-4|(8R,9R)-dihydroxy-(5Z,11Z,14Z)-icosatrienoic acid|(5Z,8R,9R,11Z,14Z)-8,9-dihydroxyeicosatrienoic acid|(5Z,8R,9R,11Z,14Z)-8,9-dihydroxyicosatrienoic acid|(8R,9R)-dihydroxy-(5Z,11Z,14Z)-eicosatrienoic acid|(5Z,8R,9R,11Z,14Z)-8,9-dihydroxyicosa-5,11,14-trienoic acid	338.5	C20H34O4	77.8	385	4.4	24	3	4	15	InChI=1S/C20H34O4/c1-2-3-4-5-6-7-8-9-12-15-18(21)19(22)16-13-10-11-14-17-20(23)24/h6-7,9-10,12-13,18-19,21-22H,2-5,8,11,14-17H2,1H3,(H,23,24)/b7-6-,12-9-,13-10-/t18-,19-/m1/s1	CCCCC/C=C\C/C=C\C[C@H]([C@@H](C/C=C\CCCC(=O)O)O)O	CCCCCC=CCC=CCC(C(CC=CCCCC(=O)O)O)O	DCJBINATHQHPKO-CALMLMJYSA-N	338.246	338.246
(+/-)8(9)-eet	HMDB0002232		C14769	Endogenous	Exogenous	Metabolome	(Z)-7-[3-[(2Z,5Z)-undeca-2,5-dienyl]oxiran-2-yl]hept-5-enoic acid	8,9-Epoxyeicosatrienoic acid	(+/-)8,9-EpETrE|8,9-Eet|8,9-epoxyeicosatrienoic acid|8,9-epoxy-5Z,11Z,14Z-eicosatrienoic acid|CHEBI:34490|(5Z,11Z,14Z)-8,9-Epoxyeicosa-5,11,14-trienoic acid|(5Z,11Z,14Z)-8,9-Epoxyicosa-5,11,14-trienoic acid|(+/-)8(9)-EET|8(9)-EpETrE|8,9-Epoxyeicosatrienoate|BSPBio_001481|BML1-D09|SCHEMBL2508714|CHEMBL1437769|HMS1361K03|HMS1791K03|HMS1989K03|HMS3402K03|81246-85-7|8(9)-EET-[d11]|LMFA03080003|IDI1_0…	320.5	C20H32O3	49.8	396	5.4	23	1	3	14	InChI=1S/C20H32O3/c1-2-3-4-5-6-7-8-9-12-15-18-19(23-18)16-13-10-11-14-17-20(21)22/h6-7,9-10,12-13,18-19H,2-5,8,11,14-17H2,1H3,(H,21,22)/b7-6-,12-9-,13-10-	CCCCC/C=C\C/C=C\CC1C(O1)C/C=C\CCCC(=O)O	CCCCCC=CCC=CCC1C(O1)CC=CCCCC(=O)O	DBWQSCSXHFNTMO-TYAUOURKSA-N	320.235	320.235
(+/-)9(10)-epome	HMDB0004701		C14825	Endogenous	Exogenous	Metabolome	8-[(2S,3R)-3-[(Z)-oct-2-enyl]oxiran-2-yl]octanoic acid	9(10)-EpOME	Leukotoxin A|B7DVK288UM|(+/-)9(10)-EpOME|UNII-B7DVK288UM|61949-82-4|8-[(2S,3R)-3-[(Z)-oct-2-enyl]oxiran-2-yl]octanoic acid|Rel-(2R,3S)-3-(2Z)-2-octen-1-yl-2-oxiraneoctanoic acid|2-Oxiraneoctanoic acid, 3-(2Z)-2-octen-1-yl-, (2R,3S)-rel-|cis-9,10-Epoxyoctadeca-cis-12-enoic acid|126639-25-6|Oxiraneoctanoic acid, 3-(2-octenyl)-, (2alpha,3alpha(Z))-|9(10)-EpOME|9(10)-Epoxy-12Z-octadecenoic acid|(+/-)…	296.4	C18H32O3	49.8	299	5.6	21	1	3	14	InChI=1S/C18H32O3/c1-2-3-4-5-7-10-13-16-17(21-16)14-11-8-6-9-12-15-18(19)20/h7,10,16-17H,2-6,8-9,11-15H2,1H3,(H,19,20)/b10-7-/t16-,17+/m1/s1	CCCCC/C=C\C[C@@H]1[C@@H](O1)CCCCCCCC(=O)O	CCCCCC=CCC1C(O1)CCCCCCCC(=O)O	FBUKMFOXMZRGRB-XKJZPFPASA-N	296.235	296.235
(+/-)9,10-dihydroxy-12z-octadecenoic acid	HMDB0004704		C14828	Endogenous	Exogenous	Metabolome	(Z)-9,10,12,13-tetradeuterio-9,10-dihydroxyoctadec-12-enoic acid	9,10-dihydroxy-12Z-octadecenoic acid-(d4)	9,10-diHOME-(d4)|LMFA02000235|9,10-dihydroxy-12Z-octadecenoic acid-(d4)	318.5	C18H34O4	77.8	289	4.6	22	3	4	15	InChI=1S/C18H34O4/c1-2-3-4-5-7-10-13-16(19)17(20)14-11-8-6-9-12-15-18(21)22/h7,10,16-17,19-20H,2-6,8-9,11-15H2,1H3,(H,21,22)/b10-7-/i7D,10D,16D,17D	[2H]/C(=C(\[2H])/CC([2H])(C([2H])(CCCCCCCC(=O)O)O)O)/CCCCC	CCCCCC=CCC(C(CCCCCCCC(=O)O)O)O	XEBKSQSGNGRGDW-LRVICGPYSA-N	318.271	318.271
(+/-)9-hpode	HMDB0006940		C14827	Endogenous	Exogenous	Metabolome	(10E,12Z)-9-hydroperoxyoctadeca-10,12-dienoic acid	(10E,12Z)-9-hydroperoxyoctadeca-10,12-dienoic acid	5502-91-0|(10E,12Z)-9-hydroperoxyoctadeca-10,12-dienoic acid|R9G4SN7TYX|( inverted exclamation markA)9-HpODE|(10E,12Z)-9-Hydroperoxy-10,12-octadecadienoic acid|Linoleic acid 9-hydroperoxide, (+/-)-|(E,Z)-9-Hydroperoxy-10,12-octadecadienoic acid|10,12-Octadecadienoic acid, 9-hydroperoxy-, (E,Z)-|UNII-R9G4SN7TYX|9-HOO|(??)9-HpODE|SCHEMBL4103652|(+/-)9-HpODE|CHEBI:177850|DTXSID901347925|AKOS04075533…	312.4	C18H32O4	66.8	310	5.4	22	2	4	15	InChI=1S/C18H32O4/c1-2-3-4-5-6-8-11-14-17(22-21)15-12-9-7-10-13-16-18(19)20/h6,8,11,14,17,21H,2-5,7,9-10,12-13,15-16H2,1H3,(H,19,20)/b8-6-,14-11+	CCCCC/C=C\C=C\C(CCCCCCCC(=O)O)OO	CCCCCC=CC=CC(CCCCCCCC(=O)O)OO	JGUNZIWGNMQSBM-ZJHFMPGASA-N	312.23	312.23
(3a,5b,7a,12a)-24-[(carboxymethyl)amino]-1,12-dihydroxy-24-oxocholan-3-yl-b-d-glucopyranosiduronic acid	HMDB0002472			Endogenous	Exogenous	Metabolome	(2S,3S,4S,5R,6R)-6-[[(3R,5R,7R,8R,9S,10S,12S,13R,14S)-17-[(2R)-5-(carboxymethylamino)-5-oxopentan-2-yl]-7,12-dihydroxy-10,13-dimethyl-2,3,4,5,6,7,8,9,11,12,14,15,16,17-tetradecahydro-1H-cyclopenta[a]phenanthren-3-yl]oxy]-3,4,5-trihydroxyoxane-2-carboxylic acid	(3a,5b,7a,12a)-24-[(carboxymethyl)amino]-1,12-dihydroxy-24-oxocholan-3-yl-b-D-Glucopyranosiduronic acid	(3a,5b,7a,12a)-24-[(carboxymethyl)amino]-1,12-dihydroxy-24-oxocholan-3-yl-b-D-Glucopyranosiduronic acid|(2S,3S,4S,5R,6R)-6-{[(1S,2S,5R,7R,9R,10R,11S,15R,16S)-14-[(2R)-4-[(carboxymethyl)carbamoyl]butan-2-yl]-9,16-dihydroxy-2,15-dimethyltetracyclo[8.7.0.0^{2,7}.0^{11,15}]heptadecan-5-yl]oxy}-3,4,5-trihydroxyoxane-2-carboxylic acid|CHEBI:89282|(3alpha,5beta,7alpha,12alpha)-24-[(carboxymethyl)amino]-…	641.7	C32H51NO12	223	1120	1.6	45	8	12	9	InChI=1S/C32H51NO12/c1-14(4-7-22(36)33-13-23(37)38)17-5-6-18-24-19(12-21(35)32(17,18)3)31(2)9-8-16(10-15(31)11-20(24)34)44-30-27(41)25(39)26(40)28(45-30)29(42)43/h14-21,24-28,30,34-35,39-41H,4-13H2,1-3H3,(H,33,36)(H,37,38)(H,42,43)/t14-,15+,16-,17?,18+,19+,20-,21+,24+,25+,26+,27-,28+,30-,31+,32-/m1/s1	C[C@H](CCC(=O)NCC(=O)O)C1CC[C@@H]2[C@@]1([C@H](C[C@H]3[C@H]2[C@@H](C[C@H]4[C@@]3(CC[C@H](C4)O[C@H]5[C@@H]([C@H]([C@@H]([C@H](O5)C(=O)O)O)O)O)C)O)O)C	CC(CCC(=O)NCC(=O)O)C1CCC2C1(C(CC3C2C(CC4C3(CCC(C4)OC5C(C(C(C(O5)C(=O)O)O)O)O)C)O)O)C	BWWWIHHYPYDOJQ-BSGVGGAOSA-N	641.341	641.341
(3r,3'r,6'r,9-cis)-beta,epsilon-carotene-3,3'-diol	HMDB0002198			Endogenous	Exogenous	Metabolome	(1R)-4-[(1E,3E,5E,7Z,9E,11E,13E,15E,17E)-18-[(1S)-4-hydroxy-2,6,6-trimethylcyclohex-2-en-1-yl]-3,7,12,16-tetramethyloctadeca-1,3,5,7,9,11,13,15,17-nonaenyl]-3,5,5-trimethylcyclohex-3-en-1-ol	(3R,3'R,6'R,13-cis)-b,e-Carotene-3,3'-diol	(3R,3'R,6'R,13-cis)-b,e-Carotene-3,3'-diol|CHEBI:176083|(1R)-4-[(1E,3E,5E,7Z,9E,11E,13E,15E,17E)-18-[(1S)-4-hydroxy-2,6,6-trimethylcyclohex-2-en-1-yl]-3,7,12,16-tetramethyloctadeca-1,3,5,7,9,11,13,15,17-nonaenyl]-3,5,5-trimethylcyclohex-3-en-1-ol|(4S)-4-[(1E,3E,5E,7E,9E,11Z,13E,15E,17E)-18-[(4R)-4-hydroxy-2,6,6-trimethylcyclohex-1-en-1-yl]-3,7,12,16-tetramethyloctadeca-1,3,5,7,9,11,13,15,17-nonae…	568.9	C40H56O2	40.5	1270	11	42	2	2	10	InChI=1S/C40H56O2/c1-29(17-13-19-31(3)21-23-37-33(5)25-35(41)27-39(37,7)8)15-11-12-16-30(2)18-14-20-32(4)22-24-38-34(6)26-36(42)28-40(38,9)10/h11-25,35-37,41-42H,26-28H2,1-10H3/b12-11+,17-13+,18-14+,23-21+,24-22+,29-15+,30-16-,31-19+,32-20+/t35?,36-,37-/m1/s1	CC1=C(C(C[C@@H](C1)O)(C)C)/C=C/C(=C/C=C/C(=C\C=C\C=C(/C)\C=C\C=C(/C)\C=C\[C@@H]2C(=CC(CC2(C)C)O)C)/C)/C	CC1=C(C(CC(C1)O)(C)C)C=CC(=CC=CC(=CC=CC=C(C)C=CC=C(C)C=CC2C(=CC(CC2(C)C)O)C)C)C	KBPHJBAIARWVSC-ZHSWJOBMSA-N	568.428	568.428
(r)-malate	HMDB0031518	DTXSID90892496	C00497	Endogenous	Exogenous	Metabolome	(2R)-2-hydroxybutanedioic acid	D-malate	D-(+)-malic acid|636-61-3|D-malic acid|D(+)-Malic acid|(R)-2-Hydroxysuccinic acid|(R)-malic acid|D-malate|(2R)-2-hydroxybutanedioic acid|Malic acid, D-|Malic acid D-(+)-form|L(+)-Malic acid|(+)-D-malic acid|D-Hydroxybutanedioic acid|Butanedioic acid, hydroxy-, (2R)-|MFCD00004245|R-Malic acid|Malic acid, L(+)-|(R)-malate|EINECS 211-262-2|MLS000069520|(r)-(+)-hydroxysuccinic acid|UNII-P750Y95K96|CH…	134.09	C4H6O5	94.8	129	-1.3	9	3	5	3	InChI=1S/C4H6O5/c5-2(4(8)9)1-3(6)7/h2,5H,1H2,(H,6,7)(H,8,9)/t2-/m1/s1	C([C@H](C(=O)O)O)C(=O)O	C(C(C(=O)O)O)C(=O)O	BJEPYKJPYRNKOW-UWTATZPHSA-N	134.022	134.022
11(r)-hete	HMDB0004682	DTXSID601318371	C14780	Endogenous	Exogenous	Metabolome	(5E,8Z,11R,12Z,14Z)-11-hydroxyicosa-5,8,12,14-tetraenoic acid	11R-hydroxy-5E,8Z,12Z,14Z-eicosatetraenoic acid	11R-hydroxy-5E,8Z,12Z,14Z-eicosatetraenoic acid|11-hydroxy-arachidonic acid|(5E,8Z,11R,12Z,14Z)-11-hydroxyicosa-5,8,12,14-tetraenoic acid|11-Hete|11-hydroxyeicosatetraenoic acid|73347-43-0|11-hydroxyeicosatetraenoate|LMFA03060061|11R-hydroxy-5E,8Z,12Z,14Z-eicosatetraenoate	320.5	C20H32O3	57.5	392	5.2	23	2	3	14	InChI=1S/C20H32O3/c1-2-3-4-5-7-10-13-16-19(21)17-14-11-8-6-9-12-15-18-20(22)23/h6-7,9-11,13-14,16,19,21H,2-5,8,12,15,17-18H2,1H3,(H,22,23)/b9-6+,10-7-,14-11-,16-13-/t19-/m0/s1	CCCCC/C=C\C=C/[C@@H](C/C=C\C/C=C/CCCC(=O)O)O	CCCCCC=CC=CC(CC=CCC=CCCCC(=O)O)O	GCZRCCHPLVMMJE-RSPKXIRXSA-N	320.235	320.235
11(z),14(z)-eicosadienoic acid	HMDB0005060	DTXSID20912353	C16525	Endogenous	Exogenous	Metabolome	(11Z,14Z)-icosa-11,14-dienoic acid	Eicosadienoic acid	cis-11,14-Eicosadienoic acid|Eicosadienoic acid|5598-38-9|(11Z,14Z)-Icosa-11,14-dienoic acid|Icosadienoic acid|Homo-gamma-linoleic acid|11,14-Icosadienoic acid|FA 20:2|11Z,14Z-eicosadienoic acid|cis-11,14-eicosadienoicacid|HOMO-GAMMA-LINOLEICACID|CHEMBL464983|(11Z,14Z)-icosadienoic acid|CHEBI:73731|11,14-Eicosadienoic acid, (Z,Z)-|EICOSADIENOIC ACID (20:2 n-6)|(11Z,14Z)-Eicosa-11,14-dienoic acid|…	308.5	C20H36O2	37.3	292	7.9	22	1	2	16	InChI=1S/C20H36O2/c1-2-3-4-5-6-7-8-9-10-11-12-13-14-15-16-17-18-19-20(21)22/h6-7,9-10H,2-5,8,11-19H2,1H3,(H,21,22)/b7-6-,10-9-	CCCCC/C=C\C/C=C\CCCCCCCCCC(=O)O	CCCCCC=CCC=CCCCCCCCCCC(=O)O	XSXIVVZCUAHUJO-HZJYTTRNSA-N	308.272	308.272
11(z)-eicosenoic acid	HMDB0002231	DTXSID30970949	C16526	Endogenous	Exogenous	Metabolome	(Z)-icos-11-enoic acid	Gondoic Acid	cis-11-eicosenoic acid|gondoic acid|5561-99-9|11-Eicosenoic acid|(Z)-icos-11-enoic acid|cis-gondoic acid|11Z-eicosenoic acid|11-Icosenoic acid|cis-11-icosenoic acid|(11Z)-icos-11-enoic acid|(11Z)-Icosenoic acid|(11Z)-Eicosenoic acid|(Z)-eicos-11-enoic acid|(Z)-Icosa-11-enoic acid|Icosenoic acid|11-cis-eicosenoic acid|UNII-UDX6WPL94T|UDX6WPL94T|FA 20:1|Z-Delta(11)-Eicosensaeure|cis-Delta11-eicosen…	310.5	C20H38O2	37.3	258	7.6	22	1	2	17	InChI=1S/C20H38O2/c1-2-3-4-5-6-7-8-9-10-11-12-13-14-15-16-17-18-19-20(21)22/h9-10H,2-8,11-19H2,1H3,(H,21,22)/b10-9-	CCCCCCCC/C=C\CCCCCCCCCC(=O)O	CCCCCCCCC=CCCCCCCCCCC(=O)O	BITHHVVYSMSWAG-KTKRTIGZSA-N	310.287	310.287
11-dehydro thromboxane b2	HMDB0004242		C05964	Endogenous	Exogenous	Metabolome	(E)-7-[(2R,3S,4S)-4-hydroxy-2-[(E,3S)-3-hydroxyoct-1-enyl]-6-oxooxan-3-yl]hept-5-enoic acid	(5E)-7-[(2R,3S,4S)-4-hydroxy-2-[(1E,3S)-3-hydroxyoct-1-en-1-yl]-6-oxooxan-3-yl]hept-5-enoic acid	(5E)-7-[(2R,3S,4S)-4-hydroxy-2-[(1E,3S)-3-hydroxyoct-1-en-1-yl]-6-oxooxan-3-yl]hept-5-enoic acid|11-dehydrothromboxane B2|11-dehydroTXB2|11-keto-thromboxane|11-dehydrothromboxane|11-dehydro-thromboxane|LMFA03030014	368.5	C20H32O6	104	485	2.6	26	3	6	12	InChI=1S/C20H32O6/c1-2-3-6-9-15(21)12-13-18-16(17(22)14-20(25)26-18)10-7-4-5-8-11-19(23)24/h4,7,12-13,15-18,21-22H,2-3,5-6,8-11,14H2,1H3,(H,23,24)/b7-4+,13-12+/t15-,16-,17-,18+/m0/s1	CCCCC[C@@H](/C=C/[C@@H]1[C@H]([C@H](CC(=O)O1)O)C/C=C/CCCC(=O)O)O	CCCCCC(C=CC1C(C(CC(=O)O1)O)CC=CCCCC(=O)O)O	KJYIVXDPWBUJBQ-SOGWKEBJSA-N	368.22	368.22
12-epileukotriene b4	HMDB0005088			Endogenous	Exogenous	Metabolome	(5S,6E,8E,10E,12S)-5,12-dihydroxyicosa-6,8,10,14-tetraenoic acid	6-trans-12-Epileukotriene B4	6-trans-12-Epileukotriene B4	336.5	C20H32O4	77.8	421	4.1	24	3	4	14	InChI=1S/C20H32O4/c1-2-3-4-5-6-9-13-18(21)14-10-7-8-11-15-19(22)16-12-17-20(23)24/h6-11,14-15,18-19,21-22H,2-5,12-13,16-17H2,1H3,(H,23,24)/b8-7+,9-6?,14-10+,15-11+/t18-,19+/m0/s1	CCCCCC=CC[C@@H](/C=C/C=C/C=C/[C@H](CCCC(=O)O)O)O	CCCCCC=CCC(C=CC=CC=CC(CCCC(=O)O)O)O	VNYSSYRCGWBHLG-MUXDHUHLSA-N	336.23	336.23
13,14-dihydro prostaglandin e1	HMDB0002689	DTXSID401317965		Endogenous	Exogenous	Metabolome	7-[(1R,2R,3R)-3-hydroxy-2-[(3S)-3-hydroxyoctyl]-5-oxocyclopentyl]heptanoic acid	13,14-Dihydro-PGE1	13,14-Dihydro-PGE1|19313-28-1|13,14-dihydroprostaglandin E1|prostaglandin E0|Dihydro-pge1|13,14-dihydro pge1|Dihydroprostaglandin E1|PGE0|13,14-dihydro-Prostaglandin E1|UNII-C1R6440YGW|7-[(1R,2R,3R)-3-hydroxy-2-[(3S)-3-hydroxyoctyl]-5-oxocyclopentyl]heptanoic acid|C1R6440YGW|(15S)-Dihydroprostaglandin E1|CHEBI:89310|11,15-Dihydroxy-9-ketoprostanoic acid|9-oxo-11R,15S-dihydroxy-prostanoic acid|13,…	356.5	C20H36O5	94.8	396	3.6	25	3	5	14	InChI=1S/C20H36O5/c1-2-3-6-9-15(21)12-13-17-16(18(22)14-19(17)23)10-7-4-5-8-11-20(24)25/h15-17,19,21,23H,2-14H2,1H3,(H,24,25)/t15-,16+,17+,19+/m0/s1	CCCCC[C@@H](CC[C@H]1[C@@H](CC(=O)[C@@H]1CCCCCCC(=O)O)O)O	CCCCCC(CCC1C(CC(=O)C1CCCCCCC(=O)O)O)O	DPOINJQWXDTOSF-DODZYUBVSA-N	356.256	356.256
13-l-hydroperoxylinoleic acid	HMDB0003871	DTXSID101266533	C04717	Endogenous	Exogenous	Metabolome	(9Z,11E)-13-hydroperoxyoctadeca-9,11-dienoic acid	13-Hpode	13-Hpode|23017-93-8|(9Z,11E)-13-hydroperoxyoctadeca-9,11-dienoic acid|Linoleic acid 13-hydroperoxide|13-Hpod|(+/-)13-HpODE|DPF3WUY4S4|( inverted exclamation markA)13-HpODE|13-hydroperoxy-9-cis-11-trans-octadecadienoic acid|13-Hydroperoxyoctadeca-cis-9,trans-11-dienoic acid|9,11-Octadecadienoic acid, 13-hydroperoxy-, (9Z,11E)-|13-hydroperoxy-(9Z,11E)-octadecadienoic acid|UNII-DPF3WUY4S4|SCHEMBL721…	312.4	C18H32O4	66.8	310	5.4	22	2	4	15	InChI=1S/C18H32O4/c1-2-3-11-14-17(22-21)15-12-9-7-5-4-6-8-10-13-16-18(19)20/h7,9,12,15,17,21H,2-6,8,10-11,13-14,16H2,1H3,(H,19,20)/b9-7-,15-12+	CCCCCC(/C=C/C=C\CCCCCCCC(=O)O)OO	CCCCCC(C=CC=CCCCCCCCC(=O)O)OO	JDSRHVWSAMTSSN-BSZOFBHHSA-N	312.23	312.23
15-deoxy-d12,14 -prostaglandin j2	HMDB0005079	DTXSID1043706	C14717	Endogenous	Exogenous	Metabolome	(Z)-7-[(1S,5E)-5-[(E)-oct-2-enylidene]-4-oxocyclopent-2-en-1-yl]hept-5-enoic acid	15-Deoxy-delta-12,14-prostaglandin J2	87893-55-8|15-Deoxy-delta-12,14-prostaglandin J2|15d-PGJ2|15-Deoxy-PGJ2|15-deoxy-delta12,14-prostaglandin J2|15-deoxy-delta-12,14-PGJ2|15-Dpgj2|delta12,14-PGJ 2|(5Z,12E,14E)-11-oxoprosta-5,9,12,14-tetraen-1-oic acid|prosta-5,9,12,14-tetraen-1-oic acid, 11-oxo-, (5Z,12E,14E)-|UNII-ALI977775J|J694.826J|CHEMBL482477|CHEBI:34159|ALI977775J|delta-12,14-15-Deoxy-PGJ2|15-Deoxy-delta12,14-prostaglandin|(…	316.4	C20H28O3	54.4	495	5	23	1	3	11	InChI=1S/C20H28O3/c1-2-3-4-5-6-10-13-18-17(15-16-19(18)21)12-9-7-8-11-14-20(22)23/h6-7,9-10,13,15-17H,2-5,8,11-12,14H2,1H3,(H,22,23)/b9-7-,10-6+,18-13+/t17-/m0/s1	CCCCC/C=C/C=C/1\[C@H](C=CC1=O)C/C=C\CCCC(=O)O	CCCCCC=CC=C1C(C=CC1=O)CC=CCCCC(=O)O	VHRUMKCAEVRUBK-GODQJPCRSA-N	316.204	316.204
15-keto prostaglandin e1	HMDB0001320	DTXSID601216545	C04654	Endogenous	Exogenous	Metabolome	7-[(1R,2R,3R)-3-hydroxy-5-oxo-2-[(E)-3-oxooct-1-enyl]cyclopentyl]heptanoic acid	15-Oxoprostaglandin E1	22973-19-9|15-keto Prostaglandin E1|15-Oxoprostaglandin E1|15-Ketoprostaglandin E1|15-Ketoprostaglandin E|15-Keto-PGE|15-keto-PGE1|15-Keto PGE1|15-keto-Prostaglandin E1|15-Oxo-PGE1|UNII-63FR527UJ6|63FR527UJ6|9,15-dioxo-11R-hydroxy-13E-prostaenoic acid|7-[(1R,2R,3R)-3-hydroxy-5-oxo-2-[(E)-3-oxooct-1-enyl]cyclopentyl]heptanoic acid|Prost-13-en-1-oic acid, 11-hydroxy-9,15-dioxo-, (11alpha,13E)-|(13E…	352.5	C20H32O5	91.7	469	3.1	25	2	5	13	InChI=1S/C20H32O5/c1-2-3-6-9-15(21)12-13-17-16(18(22)14-19(17)23)10-7-4-5-8-11-20(24)25/h12-13,16-17,19,23H,2-11,14H2,1H3,(H,24,25)/b13-12+/t16-,17-,19-/m1/s1	CCCCCC(=O)/C=C/[C@H]1[C@@H](CC(=O)[C@@H]1CCCCCCC(=O)O)O	CCCCCC(=O)C=CC1C(CC(=O)C1CCCCCCC(=O)O)O	VXPBDCBTMSKCKZ-XQHNHVHJSA-N	352.225	352.225
2',4'-dihydroxyacetophenone	HMDB0029659	DTXSID4058998	C03663	Endogenous	Exogenous	Metabolome	1-(2,4-dihydroxyphenyl)ethanone	Resacetophenone	2',4'-DIHYDROXYACETOPHENONE|89-84-9|2,4-Dihydroxyacetophenone|Resacetophenone|1-(2,4-Dihydroxyphenyl)ethanone|4-Acetylresorcinol|Resoacetophenone|Ethanone, 1-(2,4-dihydroxyphenyl)-|1-Acetyl-2,4-dihydroxybenzene|Resorcinol, 4-acetyl-|1-(2,4-dihydroxyphenyl)ethan-1-one|Acetophenone, 2',4'-dihydroxy-|MFCD00002279|NSC 10883|UNII-UC3V356VZC|1-(2,4-dihydroxy-phenyl)-ethanone|EINECS 201-945-3|UC3V356VZC…	152.15	C8H8O3	57.5	155	1.7	11	2	3	1	InChI=1S/C8H8O3/c1-5(9)7-3-2-6(10)4-8(7)11/h2-4,10-11H,1H3	CC(=O)C1=C(C=C(C=C1)O)O	CC(=O)C1=C(C=C(C=C1)O)O	SULYEHHGGXARJS-UHFFFAOYSA-N	152.047	152.047
2,6-dimethoxy-4-methylphenol	HMDB0029680	DTXSID10216599		Endogenous	Exogenous	Metabolome	2,6-dimethoxy-4-methylphenol	2,6-Dimethoxy-4-methylphenol	2,6-Dimethoxy-4-methylphenol|6638-05-7|4-Methylsyringol|4-Methyl-2,6-dimethoxyphenol|Phenol, 2,6-dimethoxy-4-methyl-|2,6-Dimethoxy-p-cresol|p-Cresol, 2,6-dimethoxy-|3,5-Dimethoxy-4-hydroxytoluene|4-Hydroxy-3,5-dimethoxytoluene|FJJ5MYE75W|FEMA No. 3704|MFCD00017289|NSC-47901|1-Methyl-3,5-dimethoxy-4-hydroxybenzene|2,6-dimethoxy-4-methyl-phenol|Syringol, 4-methyl|UNII-FJJ5MYE75W|SCHEMBL562147|CHEMB…	168.19	C9H12O3	38.7	124	1.9	12	1	3	2	InChI=1S/C9H12O3/c1-6-4-7(11-2)9(10)8(5-6)12-3/h4-5,10H,1-3H3	CC1=CC(=C(C(=C1)OC)O)OC	CC1=CC(=C(C(=C1)OC)O)OC	ZFBNNSOJNZBLLS-UHFFFAOYSA-N	168.079	168.079
2_methyl_4_pentenoic acid	HMDB0031158	DTXSID00883698		Endogenous	Exogenous	Metabolome	2-methylpent-4-enoic acid	2-Methyl-4-pentenoic acid	2-Methyl-4-pentenoic acid|2-Methylpent-4-enoic acid|1575-74-2|4-Pentenoic acid, 2-methyl-|FEMA No. 3511|2-Methylpent-4-en-1-oic acid|UNII-29HK385L3G|29HK385L3G|EINECS 216-404-7|MFCD00015570|2-METHYL-4-PENTENOICACID|Methylallylacetic acid|2-methylpent-4-enoate|2-Methylpent-4-enoicacid|2-methyl-pent-4-enoic acid|SCHEMBL415118|CHEBI:89267|FEMA 3511|HVRZYSHVZOELOH-UHFFFAOYSA-|AMY3846|DTXSID00883698|H…	114.14	C6H10O2	37.3	96.7	1.4	8	1	2	3	InChI=1S/C6H10O2/c1-3-4-5(2)6(7)8/h3,5H,1,4H2,2H3,(H,7,8)	CC(CC=C)C(=O)O	CC(CC=C)C(=O)O	HVRZYSHVZOELOH-UHFFFAOYSA-N	114.068	114.068
25-hydroxycholesterol	HMDB0006247	DTXSID5044023	C15519	Endogenous	Exogenous	Metabolome	(3S,8S,10R,13R,17R)-17-[(2R)-6-hydroxy-6-methylheptan-2-yl]-10,13-dimethyl-2,3,4,7,8,9,11,12,14,15,16,17-dodecahydro-1H-cyclopenta[a]phenanthren-3-ol	25-Hydroxycholest-5-en-3-ol	25-Hydroxycholest-5-en-3-ol|5-cholestene-3beta-25-diol|cholest-5-en-3beta-25-diol|Cholest-5-ene-3-b,25-diol|cholest-5-ene-3beta-25-diol|Cholest-5-ene-3-beta,25-diol|(beta)-cholest-5-ene-3-25-diol	402.7	C27H46O2	40.5	636	6.8	29	2	2	5	InChI=1S/C27H46O2/c1-18(7-6-14-25(2,3)29)22-10-11-23-21-9-8-19-17-20(28)12-15-26(19,4)24(21)13-16-27(22,23)5/h8,18,20-24,28-29H,6-7,9-17H2,1-5H3/t18-,20+,21+,22-,23?,24?,26+,27-/m1/s1	C[C@H](CCCC(C)(C)O)[C@H]1CCC2[C@@]1(CCC3[C@H]2CC=C4[C@@]3(CC[C@@H](C4)O)C)C	CC(CCCC(C)(C)O)C1CCC2C1(CCC3C2CC=C4C3(CCC(C4)O)C)C	INBGSXNNRGWLJU-POAVOMIWSA-N	402.35	402.35
2-amino-1,3,4-octadecanetriol	HMDB0004610	DTXSID80203951	C12144	Endogenous	Exogenous	Metabolome	(2S,3S,4R)-2-aminooctadecane-1,3,4-triol	Phytosphingosine	phytosphingosine|554-62-1|(2S,3S,4R)-2-aminooctadecane-1,3,4-triol|4-D-Hydroxysphinganine|D-Ribo-phytosphingosine|C18-Phytosphingosine|388566-94-7|DS-phytosphingosine|(+)-D-ribo-Phytosphingosine|4R-hydroxysphinganine|1,3,4-Octadecanetriol, 2-amino-, (2S,3S,4R)-|C18H39NO3|N-Dodecanoyl-NBD-phytosphingosine|UNII-GIN46U9Q2Q|GIN46U9Q2Q|4-R-hydroxyoctadecasphinganine|D-Ribo-1,3,4-trihydroxy-2-aminoocta…	317.5	C18H39NO3	86.7	226	4.6	22	4	4	16	InChI=1S/C18H39NO3/c1-2-3-4-5-6-7-8-9-10-11-12-13-14-17(21)18(22)16(19)15-20/h16-18,20-22H,2-15,19H2,1H3/t16-,17+,18-/m0/s1	CCCCCCCCCCCCCC[C@H]([C@H]([C@H](CO)N)O)O	CCCCCCCCCCCCCCC(C(C(CO)N)O)O	AERBNCYCJBRYDG-KSZLIROESA-N	317.293	317.293
2-hexenoylcarnitine	HMDB0013161			Endogenous	Exogenous	Metabolome	3-[(E)-hex-2-enoyl]oxy-4-(trimethylazaniumyl)butanoate	2-Hexenoylcarnitine	2-Hexenoylcarnitine|3-[(2E)-hex-2-enoyloxy]-4-(trimethylazaniumyl)butanoate|Hexenoyl-L-carnitine|99452-58-1|CHEBI:88762|LMFA07070031|Q27160712	257.329	C13H23NO4	66.4	299	2.2	18	0	4	8	InChI=1S/C13H23NO4/c1-5-6-7-8-13(17)18-11(9-12(15)16)10-14(2,3)4/h7-8,11H,5-6,9-10H2,1-4H3/b8-7+	CCC/C=C/C(=O)OC(CC(=O)[O-])C[N+](C)(C)C	CCCC=CC(=O)OC(CC(=O)[O-])C[N+](C)(C)C	JUAQYRSUSCWTQK-BQYQJAHWSA-N	257.163	257.163
2-hydroxyhexadecanoylcarnitine	HMDB0013337			Endogenous	Exogenous	Metabolome	(4S)-4-(2-hydroxyhexadecanoyloxy)-4-(trimethylazaniumyl)butanoate	(4S)-4-(2-hydroxyhexadecanoyloxy)-4-(trimethylazaniumyl)butanoate	LMFA07010720	415.6	C23H45NO5	86.7	428	7.4	29	1	5	19	InChI=1S/C23H45NO5/c1-5-6-7-8-9-10-11-12-13-14-15-16-17-20(25)23(28)29-21(24(2,3)4)18-19-22(26)27/h20-21,25H,5-19H2,1-4H3/t20?,21-/m0/s1	CCCCCCCCCCCCCCC(C(=O)O[C@@H](CCC(=O)[O-])[N+](C)(C)C)O	CCCCCCCCCCCCCCC(C(=O)OC(CCC(=O)[O-])[N+](C)(C)C)O	ALAYOLIEZSXQPY-LBAQZLPGSA-N	415.33	415.33
3-hydroxyhexanoylcarnitine	HMDB0013131			Endogenous	Exogenous	Metabolome	(3S)-3-(3-hydroxyhexanoyloxy)-4-(trimethylazaniumyl)butanoate	Hydroxyhexanoycarnitine	Hydroxyhexanoycarnitine|(3S)-3-[(3-hydroxyhexanoyl)oxy]-4-(trimethylazaniumyl)butanoate|CHEBI:88772|LMFA07070072|Q27160729	275.34	C13H25NO5	86.7	292	0.9	19	1	5	9	InChI=1S/C13H25NO5/c1-5-6-10(15)7-13(18)19-11(8-12(16)17)9-14(2,3)4/h10-11,15H,5-9H2,1-4H3/t10?,11-/m0/s1	CCCC(CC(=O)O[C@@H](CC(=O)[O-])C[N+](C)(C)C)O	CCCC(CC(=O)OC(CC(=O)[O-])C[N+](C)(C)C)O	VYEONLJQPYRKAN-DTIOYNMSSA-N	275.173	275.173
3-sulfodeoxycholic acid	HMDB0002504			Endogenous	Exogenous	Metabolome	(4R)-4-[(3R,5R,8S,9S,10S,12S,14S,17R)-12-hydroxy-10-methyl-3-sulfooxy-1,2,3,4,5,6,7,8,9,11,12,13,14,15,16,17-hexadecahydrocyclopenta[a]phenanthren-17-yl]pentanoic acid	Deoxycholic acid 3-sulphate	Deoxycholic acid 3-sulphate|CHEBI:88888|Q27160917	458.6	C23H38O7S	130	777	4.1	31	3	7	6	InChI=1S/C23H38O7S/c1-13(3-8-21(25)26)16-6-7-18-17-5-4-14-11-15(30-31(27,28)29)9-10-23(14,2)19(17)12-20(24)22(16)18/h13-20,22,24H,3-12H2,1-2H3,(H,25,26)(H,27,28,29)/t13-,14-,15-,16-,17+,18+,19+,20+,22?,23+/m1/s1	C[C@H](CCC(=O)O)[C@H]1CC[C@@H]2C1[C@H](C[C@H]3[C@H]2CC[C@H]4[C@@]3(CC[C@H](C4)OS(=O)(=O)O)C)O	CC(CCC(=O)O)C1CCC2C1C(CC3C2CCC4C3(CCC(C4)OS(=O)(=O)O)C)O	WSBVSABEAXNERB-JNLBVXOESA-N	458.234	458.234
4-coumaric acid	HMDB0002035	DTXSID30901076	C00811	Endogenous	Exogenous	Metabolome	(E)-3-(4-hydroxyphenyl)prop-2-enoic acid	p-Coumaric acid	p-coumaric acid|4-Hydroxycinnamic acid|501-98-4|p-Hydroxycinnamic acid|trans-4-Hydroxycinnamic acid|4-Coumaric acid|7400-08-0|trans-p-Coumaric acid|p-Cumaric acid|3-(4-hydroxyphenyl)acrylic acid|p-Hydroxy-cinnamic acid|Para-Coumaric acid|Naringeninic acid|Hydroxycinnamic acid|(E)-p-Coumaric acid|trans-4-coumaric acid|trans-p-Coumarinic acid|(E)-3-(4-Hydroxyphenyl)acrylic acid|Cinnamic acid, p-hyd…	164.16	C9H8O3	57.5	178	1.5	12	2	3	2	InChI=1S/C9H8O3/c10-8-4-1-7(2-5-8)3-6-9(11)12/h1-6,10H,(H,11,12)/b6-3+	C1=CC(=CC=C1/C=C/C(=O)O)O	C1=CC(=CC=C1C=CC(=O)O)O	NGSWKAQJJWESNS-ZZXKWVIFSA-N	164.047	164.047
4-hydroxycyclohexylcarboxylic acid	HMDB0001988	DTXSID30190327	C04404	Endogenous	Exogenous	Metabolome	4-hydroxycyclohexane-1-carboxylic acid	trans-4-Hydroxycyclohexanecarboxylic acid	trans-4-hydroxycyclohexanecarboxylic acid|4-Hydroxycyclohexanecarboxylic acid|cis-4-Hydroxycyclohexanecarboxylic Acid|3685-26-5|17419-81-7|3685-22-1|4-hydroxycyclohexane-1-carboxylic acid|4-Hydroxycyclohexylcarboxylic acid|Cyclohexanecarboxylic acid, 4-hydroxy-, cis-|Cyclohexanecarboxylic acid, 4-hydroxy-, trans-|Cyclohexanecarboxylic acid, 4-hydroxy-|4-Hchc|(1r,4r)-4-hydroxycyclohexanecarboxylic…	144.17	C7H12O3	57.5	125	0.3	10	2	3	1	InChI=1S/C7H12O3/c8-6-3-1-5(2-4-6)7(9)10/h5-6,8H,1-4H2,(H,9,10)	C1CC(CCC1C(=O)O)O	C1CC(CCC1C(=O)O)O	HCFRWBBJISAZNK-UHFFFAOYSA-N	144.079	144.079
5-hydroxyisourate;	HMDB0030097		C11821	Endogenous	Exogenous	Metabolome	(5S)-5-hydroxy-3,7-dihydropurine-2,6,8-trione	5-hydroxy-5,7-dihydro-1H-purine-2,6,8(9H)-trione	(S)-5-hydroxyisourate|5-hydroxy-5,7-dihydro-1H-purine-2,6,8(9H)-trione|(5S)-5beta-Hydroxy-1,2,5,6,7,8-hexahydro-9H-purine-2,6,8-trione	184.11	C5H4N4O4	120	362	-2.3	13	4	4	0	InChI=1S/C5H4N4O4/c10-2-5(13)1(6-3(11)8-2)7-4(12)9-5/h13H,(H3,6,7,8,9,10,11,12)/t5-/m0/s1	C12=NC(=O)N[C@]1(C(=O)NC(=O)N2)O	C12=NC(=O)NC1(C(=O)NC(=O)N2)O	LTQYPAVLAYVKTK-YFKPBYRVSA-N	184.023	184.023
7-oxocholesterol	HMDB0000501	DTXSID901033744		Endogenous	Exogenous	Metabolome	(3S,8S,9S,10R,13R,14S,17R)-3-hydroxy-10,13-dimethyl-17-[(2R)-6-methylheptan-2-yl]-1,2,3,4,8,9,11,12,14,15,16,17-dodecahydrocyclopenta[a]phenanthren-7-one	7-Ketocholesterol	7-Ketocholesterol|7-Oxocholesterol|566-28-9|Cholesterol, 7-oxo-|7-oxo-cholesterol|5-Cholesten-3beta-ol-7-one|3beta-Hydroxycholest-5-en-7-one|3-beta-Hydroxycholest-5-en-7-one|7-keto-cholesterol|7-kChol|SC 4722|CCRIS 9044|(3-beta)-3-Hydroxycholest-5-en-7-one|CHEBI:64294|BRN 2169084|UNII-O7676FE78M|MLS001333092|7-oxo-cholest-5-en-3beta-ol|5-Cholesten-3-beta-ol-7-one|(3S,8S,9S,10R,13R,14S,17R)-3-hydr…	400.6	C27H44O2	37.3	663	7.5	29	1	2	5	InChI=1S/C27H44O2/c1-17(2)7-6-8-18(3)21-9-10-22-25-23(12-14-27(21,22)5)26(4)13-11-20(28)15-19(26)16-24(25)29/h16-18,20-23,25,28H,6-15H2,1-5H3/t18-,20+,21-,22+,23+,25+,26+,27-/m1/s1	C[C@H](CCCC(C)C)[C@H]1CC[C@@H]2[C@@]1(CC[C@H]3[C@H]2C(=O)C=C4[C@@]3(CC[C@@H](C4)O)C)C	CC(C)CCCC(C)C1CCC2C1(CCC3C2C(=O)C=C4C3(CCC(C4)O)C)C	YIKKMWSQVKJCOP-ABXCMAEBSA-N	400.334	400.334
8z,11z,14z-eicosatrienoic acid	HMDB0002925	DTXSID00912351	C03242	Endogenous	Exogenous	Metabolome	(8Z,11Z,14Z)-icosa-8,11,14-trienoic acid	Dihomo-gamma-linolenic acid	Dihomo-gamma-linolenic acid|1783-84-2|DGLA|cis-8,11,14-Eicosatrienoic Acid|gamma-Homolinolenic acid|8,11,14-Eicosatrienoic acid|diroleuton|Homo-gamma-linolenic acid|all-cis-8,11,14-Eicosatrienoic acid|(8Z,11Z,14Z)-icosa-8,11,14-trienoic acid|Bishomo-gamma-linolenic acid|8Z,11Z,14Z-eicosatrienoic acid|(Z,Z,Z)-8,11,14-Eicosatrienoic acid|Ro 12-1989|Daleuton|(8Z,11Z,14Z)-Icosatrienoic acid|8,11,14-I…	306.5	C20H34O2	37.3	327	7.2	22	1	2	15	InChI=1S/C20H34O2/c1-2-3-4-5-6-7-8-9-10-11-12-13-14-15-16-17-18-19-20(21)22/h6-7,9-10,12-13H,2-5,8,11,14-19H2,1H3,(H,21,22)/b7-6-,10-9-,13-12-	CCCCC/C=C\C/C=C\C/C=C\CCCCCCC(=O)O	CCCCCC=CCC=CCC=CCCCCCCC(=O)O	HOBAELRKJCKHQD-QNEBEIHSSA-N	306.256	306.256
9-oxo-ode	HMDB0004669		C14766	Endogenous	Exogenous	Metabolome	(10E,12Z)-9-oxooctadeca-10,12-dienoic acid	9-OxoODE	9-OxoODE|9-KODE|(10E,12Z)-9-Oxooctadeca-10,12-dienoic acid|9-Oxo-ODE|9-Oxo-10(E),12(Z)-octadecadienoic acid|54232-59-6|9-oxo-10E,12Z-octadecadienoic acid|(10E,12Z)-9-Oxooctadeca-10,12-dienoate|(10E,12Z)9-oxoODE|9-oxo-10E,12Z-ODE|SCHEMBL2564379|(10E,12Z)9-oxo-ODE|CHEBI:72842|LUZSWWYKKLTDHU-ZJHFMPGASA-N|9-ketooctadeca-10,12-dienoic acid|LMFA02000274|9-keto-10E,12Z-octadecadienoic acid|PD020951|(10E…	294.4	C18H30O3	54.4	329	5.2	21	1	3	14	InChI=1S/C18H30O3/c1-2-3-4-5-6-8-11-14-17(19)15-12-9-7-10-13-16-18(20)21/h6,8,11,14H,2-5,7,9-10,12-13,15-16H2,1H3,(H,20,21)/b8-6-,14-11+	CCCCC/C=C\C=C\C(=O)CCCCCCCC(=O)O	CCCCCC=CC=CC(=O)CCCCCCCC(=O)O	LUZSWWYKKLTDHU-ZJHFMPGASA-N	294.219	294.219
Acetyl-l-carnitine	HMDB0000201	DTXSID1040956	C02571	Endogenous	Exogenous	Metabolome	(3R)-3-acetyloxy-4-(trimethylazaniumyl)butanoate	Acetyl-L-carnitine	Acetyl-L-carnitine|acetylcarnitine|L-ACETYLCARNITINE|O-Acetyl-L-carnitine|ALCAR|Levocarnitine acetyl|3040-38-8|L-O-Acetylcarnitine|(-)-Acetylcarnitine|O-acetylcarnitine|(R)-Acetylcarnitine|R-Acetylcarnitine|L-Acetyl carnitine|Nicetile|L-Carnitine acetyl ester|Acetyl-L-(-)-carnitine|Acetylcarnitine, L-|(3R)-3-acetyloxy-4-(trimethylazaniumyl)butanoate|acetyl l-carnitine|Branigen|Acetyl carnitine|Ca…	203.24	C9H17NO4	66.4	214	0.4	14	0	4	5	InChI=1S/C9H17NO4/c1-7(11)14-8(5-9(12)13)6-10(2,3)4/h8H,5-6H2,1-4H3/t8-/m1/s1	CC(=O)O[C@H](CC(=O)[O-])C[N+](C)(C)C	CC(=O)OC(CC(=O)[O-])C[N+](C)(C)C	RDHQFKQIGNGIED-MRVPVSSYSA-N	203.116	203.116
A-linolenoyl ethanolamide	HMDB0013624	DTXSID30694017		Endogenous	Exogenous	Metabolome	(9Z,12Z,15Z)-N-(2-hydroxyethyl)octadeca-9,12,15-trienamide	Alpha-Linolenoyl ethanolamide	Alpha-Linolenoyl ethanolamide|57086-93-8|(9Z,12Z,15Z)-N-(2-hydroxyethyl)octadeca-9,12,15-trienamide|Anandamide (18:3, n-3)|.alpha.-Linolenoyl Ethanolamide|N-cis-9,12,15-Octadecatrienoylethanolamine|CHEBI:89605|N-(9Z,12Z,15Z-octadecatrienoyl)-ethanolamine|N-(2-Hydroxyethyl)-9Z,12Z,15Z-octadecatrienamide|Alpha-LEA|LMFA08040007|n-linolenoylethanolamine|N-alpha-Linoleoylethanolamide|alpha -Linolenoyl…	321.5	C20H35NO2	49.3	346	5	23	2	2	15	InChI=1S/C20H35NO2/c1-2-3-4-5-6-7-8-9-10-11-12-13-14-15-16-17-20(23)21-18-19-22/h3-4,6-7,9-10,22H,2,5,8,11-19H2,1H3,(H,21,23)/b4-3-,7-6-,10-9-	CC/C=C\C/C=C\C/C=C\CCCCCCCC(=O)NCCO	CCC=CCC=CCC=CCCCCCCCC(=O)NCCO	HBJXRRXWHSHZPU-PDBXOOCHSA-N	321.267	321.267
All trans retinal	HMDB0001358	DTXSID5025998	C00376	Endogenous	Exogenous	Metabolome	(2Z,4E,6E,8E)-3,7-dimethyl-9-(2,6,6-trimethylcyclohexen-1-yl)nona-2,4,6,8-tetraenal	13-cis-Retinal	13-cis-Retinal|472-86-6|13-cis-Retinaldehyde|Neoretinene a|13Z-Retinal|Neovitamin A aldehyde|13-Cis retinal|Retinal, 13-cis-|(2Z,4E,6E,8E)-3,7-dimethyl-9-(2,6,6-trimethylcyclohex-1-en-1-yl)nona-2,4,6,8-tetraenal|13-cis-Retinal 95%|Retinal, (13Z)-|EINECS 207-456-1|NSC 122756|UNII-IBP64540CD|IBP64540CD|DTXSID0025997|CHEBI:45487|(2Z,4E,6E,8E)-3,7-dimethyl-9-(2,6,6-trimethylcyclohexen-1-yl)nona-2,4,6…	284.4	C20H28O	17.1	522	6.2	21	0	1	5	InChI=1S/C20H28O/c1-16(8-6-9-17(2)13-15-21)11-12-19-18(3)10-7-14-20(19,4)5/h6,8-9,11-13,15H,7,10,14H2,1-5H3/b9-6+,12-11+,16-8+,17-13-	CC1=C(C(CCC1)(C)C)/C=C/C(=C/C=C/C(=C\C=O)/C)/C	CC1=C(C(CCC1)(C)C)C=CC(=CC=CC(=CC=O)C)C	NCYCYZXNIZJOKI-HWCYFHEPSA-N	284.214	284.214
Alpha-tocopherol acetate	HMDB0034227	DTXSID3021356	C13202	Endogenous	Exogenous	Metabolome	[(2R)-2,5,7,8-tetramethyl-2-[(4R,8R)-4,8,12-trimethyltridecyl]-3,4-dihydrochromen-6-yl] acetate	Alpha-Tocopherol Acetate	Vitamin E acetate|alpha-Tocopherol acetate|58-95-7|Tocopherol acetate|Alfacol|Tocopheryl acetate|D-alpha-tocopherol acetate|D-ALPHA-TOCOPHERYL ACETATE|Ecofrol|Contopheron|Tofaxin|Econ|Ephynal acetate|Tokoferol acetate|Evipherol|Fertilvit|Tocopherex|Tocophrin|Erevit|Gevex|(+)-alpha-Tocopherol acetate|Combinal E|Epsilan-M|E-Toplex|E-Ferol|Endo E Dompe|Ephynal|Spondyvit|Juvela|alpha-Tocopheryl aceta…	472.7	C31H52O3	35.5	602	10.8	34	0	3	14	InChI=1S/C31H52O3/c1-21(2)13-10-14-22(3)15-11-16-23(4)17-12-19-31(9)20-18-28-26(7)29(33-27(8)32)24(5)25(6)30(28)34-31/h21-23H,10-20H2,1-9H3/t22-,23-,31-/m1/s1	CC1=C(C(=C(C2=C1O[C@](CC2)(C)CCC[C@H](C)CCC[C@H](C)CCCC(C)C)C)OC(=O)C)C	CC1=C(C(=C(C2=C1OC(CC2)(C)CCCC(C)CCCC(C)CCCC(C)C)C)OC(=O)C)C	ZAKOWWREFLAJOT-CEFNRUSXSA-N	472.392	472.392
Anandamide (aea)	HMDB0004080	DTXSID301017453	C11695	Endogenous	Exogenous	Metabolome	(5Z,8Z,11Z,14Z)-N-(2-hydroxyethyl)icosa-5,8,11,14-tetraenamide	Anandamide	Anandamide|Arachidonylethanolamide|94421-68-8|Arachidonoyl ethanolamide|N-Arachidonoylethanolamine|N-arachidonoyl ethanolamine|arachidonoylethanolamide|(5Z,8Z,11Z,14Z)-N-(2-hydroxyethyl)icosa-5,8,11,14-tetraenamide|AEA|Anandamide (20.4, n-6)|N-Arachidonoyl-2-hydroxyethylamide|Arachidonoyl-EA|N-(2-Hydroxyethyl)anachidonamide|5,8,11,14-Eicosatetraenoylethanolamide|Anandamide(20:4, n-6)|Anandamide (…	347.5	C22H37NO2	49.3	408	5.4	25	2	2	16	InChI=1S/C22H37NO2/c1-2-3-4-5-6-7-8-9-10-11-12-13-14-15-16-17-18-19-22(25)23-20-21-24/h6-7,9-10,12-13,15-16,24H,2-5,8,11,14,17-21H2,1H3,(H,23,25)/b7-6-,10-9-,13-12-,16-15-	CCCCC/C=C\C/C=C\C/C=C\C/C=C\CCCC(=O)NCCO	CCCCCC=CCC=CCC=CCC=CCCCC(=O)NCCO	LGEQQWMQCRIYKG-DOFZRALJSA-N	347.282	347.282
Arachidonic acid	HMDB0001043	DTXSID4040420	C00219	Endogenous	Exogenous	Metabolome	(5Z,8Z,11Z,14Z)-icosa-5,8,11,14-tetraenoic acid	Arachidonic Acid	arachidonic acid|506-32-1|arachidonate|Immunocytophyte|(5Z,8Z,11Z,14Z)-icosa-5,8,11,14-tetraenoic acid|(all-Z)-5,8,11,14-Eicosatetraenoic acid|cis-5,8,11,14-Eicosatetraenoic acid|5,8,11,14-Eicosatetraenoic acid, (all-Z)-|all-cis-5,8,11,14-eicosatetraenoic acid|Arachidonsaeure|5Z,8Z,11Z,14Z-eicosatetraenoic acid|(5Z,8Z,11Z,14Z)-5,8,11,14-Eicosatetraenoic Acid|UNII-27YG812J1I|CCRIS 6312|CHEBI:15843…	304.5	C20H32O2	37.3	362	6.3	22	1	2	14	InChI=1S/C20H32O2/c1-2-3-4-5-6-7-8-9-10-11-12-13-14-15-16-17-18-19-20(21)22/h6-7,9-10,12-13,15-16H,2-5,8,11,14,17-19H2,1H3,(H,21,22)/b7-6-,10-9-,13-12-,16-15-	CCCCC/C=C\C/C=C\C/C=C\C/C=C\CCCC(=O)O	CCCCCC=CCC=CCC=CCC=CCCCC(=O)O	YZXBAPSDXZZRGB-DOFZRALJSA-N	304.24	304.24
Arachidyl carnitine	HMDB0006460			Endogenous	Exogenous	Metabolome	3-icosanoyloxy-4-(trimethylazaniumyl)butanoate	Arachidyl carnitine	Arachidyl carnitine|3-(icosanoyloxy)-4-(trimethylazaniumyl)butanoate|icosanoylcarnitine|arachidoylcarnitine|eicosanoylcarnitine|O-icosanoylcarnitine|O-arachidoylcarnitine|O-eicosanoylcarnitine|SCHEMBL187973|CHEBI:73100|CHEBI:137651|CAR(20:0)|LMFA07070052|3-(icosanoyloxy)-4-(trimethylammonio)butanoate	455.7	C27H53NO4	66.4	454	9.9	32	0	4	23	InChI=1S/C27H53NO4/c1-5-6-7-8-9-10-11-12-13-14-15-16-17-18-19-20-21-22-27(31)32-25(23-26(29)30)24-28(2,3)4/h25H,5-24H2,1-4H3	CCCCCCCCCCCCCCCCCCCC(=O)OC(CC(=O)[O-])C[N+](C)(C)C	CCCCCCCCCCCCCCCCCCCC(=O)OC(CC(=O)[O-])C[N+](C)(C)C	SVJLJQBGUITFLI-UHFFFAOYSA-N	455.397	455.397
Butenylcarnitine	HMDB0013126			Endogenous	Exogenous	Metabolome	(3S)-3-[(E)-but-2-enoyl]oxy-4-(trimethylazaniumyl)butanoate	Butenylcarnitine	Butenylcarnitine|(3S)-3-[(2E)-but-2-enoyloxy]-4-(trimethylazaniumyl)butanoate|Butenyl-L-carnitine|CHEBI:88785|LMFA07070053|Q27160747	229.27	C11H19NO4	66.4	273	1.2	16	0	4	6	InChI=1S/C11H19NO4/c1-5-6-11(15)16-9(7-10(13)14)8-12(2,3)4/h5-6,9H,7-8H2,1-4H3/b6-5+/t9-/m0/s1	C/C=C/C(=O)O[C@@H](CC(=O)[O-])C[N+](C)(C)C	CC=CC(=O)OC(CC(=O)[O-])C[N+](C)(C)C	HQDBMDGXEZLSNK-CYNONHLPSA-N	229.131	229.131
Butyrylcarnitine	HMDB0002013	DTXSID10180266	C02862	Endogenous	Exogenous	Metabolome	3-butanoyloxy-4-(trimethylazaniumyl)butanoate	O-Butanoylcarnitine	1492-26-8|BUTYROYL CARNITINE|O-Butanoylcarnitine|3-butanoyloxy-4-(trimethylazaniumyl)butanoate|CHEBI:7676|3-(butanoyloxy)-4-(trimethylazaniumyl)butanoate|1-Propanaminium, 3-carboxy-N,N,N-trimethyl-2-(1-oxobutoxy)-, inner salt|Butyryl-carnitine|carnitine butyrate|O-butyrylcarnitine|Acylcarnitine C4:0|R-BUTYRYL CARNITINE|SCHEMBL237454|CHEMBL2074693|QWYFHHGCZUCMBN-UHFFFAOYSA-N|DTXSID601151733|Butyry…	231.29	C11H21NO4	66.4	239	1.2	16	0	4	7	InChI=1S/C11H21NO4/c1-5-6-11(15)16-9(7-10(13)14)8-12(2,3)4/h9H,5-8H2,1-4H3	CCCC(=O)OC(CC(=O)[O-])C[N+](C)(C)C	CCCC(=O)OC(CC(=O)[O-])C[N+](C)(C)C	QWYFHHGCZUCMBN-UHFFFAOYSA-N	231.147	231.147
Cer(d18:0/14:0)	HMDB0011759	DTXSID80437370		Endogenous	Exogenous	Metabolome	N-[(2S,3R)-1,3-dihydroxyoctadecan-2-yl]tetradecanamide	N-(tetradecanoyl)-sphinganine	C14 Dihydroceramide|N-(tetradecanoyl)-sphinganine|61389-70-6|C14DH Cer|N-tetradecanoylsphinganine|Cer(d18:0/14:0)|N-(myristoyl)-dihydroceramide|N-(tetradecanoyl)-dihydroceramide|N-[(2S,3R)-1,3-dihydroxyoctadecan-2-yl]tetradecanamide|N-Myristoylsphinganine|C14-dihydro-Ceramide|N-myristoyldihydroceramide|N-(myristoyl)-sphinganine|N-myristoyldihydrosphingosine|N-tetradecanoyldihydroceramide|SCHEMBL1…	511.9	C32H65NO3	69.6	443	12.3	36	3	3	29	InChI=1S/C32H65NO3/c1-3-5-7-9-11-13-15-16-18-19-21-23-25-27-31(35)30(29-34)33-32(36)28-26-24-22-20-17-14-12-10-8-6-4-2/h30-31,34-35H,3-29H2,1-2H3,(H,33,36)/t30-,31+/m0/s1	CCCCCCCCCCCCCCC[C@H]([C@H](CO)NC(=O)CCCCCCCCCCCCC)O	CCCCCCCCCCCCCCCC(C(CO)NC(=O)CCCCCCCCCCCCC)O	UDTSZXVRDXQARY-IOWSJCHKSA-N	511.496	511.496
Cer(d18:0/18:0)	HMDB0011761	DTXSID50177594	C04977SRJ5	Endogenous	Exogenous	Metabolome	N-[(2S,3R)-1,3-dihydroxyoctadecan-2-yl]octadecanamide	N-(octadecanoyl)-sphinganine	C18 Dihydroceramide|2304-80-5|N-(octadecanoyl)-sphinganine|N-Stearoylsphinganine|CERAMIDE NG|Cer(d18:0/18:0)|n-stearoyl dihydrosphingosine|N-(stearoyl)-dihydroceramide|C18DH Cer|N-octodecanoylsphinganine|N-(octadecanoyl)-dihydroceramide|Ceramide II|Ceramide 2 pure|N-stearoyldihydrosphingosine|UNII-8AD8CNQ956|N-[(2S,3R)-1,3-dihydroxyoctadecan-2-yl]octadecanamide|UNII-C04977SRJ5|8AD8CNQ956|C04977SR…	568	C36H73NO3	69.6	498	14.5	40	3	3	33	InChI=1S/C36H73NO3/c1-3-5-7-9-11-13-15-17-18-20-22-24-26-28-30-32-36(40)37-34(33-38)35(39)31-29-27-25-23-21-19-16-14-12-10-8-6-4-2/h34-35,38-39H,3-33H2,1-2H3,(H,37,40)/t34-,35+/m0/s1	CCCCCCCCCCCCCCCCCC(=O)N[C@@H](CO)[C@@H](CCCCCCCCCCCCCCC)O	CCCCCCCCCCCCCCCCCC(=O)NC(CO)C(CCCCCCCCCCCCCCC)O	KZTJQXAANJHSCE-OIDHKYIRSA-N	567.559	567.559
Cer(d18:1/14:0)	HMDB0011773		C13916	Endogenous	Exogenous	Metabolome	N-[(E,2S,3R)-1,3-dihydroxyoctadec-4-en-2-yl]tetradecanamide	N-(Tetradecanoyl)-sphing-4-enine	C14 Ceramide|34227-72-0|C14Ceramide|N-(Tetradecanoyl)-sphing-4-enine|N-myristoylsphingosine|C14 Cer|Cer(d18:1/14:0)|N-(myristoyl)-ceramide|N-(tetradecanoyl)-ceramide|N-[(E,2S,3R)-1,3-dihydroxyoctadec-4-en-2-yl]tetradecanamide|26549-44-0|N-(tetradecanoyl)sphing-4-enine|C12 Ceramide (d18:1/12:0)|C14-Ceramide|N-(myristoyl)ceramide|N-tetradecanoylsphingosine|N-(tetradecanoyl)ceramide|N-myristoylsphin…	509.8	C32H63NO3	69.6	480	11.8	36	3	3	28	InChI=1S/C32H63NO3/c1-3-5-7-9-11-13-15-16-18-19-21-23-25-27-31(35)30(29-34)33-32(36)28-26-24-22-20-17-14-12-10-8-6-4-2/h25,27,30-31,34-35H,3-24,26,28-29H2,1-2H3,(H,33,36)/b27-25+/t30-,31+/m0/s1	CCCCCCCCCCCCC/C=C/[C@H]([C@H](CO)NC(=O)CCCCCCCCCCCCC)O	CCCCCCCCCCCCCC=CC(C(CO)NC(=O)CCCCCCCCCCCCC)O	ZKRPGPZHULJLKJ-JHRQRACZSA-N	509.481	509.481
Cholesterol sulfate	HMDB0000653	DTXSID401016822	C18043	Endogenous	Exogenous	Metabolome	[(3S,8S,9S,10R,13R,14S,17R)-10,13-dimethyl-17-[(2R)-6-methylheptan-2-yl]-2,3,4,7,8,9,11,12,14,15,16,17-dodecahydro-1H-cyclopenta[a]phenanthren-3-yl] hydrogen sulfate	Cholesterol sulfate	Cholesterol sulfate|Cholesteryl sulfate|1256-86-6|Cholesterol 3-sulfate|cholesterol sulphate|CHOLEST-5-EN-3-YL HYDROGEN SULFATE|Cholest-5-en-3beta-ol sulfate|CCRIS 7559|Chol-sulf|CHOLESTEROL-SULFATE|Cholesterol hydrogen sulfate|cholesteryl sulphate|Cholest-5-en-3-ol (3beta)-, hydrogen sulfate|cholest-5-en-3beta-yl hydrogen sulfate|Cholesterol 3-sulphate|[(3S,8S,9S,10R,13R,14S,17R)-10,13-dimethyl-…	466.7	C27H46O4S	72	812	8.2	32	1	4	7	InChI=1S/C27H46O4S/c1-18(2)7-6-8-19(3)23-11-12-24-22-10-9-20-17-21(31-32(28,29)30)13-15-26(20,4)25(22)14-16-27(23,24)5/h9,18-19,21-25H,6-8,10-17H2,1-5H3,(H,28,29,30)/t19-,21+,22+,23-,24+,25+,26+,27-/m1/s1	C[C@H](CCCC(C)C)[C@H]1CC[C@@H]2[C@@]1(CC[C@H]3[C@H]2CC=C4[C@@]3(CC[C@@H](C4)OS(=O)(=O)O)C)C	CC(C)CCCC(C)C1CCC2C1(CCC3C2CC=C4C3(CCC(C4)OS(=O)(=O)O)C)C	BHYOQNUELFTYRT-DPAQBDIFSA-N	466.312	466.312
Cis,cis-muconic acid	HMDB0006331	DTXSID801315323	C02480	Endogenous	Exogenous	Metabolome	(2Z,4Z)-hexa-2,4-dienedioic acid	cis,cis-Muconic acid	cis,cis-Muconic acid|1119-72-8|(2Z,4Z)-hexa-2,4-dienedioic acid|2,4-Hexadienedioic acid, (Z,Z)-|cis,cis-muconate|cis,cis-2,4-Hexadienedioic acid|(z,z)-muconic acid|Muconic acid, (Z,Z)-|2Z,4Z-hexadienedioic acid|CIS CIS-MUCONIC ACID|UNII-2G78TUQ51G|cis,cis-hexadienedioate|2G78TUQ51G|(Z,Z)-2,4-hexadienedioic acid|NSC 227902|(2Z,4Z)-2,4-Hexadienedioicacid|MFCD00085266|NSC-227902|CCU|2,4-Hexadienedio…	142.11	C6H6O4	74.6	168	0.2	10	2	4	3	InChI=1S/C6H6O4/c7-5(8)3-1-2-4-6(9)10/h1-4H,(H,7,8)(H,9,10)/b3-1-,4-2-	C(=C\C(=O)O)\C=C/C(=O)O	C(=CC(=O)O)C=CC(=O)O	TXXHDPDFNKHHGW-CCAGOZQPSA-N	142.027	142.027
Cortexolone	HMDB0000015		C05488	Endogenous	Exogenous	Metabolome	(8R,10R,13S,17R)-17-hydroxy-17-(2-hydroxyacetyl)-10,13-dimethyl-2,6,7,8,9,11,12,14,15,16-decahydro-1H-cyclopenta[a]phenanthren-3-one	(8R,10R,13S,17R)-17-Hydroxy-17-(2-hydroxyacetyl)-10,13-dimethyl-2,6,7,8,9,11,12,14,15,16-decahydro-1H-cyclopenta[a]phenanthren-3-one	CHEBI:181455|(8R,10R,13S,17R)-17-Hydroxy-17-(2-hydroxyacetyl)-10,13-dimethyl-2,6,7,8,9,11,12,14,15,16-decahydro-1H-cyclopenta[a]phenanthren-3-one	346.5	C21H30O4	74.6	652	2.5	25	2	4	2	InChI=1S/C21H30O4/c1-19-8-5-14(23)11-13(19)3-4-15-16(19)6-9-20(2)17(15)7-10-21(20,25)18(24)12-22/h11,15-17,22,25H,3-10,12H2,1-2H3/t15-,16?,17?,19+,20+,21+/m1/s1	C[C@]12CCC(=O)C=C1CC[C@@H]3C2CC[C@]4(C3CC[C@@]4(C(=O)CO)O)C	CC12CCC(=O)C=C1CCC3C2CCC4(C3CCC4(C(=O)CO)O)C	WHBHBVVOGNECLV-HMGFGKNBSA-N	346.214	346.214
Cortisone	HMDB0002802	DTXSID2023062	C00762	Endogenous	Exogenous	Metabolome	(8S,9S,10R,13S,14S,17R)-17-hydroxy-17-(2-hydroxyacetyl)-10,13-dimethyl-1,2,6,7,8,9,12,14,15,16-decahydrocyclopenta[a]phenanthrene-3,11-dione	Cortisone	cortisone|53-06-5|Kendall's compound E|Cortisate|Cortistal|Cortivite|Andreson|Cortisal|Reichstein's substance FA|Adrenalex|Cortogen|Reichstein Fa|Wintersteiner's compound F|11-Dehydro-17-hydroxycorticosterone|17-Hydroxy-11-dehydrocorticosterone|Cortandren|Cortison|Cortisona|Pregn-4-ene-3,11,20-trione, 17,21-dihydroxy-|17,21-Dihydroxypregn-4-ene-3,11,20-trione|Cortisonum|Kortison|4-Pregnene-17alph…	360.4	C21H28O5	91.7	724	1.5	26	2	5	2	InChI=1S/C21H28O5/c1-19-7-5-13(23)9-12(19)3-4-14-15-6-8-21(26,17(25)11-22)20(15,2)10-16(24)18(14)19/h9,14-15,18,22,26H,3-8,10-11H2,1-2H3/t14-,15-,18+,19-,20-,21-/m0/s1	C[C@]12CCC(=O)C=C1CC[C@@H]3[C@@H]2C(=O)C[C@]4([C@H]3CC[C@@]4(C(=O)CO)O)C	CC12CCC(=O)C=C1CCC3C2C(=O)CC4(C3CCC4(C(=O)CO)O)C	MFYSYFVPBJMHGN-ZPOLXVRWSA-N	360.194	360.194
D-(+)-arabitol	HMDB0000568	DTXSID4045979	C01904	Endogenous	Exogenous	Metabolome	(2R,4R)-pentane-1,2,3,4,5-pentol	D-Arabinitol	D-Arabinitol|488-82-4|DL-Arabitol|arabitol|D-Arabitol|D-(+)-Arabitol|D-Lyxitol|D-(+)-Arabinitol|arabinitol|Lyxitol|DL-Arabinitol|2152-56-9|D-Arabinol|(2R,4R)-pentane-1,2,3,4,5-pentol|6018-27-5|(2R,4R)-pentane-1,2,3,4,5-pentaol|Arabinitol, D-|D-lyxo-Pentitol|UNII-BOA443XF1X|BOA443XF1X|YFV05Y57M9|DTXSID4045979|CHEBI:18333|EINECS 207-686-2|D(+)-Arabitol|MFCD00004709|NSC 25288|arabino-pentitol|SR-010…	152.15	C5H12O5	101	76.1	-2.5	10	5	5	4	InChI=1S/C5H12O5/c6-1-3(8)5(10)4(9)2-7/h3-10H,1-2H2/t3-,4-/m1/s1	C([C@H](C([C@@H](CO)O)O)O)O	C(C(C(C(CO)O)O)O)O	HEBKCHPVOIAQTA-QWWZWVQMSA-N	152.068	152.068
D-(+)-proline	HMDB0003411	DTXSID70883367	C00763	Endogenous	Exogenous	Metabolome	(2R)-pyrrolidine-2-carboxylic acid	D-proline	D-proline|344-25-2|(R)-pyrrolidine-2-carboxylic acid|(2R)-pyrrolidine-2-carboxylic acid|H-D-Pro-OH|D-(+)-Proline|D-Prolin|R-Proline|D-Pro|(R)-2-CARBOXYPYRROLIDINE|(R)-PROLINE|MFCD00064317|d-2-pyrrolidinecarboxylic acid|H-Pros-OH|H-DPro-OH|CHEBI:16313|EINECS 206-452-7|L01Q4LGZ5L|1331908-17-8|(2R)-pyrrolidine-2-carboxylate|(2R)-2-Carboxypyrrolidine|(D)-proline|d(+)-proline|SBB006712|D-D-Pro-OH|star…	115.13	C5H9NO2	49.3	103	-2.5	8	2	3	1	InChI=1S/C5H9NO2/c7-5(8)4-2-1-3-6-4/h4,6H,1-3H2,(H,7,8)/t4-/m1/s1	C1C[C@@H](NC1)C(=O)O	C1CC(NC1)C(=O)O	ONIBWKKTOPOVIA-SCSAIBSYSA-N	115.063	115.063
Dehydroepiandrosterone (dhea)	HMDB0000077		C01227	Endogenous	Exogenous	Metabolome	(3S,10R,13S)-3-hydroxy-10,13-dimethyl-1,2,3,4,7,8,9,11,12,14,15,16-dodecahydrocyclopenta[a]phenanthren-17-one	(3S,10R,13S)-3-hydroxy-10,13-dimethyl-1,2,3,4,7,8,9,11,12,14,15,16-dodecahydrocyclopenta[a]phenanthren-17-one	(3S,10R,13S)-3-hydroxy-10,13-dimethyl-1,2,3,4,7,8,9,11,12,14,15,16-dodecahydrocyclopenta[a]phenanthren-17-one|D0P9HX|BSPBio_001732|CHEMBL309821|MEGxm0_000469|SCHEMBL8242191|ACon1_002040|CHEBI:93823|3ss-Hydroxy-5-androsten-17-one|NCGC00179051-01|NCGC00179051-02|Q27165553	288.4	C19H28O2	37.3	508	3.2	21	1	2	0	InChI=1S/C19H28O2/c1-18-9-7-13(20)11-12(18)3-4-14-15-5-6-17(21)19(15,2)10-8-16(14)18/h3,13-16,20H,4-11H2,1-2H3/t13-,14?,15?,16?,18-,19-/m0/s1	C[C@]12CCC3C(C1CCC2=O)CC=C4[C@@]3(CC[C@@H](C4)O)C	CC12CCC3C(C1CCC2=O)CC=C4C3(CCC(C4)O)C	FMGSKLZLMKYGDP-INNQQZFDSA-N	288.209	288.209
Dg(14:0/18:3(6z,9z,12z)/0:0)	HMDB0007017			Endogenous	Exogenous	Metabolome	[(2S)-1-hydroxy-3-tetradecanoyloxypropan-2-yl] (6Z,9Z,12Z)-octadeca-6,9,12-trienoate	DG(14:0/18:3(6Z,9Z,12Z)/0:0)	DG(14:0/18:3(6Z,9Z,12Z)/0:0)|CHEBI:88808|Diacylglycerol(14:0/18:3n6)|Diacylglycerol(14:0/18:3w6)|1-myristoyl-2-g-linolenoyl-sn-glycerol|DAG(14:0/18:3n6)|DAG(14:0/18:3w6)|DG(14:0/18:3n6)|DG(14:0/18:3w6)|1-myristoyl-2-gamma-linolenoyl-sn-glycerol|Q27160774	562.9	C35H62O5	72.8	652	11.7	40	1	5	31	InChI=1S/C35H62O5/c1-3-5-7-9-11-13-15-16-17-18-20-22-24-26-28-30-35(38)40-33(31-36)32-39-34(37)29-27-25-23-21-19-14-12-10-8-6-4-2/h11,13,16-17,20,22,33,36H,3-10,12,14-15,18-19,21,23-32H2,1-2H3/b13-11-,17-16-,22-20-/t33-/m0/s1	CCCCCCCCCCCCCC(=O)OC[C@H](CO)OC(=O)CCCC/C=C\C/C=C\C/C=C\CCCCC	CCCCCCCCCCCCCC(=O)OCC(CO)OC(=O)CCCCC=CCC=CCC=CCCCCC	IAIYEYSEKAMSAJ-ANQMXWCJSA-N	562.46	562.46
Dg(14:0/20:3(8z,11z,14z)/0:0)	HMDB0007024			Endogenous	Exogenous	Metabolome	[(2S)-1-hydroxy-3-tetradecanoyloxypropan-2-yl] (8Z,11Z,14Z)-icosa-8,11,14-trienoate	DG(14:0/20:3(8Z,11Z,14Z)/0:0)	DG(14:0/20:3(8Z,11Z,14Z)/0:0)|1-tetradecanoyl-2-(8Z,11Z,14Z-eicosatrienoyl)-sn-glycerol|CHEBI:88805|Diacylglycerol(14:0/20:3n6)|Diacylglycerol(14:0/20:3w6)|LMGL02010391|DAG(14:0/20:3n6)|DAG(14:0/20:3w6)|DG(14:0/20:3n6)|DG(14:0/20:3w6)|1-myristoyl-2-homo-g-linolenoyl-sn-glycerol|1-myristoyl-2-homo-gamma-linolenoyl-sn-glycerol|DG(14:0_20:3)|Q27160769|DG(14:0/20:3(8Z,11Z,14Z)/0:0)[iso2]	590.9	C37H66O5	72.8	682	12.8	42	1	5	33	InChI=1S/C37H66O5/c1-3-5-7-9-11-13-15-16-17-18-19-20-22-24-26-28-30-32-37(40)42-35(33-38)34-41-36(39)31-29-27-25-23-21-14-12-10-8-6-4-2/h11,13,16-17,19-20,35,38H,3-10,12,14-15,18,21-34H2,1-2H3/b13-11-,17-16-,20-19-/t35-/m0/s1	CCCCCCCCCCCCCC(=O)OC[C@H](CO)OC(=O)CCCCCC/C=C\C/C=C\C/C=C\CCCCC	CCCCCCCCCCCCCC(=O)OCC(CO)OC(=O)CCCCCCC=CCC=CCC=CCCCCC	MIOCZRAJMXIEKP-NYBWPXJJSA-N	590.491	590.491
Dg(14:0/22:4(7z,10z,13z,16z)/0:0)	HMDB0007031			Endogenous	Exogenous	Metabolome	[(2S)-1-hydroxy-3-tetradecanoyloxypropan-2-yl] (7Z,10Z,13Z,16Z)-docosa-7,10,13,16-tetraenoate	DG(14:0/22:4(7Z,10Z,13Z,16Z)/0:0)	DG(14:0/22:4(7Z,10Z,13Z,16Z)/0:0)|1-tetradecanoyl-2-(7Z,10Z,13Z,16Z-docosatetraenoyl)-sn-glycerol|Diacylglycerol(14:0/22:4)|CHEBI:88790|Diacylglycerol(14:0/22:4n6)|Diacylglycerol(14:0/22:4w6)|1-myristoyl-2-adrenoyl-sn-glycerol|LMGL02010399|DAG(14:0/22:4n6)|DAG(14:0/22:4w6)|DG(14:0/22:4n6)|DG(14:0/22:4w6)|DAG(14:0/22:4)|DG(14:0/22:4)|DG(14:0_22:4)|Q27160753|DG(14:0/22:4(7Z,10Z,13Z,16Z)/0:0)[iso2]	617	C39H68O5	72.8	752	13.2	44	1	5	34	InChI=1S/C39H68O5/c1-3-5-7-9-11-13-15-16-17-18-19-20-21-22-24-26-28-30-32-34-39(42)44-37(35-40)36-43-38(41)33-31-29-27-25-23-14-12-10-8-6-4-2/h11,13,16-17,19-20,22,24,37,40H,3-10,12,14-15,18,21,23,25-36H2,1-2H3/b13-11-,17-16-,20-19-,24-22-/t37-/m0/s1	CCCCCCCCCCCCCC(=O)OC[C@H](CO)OC(=O)CCCCC/C=C\C/C=C\C/C=C\C/C=C\CCCCC	CCCCCCCCCCCCCC(=O)OCC(CO)OC(=O)CCCCCC=CCC=CCC=CCC=CCCCCC	RJWUOCNQTGXKIH-QILILDRISA-N	616.507	616.507
Dg(14:1(9z)/22:2(13z,16z)/0:0)	HMDB0007059			Endogenous	Exogenous	Metabolome	[(2S)-1-hydroxy-3-[(Z)-tetradec-9-enoyl]oxypropan-2-yl] (13Z,16Z)-docosa-13,16-dienoate	DG(14:1(9Z)/22:2(13Z,16Z)/0:0)	DG(14:1(9Z)/22:2(13Z,16Z)/0:0)|1-(9Z-tetradecenoyl)-2-(13Z,16Z-docosadienoyl)-sn-glycerol|Diacylglycerol(14:1/22:2)|CHEBI:88718|Diacylglycerol(14:1n5/22:2n6)|Diacylglycerol(14:1w5/22:2w6)|LMGL02010421|DAG(14:1n5/22:2n6)|DAG(14:1w5/22:2w6)|DG(14:1n5/22:2n6)|DG(14:1w5/22:2w6)|1-myristoleoyl-2-docosadienoyl-sn-glycerol|DAG(14:1/22:2)|DG(14:1/22:2)|DG(14:1_22:2)|Q27160628|DG(14:1(9Z)/22:2(13Z,16Z)/0:…	619	C39H70O5	72.8	711	13.7	44	1	5	35	InChI=1S/C39H70O5/c1-3-5-7-9-11-13-15-16-17-18-19-20-21-22-24-26-28-30-32-34-39(42)44-37(35-40)36-43-38(41)33-31-29-27-25-23-14-12-10-8-6-4-2/h10-13,16-17,37,40H,3-9,14-15,18-36H2,1-2H3/b12-10-,13-11-,17-16-/t37-/m0/s1	CCCCC/C=C\C/C=C\CCCCCCCCCCCC(=O)O[C@@H](CO)COC(=O)CCCCCCC/C=C\CCCC	CCCCCC=CCC=CCCCCCCCCCCCC(=O)OC(CO)COC(=O)CCCCCCCC=CCCCC	ZUPOJSDRXROXHE-VXBBTDFSSA-N	618.522	618.522
Dg(16:0/22:4(7z,10z,13z,16z)/0:0)	HMDB0007118			Endogenous	Exogenous	Metabolome	[(2S)-1-hexadecanoyloxy-3-hydroxypropan-2-yl] (7Z,10Z,13Z,16Z)-docosa-7,10,13,16-tetraenoate	1-hexadecanoyl-2-(7Z,10Z,13Z,16Z-docosatetraenoyl)-sn-glycerol	1-hexadecanoyl-2-(7Z,10Z,13Z,16Z-docosatetraenoyl)-sn-glycerol|DG(16:0/22:4/0:0)[iso2]|1-palmitoyl-2-(7Z,10Z,13Z,16Z-docosatetraenoyl)-sn-glycerol|DG(16:0/22:4(7Z,10Z,13Z,16Z)/0:0)|DG(16:0/22:4(7Z,10Z,13Z,16Z)/0:0)[iso2]|LMGL02010138|Diacylglycerol(16:0/22:4)|CHEBI:84405|Diacylglycerol(16:0/22:4n6)|Diacylglycerol(16:0/22:4w6)|1-palmitoyl-2-adrenoyl-sn-glycerol|DAG(16:0/22:4n6)|DAG(16:0/22:4w6)|DG…	645	C41H72O5	72.8	782	14.3	46	1	5	36	InChI=1S/C41H72O5/c1-3-5-7-9-11-13-15-17-18-19-20-21-22-24-26-28-30-32-34-36-41(44)46-39(37-42)38-45-40(43)35-33-31-29-27-25-23-16-14-12-10-8-6-4-2/h11,13,17-18,20-21,24,26,39,42H,3-10,12,14-16,19,22-23,25,27-38H2,1-2H3/b13-11-,18-17-,21-20-,26-24-/t39-/m0/s1	CCCCCCCCCCCCCCCC(=O)OC[C@H](CO)OC(=O)CCCCC/C=C\C/C=C\C/C=C\C/C=C\CCCCC	CCCCCCCCCCCCCCCC(=O)OCC(CO)OC(=O)CCCCCC=CCC=CCC=CCC=CCCCCC	OJVQSHJQMGRSFT-GPQLOSGLSA-N	644.538	644.538
Dg(16:0/22:5(4z,7z,10z,13z,16z)/0:0)	HMDB0007119			Endogenous	Exogenous	Metabolome	[(2S)-1-hexadecanoyloxy-3-hydroxypropan-2-yl] (4Z,7Z,10Z,13Z,16Z)-docosa-4,7,10,13,16-pentaenoate	DG(16:0/22:5(4Z,7Z,10Z,13Z,16Z)/0:0)	DG(16:0/22:5(4Z,7Z,10Z,13Z,16Z)/0:0)|CHEBI:88478|Diacylglycerol(16:0/22:5n6)|Diacylglycerol(16:0/22:5w6)|1-palmitoyl-2-osbondoyl-sn-glycerol|DAG(16:0/22:5n6)|DAG(16:0/22:5w6)|DG(16:0/22:5n6)|DG(16:0/22:5w6)|Q27160356	643	C41H70O5	72.8	823	13.8	46	1	5	35	InChI=1S/C41H70O5/c1-3-5-7-9-11-13-15-17-18-19-20-21-22-24-26-28-30-32-34-36-41(44)46-39(37-42)38-45-40(43)35-33-31-29-27-25-23-16-14-12-10-8-6-4-2/h11,13,17-18,20-21,24,26,30,32,39,42H,3-10,12,14-16,19,22-23,25,27-29,31,33-38H2,1-2H3/b13-11-,18-17-,21-20-,26-24-,32-30-/t39-/m0/s1	CCCCCCCCCCCCCCCC(=O)OC[C@H](CO)OC(=O)CC/C=C\C/C=C\C/C=C\C/C=C\C/C=C\CCCCC	CCCCCCCCCCCCCCCC(=O)OCC(CO)OC(=O)CCC=CCC=CCC=CCC=CCC=CCCCCC	GHFNDQGKMZNZOE-OKDYJUGASA-N	642.522	642.522
Dg(16:0/22:6(4z,7z,10z,13z,16z,19z)/0:0)	HMDB0007121			Endogenous	Exogenous	Metabolome	[(2S)-1-hexadecanoyloxy-3-hydroxypropan-2-yl] (4Z,7Z,10Z,13Z,16Z,19Z)-docosa-4,7,10,13,16,19-hexaenoate	1-hexadecanoyl-2-(4Z,7Z,10Z,13Z,16Z,19Z-docosahexaenoyl)-sn-glycerol	Diacylglycerol(16:0/22:6)|Diacylglycerol(16:0/22:6n3)|DG(16:0/22:6)|1-hexadecanoyl-2-(4Z,7Z,10Z,13Z,16Z,19Z-docosahexaenoyl)-sn-glycerol|DAG(16:0/22:6n3)|1-palmitoyl-2-docosahexaenoyl-sn-glycerol|DG(16:0/22:6n3)|DAG(16:0/22:6)|DG(16:0/22:6(4Z,7Z,10Z,13Z,16Z,19Z)/0:0)|DG(16:0/22:6/0:0)[iso2]|1-palmitoyl-2-[(4Z,7Z,10Z,13Z,16Z,19Z)-docosahexaenoyl]-sn-glycerol|DG(18:1/20:5)|DG(18:2/20:4)|LMGL0201016…	641	C41H68O5	72.8	864	13.1	46	1	5	34	InChI=1S/C41H68O5/c1-3-5-7-9-11-13-15-17-18-19-20-21-22-24-26-28-30-32-34-36-41(44)46-39(37-42)38-45-40(43)35-33-31-29-27-25-23-16-14-12-10-8-6-4-2/h5,7,11,13,17-18,20-21,24,26,30,32,39,42H,3-4,6,8-10,12,14-16,19,22-23,25,27-29,31,33-38H2,1-2H3/b7-5-,13-11-,18-17-,21-20-,26-24-,32-30-/t39-/m0/s1	CCCCCCCCCCCCCCCC(=O)OC[C@H](CO)OC(=O)CC/C=C\C/C=C\C/C=C\C/C=C\C/C=C\C/C=C\CC	CCCCCCCCCCCCCCCC(=O)OCC(CO)OC(=O)CCC=CCC=CCC=CCC=CCC=CCC=CCC	BXVYQJJBMVVALQ-VVSMSMGFSA-N	640.507	640.507
Dg(18:0/22:6(4z,7z,10z,13z,16z,19z)/0:0)	HMDB0007179			Endogenous	Exogenous	Metabolome	[(2S)-1-hydroxy-3-octadecanoyloxypropan-2-yl] (4Z,7Z,10Z,13Z,16Z,19Z)-docosa-4,7,10,13,16,19-hexaenoate	1-Stearoyl-2-docosahexaenoyl-sn-glycerol	1-stearoyl-2-docosahexaenoyl-sn-glycerol|Diacylglycerol(40:6)|18:0-22:6 DG|65886-80-8|Diacylglycerol(18:0/22:6)|Diacylglycerol(18:0/22:6n3)|DAG(40:6)|DAG(18:0/22:6n3)|DG(18:0/22:6n3)|DAG(18:0/22:6)|1-octadecanoyl-2-(4Z,7Z,10Z,13Z,16Z,19Z-docosahexaenoyl)-sn-glycerol|DG(18:0/22:6(4Z,7Z,10Z,13Z,16Z,19Z)/0:0)|DG(18:0/22:6/0:0)[iso2]|DG(18:0/22:6)|1-stearoyl-2-(4Z,7Z,10Z,13Z,16Z,19Z)-docosahexaenoyl-…	669	C43H72O5	72.8	895	14.2	48	1	5	36	InChI=1S/C43H72O5/c1-3-5-7-9-11-13-15-17-19-20-21-22-24-26-28-30-32-34-36-38-43(46)48-41(39-44)40-47-42(45)37-35-33-31-29-27-25-23-18-16-14-12-10-8-6-4-2/h5,7,11,13,17,19,21-22,26,28,32,34,41,44H,3-4,6,8-10,12,14-16,18,20,23-25,27,29-31,33,35-40H2,1-2H3/b7-5-,13-11-,19-17-,22-21-,28-26-,34-32-/t41-/m0/s1	CCCCCCCCCCCCCCCCCC(=O)OC[C@H](CO)OC(=O)CC/C=C\C/C=C\C/C=C\C/C=C\C/C=C\C/C=C\CC	CCCCCCCCCCCCCCCCCC(=O)OCC(CO)OC(=O)CCC=CCC=CCC=CCC=CCC=CCC=CCC	LBDXVTOFXXDOGH-KXYFHQNYSA-N	668.538	668.538
Dg(18:1(11z)/22:6(4z,7z,10z,13z,16z,19z)/0:0)	HMDB0007208			Endogenous	Exogenous	Metabolome	[(2S)-1-hydroxy-3-[(Z)-octadec-11-enoyl]oxypropan-2-yl] (4Z,7Z,10Z,13Z,16Z,19Z)-docosa-4,7,10,13,16,19-hexaenoate	DG(18:1(11Z)/22:6(4Z,7Z,10Z,13Z,16Z,19Z)/0:0)	DG(18:1(11Z)/22:6(4Z,7Z,10Z,13Z,16Z,19Z)/0:0)|CHEBI:88551|Diacylglycerol(18:1n7/22:6n3)|Diacylglycerol(18:1w7/22:6w3)|DAG(18:1n7/22:6n3)|DAG(18:1w7/22:6w3)|DG(18:1n7/22:6n3)|DG(18:1w7/22:6w3)|1-vaccenoyl-2-docosahexaenoyl-sn-glycerol|Q27160442	667	C43H70O5	72.8	937	13.3	48	1	5	35	InChI=1S/C43H70O5/c1-3-5-7-9-11-13-15-17-19-20-21-22-24-26-28-30-32-34-36-38-43(46)48-41(39-44)40-47-42(45)37-35-33-31-29-27-25-23-18-16-14-12-10-8-6-4-2/h5,7,11,13-14,16-17,19,21-22,26,28,32,34,41,44H,3-4,6,8-10,12,15,18,20,23-25,27,29-31,33,35-40H2,1-2H3/b7-5-,13-11-,16-14-,19-17-,22-21-,28-26-,34-32-/t41-/m0/s1	CCCCCC/C=C\CCCCCCCCCC(=O)OC[C@H](CO)OC(=O)CC/C=C\C/C=C\C/C=C\C/C=C\C/C=C\C/C=C\CC	CCCCCCC=CCCCCCCCCCC(=O)OCC(CO)OC(=O)CCC=CCC=CCC=CCC=CCC=CCC=CCC	CVSMXWVJFQUQJK-YMCYZELXSA-N	666.522	666.522
Dg(18:1(9z)/18:1(9z)/0:0)	HMDB0007218	DTXSID001312870		Endogenous	Exogenous	Metabolome	[(2S)-3-hydroxy-2-[(Z)-octadec-9-enoyl]oxypropyl] (Z)-octadec-9-enoate	1,2-Dioleoyl-sn-glycerol	1,2-Dioleoyl-sn-glycerol|24529-88-2|Sn-1,2-Diolein|sn-1,2-Dioleoylglycerol|DG(18:1(9Z)/18:1(9Z)/0:0)|Glyceryl 1,2-dioleate, (S)-|1,2-dioleoyl-glycerol|(Z)-(S)-3-Hydroxypropane-1,2-diyl dioleate|UNII-0B6KAM5VNK|0B6KAM5VNK|1,2-di-(9Z-octadecenoyl)-sn-glycerol|DG(18:1/18:1/0:0)|CHEMBL590047|CHEBI:52333|BRN 1730457|Olein, 1,2-di-, (S)-(-)-|[(2S)-3-hydroxy-2-[(Z)-octadec-9-enoyl]oxypropyl] (Z)-octadec…	621	C39H72O5	72.8	671	14.3	44	1	5	36	InChI=1S/C39H72O5/c1-3-5-7-9-11-13-15-17-19-21-23-25-27-29-31-33-38(41)43-36-37(35-40)44-39(42)34-32-30-28-26-24-22-20-18-16-14-12-10-8-6-4-2/h17-20,37,40H,3-16,21-36H2,1-2H3/b19-17-,20-18-/t37-/m0/s1	CCCCCCCC/C=C\CCCCCCCC(=O)OC[C@H](CO)OC(=O)CCCCCCC/C=C\CCCCCCCC	CCCCCCCCC=CCCCCCCCC(=O)OCC(CO)OC(=O)CCCCCCCC=CCCCCCCCC	AFSHUZFNMVJNKX-LLWMBOQKSA-N	620.538	620.538
Dg(18:3(9z,12z,15z)/16:1(9z)/0:0)	HMDB0007302			Endogenous	Exogenous	Metabolome	[(2S)-2-[(Z)-hexadec-9-enoyl]oxy-3-hydroxypropyl] (9Z,12Z,15Z)-octadeca-9,12,15-trienoate	DG(18:3(9Z,12Z,15Z)/16:1(9Z)/0:0)	DG(18:3(9Z,12Z,15Z)/16:1(9Z)/0:0)|CHEBI:89258|Diacylglycerol(18:3n3/16:1n7)|Diacylglycerol(18:3w3/16:1w7)|DAG(18:3n3/16:1n7)|DAG(18:3w3/16:1w7)|DG(18:3n3/16:1n7)|DG(18:3w3/16:1w7)|1-a-linolenoyl-2-palmitoleoyl-sn-glycerol|1-alpha-linolenoyl-2-palmitoleoyl-sn-glycerol|Q27161444	588.9	C37H64O5	72.8	722	11.9	42	1	5	32	InChI=1S/C37H64O5/c1-3-5-7-9-11-13-15-17-18-20-21-23-25-27-29-31-36(39)41-34-35(33-38)42-37(40)32-30-28-26-24-22-19-16-14-12-10-8-6-4-2/h5,7,11,13-14,16-18,35,38H,3-4,6,8-10,12,15,19-34H2,1-2H3/b7-5-,13-11-,16-14-,18-17-/t35-/m0/s1	CCCCCC/C=C\CCCCCCCC(=O)O[C@@H](CO)COC(=O)CCCCCCC/C=C\C/C=C\C/C=C\CC	CCCCCCC=CCCCCCCCC(=O)OC(CO)COC(=O)CCCCCCCC=CCC=CCC=CCC	WTCFWLQVTFTUDM-BTMLKTQRSA-N	588.475	588.475
Dg(18:4(6z,9z,12z,15z)/18:2(9z,12z)/0:0)[iso2]	HMDB0007335			Endogenous	Exogenous	Metabolome	[(2S)-1-hydroxy-3-[(6Z,9Z,12Z,15Z)-octadeca-6,9,12,15-tetraenoyl]oxypropan-2-yl] (9Z,12Z)-octadeca-9,12-dienoate	1-(6Z,9Z,12Z,15Z-octadecatetraenoyl)-2-(9Z,12Z-octadecadienoyl)-sn-glycerol	DG(18:4(6Z,9Z,12Z,15Z)/18:2(9Z,12Z)/0:0)|DG(18:4(6Z,9Z,12Z,15Z)/18:2(9Z,12Z)/0:0)[iso2]|1-(6Z,9Z,12Z,15Z-octadecatetraenoyl)-2-(9Z,12Z-octadecadienoyl)-sn-glycerol|DG(18:3/18:3)|Diacylglycerol(18:4/18:2)|CHEBI:178279|Diacylglycerol(18:4n3/18:2n6)|Diacylglycerol(18:4w3/18:2w6)|LMGL02010505|1-stearidonoyl-2-linoleoyl-sn-glycerol|DAG(18:4n3/18:2n6)|DAG(18:4w3/18:2w6)|DG(18:4n3/18:2n6)|DG(18:4w3/18:2…	612.9	C39H64O5	72.8	834	11.6	44	1	5	32	InChI=1S/C39H64O5/c1-3-5-7-9-11-13-15-17-19-21-23-25-27-29-31-33-38(41)43-36-37(35-40)44-39(42)34-32-30-28-26-24-22-20-18-16-14-12-10-8-6-4-2/h5,7,11-14,17-20,23,25,37,40H,3-4,6,8-10,15-16,21-22,24,26-36H2,1-2H3/b7-5-,13-11-,14-12-,19-17-,20-18-,25-23-/t37-/m0/s1	CCCCC/C=C\C/C=C\CCCCCCCC(=O)O[C@@H](CO)COC(=O)CCCC/C=C\C/C=C\C/C=C\C/C=C\CC	CCCCCC=CCC=CCCCCCCCC(=O)OC(CO)COC(=O)CCCCC=CCC=CCC=CCC=CCC	QSEJQXZIIUGBTF-PXHWHCHQSA-N	612.475	612.475
Dg(22:5(7z,10z,13z,16z,19z)/14:0/0:0)	HMDB0007733			Endogenous	Exogenous	Metabolome	[(2S)-3-hydroxy-2-tetradecanoyloxypropyl] (7Z,10Z,13Z,16Z,19Z)-docosa-7,10,13,16,19-pentaenoate	DG(22:5(7Z,10Z,13Z,16Z,19Z)/14:0/0:0)	DG(22:5(7Z,10Z,13Z,16Z,19Z)/14:0/0:0)|CHEBI:89325|Diacylglycerol(22:5n3/14:0)|Diacylglycerol(22:5w3/14:0)|DAG(22:5n3/14:0)|DAG(22:5w3/14:0)|DG(22:5n3/14:0)|DG(22:5w3/14:0)|Q27161511	614.9	C39H66O5	72.8	792	12.5	44	1	5	33	InChI=1S/C39H66O5/c1-3-5-7-9-11-13-15-16-17-18-19-20-21-22-24-25-27-29-31-33-38(41)43-36-37(35-40)44-39(42)34-32-30-28-26-23-14-12-10-8-6-4-2/h5,7,11,13,16-17,19-20,22,24,37,40H,3-4,6,8-10,12,14-15,18,21,23,25-36H2,1-2H3/b7-5-,13-11-,17-16-,20-19-,24-22-/t37-/m0/s1	CCCCCCCCCCCCCC(=O)O[C@@H](CO)COC(=O)CCCCC/C=C\C/C=C\C/C=C\C/C=C\C/C=C\CC	CCCCCCCCCCCCCC(=O)OC(CO)COC(=O)CCCCCC=CCC=CCC=CCC=CCC=CCC	ZVROWTOTBSWALZ-MTCOIHPXSA-N	614.491	614.491
D-glucosyl-beta-1,1-n-palmitoyl-d-erythro-sphingosine	HMDB0004971		C01190	Endogenous	Exogenous	Metabolome	N-[(E,2S,3R)-3-hydroxy-1-[(2R,5S,6R)-3,4,5-trihydroxy-6-(hydroxymethyl)oxan-2-yl]oxyoctadec-4-en-2-yl]hexadecanamide	N-(hexadecanoyl)-1-beta-glucosyl-sphing-4-enine	C16 GlcCer|N-(hexadecanoyl)-1-beta-glucosyl-sphing-4-enine|GlcCer(d18:1/16:0)|LMSP0501AA03|C16 Glucosyl(beta) Ceramide (d18:1/16:0), D-glucosyl-beta-1,1'-N-palmitoyl-D-erythro-sphingosine, powder	700	C40H77NO8	149	783	11.3	49	6	8	33	InChI=1S/C40H77NO8/c1-3-5-7-9-11-13-15-17-19-21-23-25-27-29-34(43)33(32-48-40-39(47)38(46)37(45)35(31-42)49-40)41-36(44)30-28-26-24-22-20-18-16-14-12-10-8-6-4-2/h27,29,33-35,37-40,42-43,45-47H,3-26,28,30-32H2,1-2H3,(H,41,44)/b29-27+/t33-,34+,35+,37+,38?,39?,40+/m0/s1	CCCCCCCCCCCCCCCC(=O)N[C@@H](CO[C@H]1C(C([C@@H]([C@H](O1)CO)O)O)O)[C@@H](/C=C/CCCCCCCCCCCCC)O	CCCCCCCCCCCCCCCC(=O)NC(COC1C(C(C(C(O1)CO)O)O)O)C(C=CCCCCCCCCCCCCC)O	VJLLLMIZEJJZTE-BFZYYLOBSA-N	699.565	699.565
Dihomo-<u+03b3>-linolenoyl ethanolamide	HMDB0013625	DTXSID201199860	C13828	Endogenous	Exogenous	Metabolome	(8Z,11Z,14Z)-N-(2-hydroxyethyl)icosa-8,11,14-trienamide	(8Z,11Z,14Z)-N-(2-hydroxyethyl)icosa-8,11,14-trienamide	HGLEA|150314-34-4|Homo-gamma-linolenylethanolamide|Anandamide (20.3,n-6)|(8Z,11Z,14Z)-N-(2-hydroxyethyl)icosa-8,11,14-trienamide|N-homo-gamma-linolenoylethanolamine|8,11,14-Eicosatrienoylethanolamide|Homo-gamma-linolenoyl ethanolamide|dihomo-gamma-linolenoylethanol amide|N-(8Z,11Z,14Z-eicosatrienoyl)-ethanolamine|Dihomo-gamma-linolenoyl-EA|CHEMBL121229|N-(8Z,11Z,14Z-icosatrienoyl)-ethanolamide|CH…	349.5	C22H39NO2	49.3	372	6	25	2	2	17	InChI=1S/C22H39NO2/c1-2-3-4-5-6-7-8-9-10-11-12-13-14-15-16-17-18-19-22(25)23-20-21-24/h6-7,9-10,12-13,24H,2-5,8,11,14-21H2,1H3,(H,23,25)/b7-6-,10-9-,13-12-	CCCCC/C=C\C/C=C\C/C=C\CCCCCCC(=O)NCCO	CCCCCC=CCC=CCC=CCCCCCCC(=O)NCCO	ULQWKETUACYZLI-QNEBEIHSSA-N	349.298	349.298
Docosahexaenoic acid	HMDB0002183	DTXSID5040465	C06429	Endogenous	Exogenous	Metabolome	(4Z,7Z,10Z,13Z,16Z,19Z)-docosa-4,7,10,13,16,19-hexaenoic acid	Doconexent	Docosahexaenoic acid|Doconexent|Cervonic acid|6217-54-5|cis-4,7,10,13,16,19-Docosahexaenoic acid|Docosahexaenoate|Doconexentum|Doconexento|Doxonexent|all-cis-DHA|AquaGrow Advantage|Martek DHA HM|efalex|Ropufa 60|(4Z,7Z,10Z,13Z,16Z,19Z)-docosa-4,7,10,13,16,19-hexaenoic acid|all-Z-Docosahexaenoic acid|Docosaheaenoic-acid|Monolife 50|Doconexent [INN]|Marinol D 50TG|all-cis-4,7,10,13,16,19-Docosahexa…	328.5	C22H32O2	37.3	462	6.2	24	1	2	14	InChI=1S/C22H32O2/c1-2-3-4-5-6-7-8-9-10-11-12-13-14-15-16-17-18-19-20-21-22(23)24/h3-4,6-7,9-10,12-13,15-16,18-19H,2,5,8,11,14,17,20-21H2,1H3,(H,23,24)/b4-3-,7-6-,10-9-,13-12-,16-15-,19-18-	CC/C=C\C/C=C\C/C=C\C/C=C\C/C=C\C/C=C\CCC(=O)O	CCC=CCC=CCC=CCC=CCC=CCC=CCCC(=O)O	MBMBGCFOFBJSGT-KUBAVDMBSA-N	328.24	328.24
Docosatrienoic acid	HMDB0002823	DTXSID60920518		Endogenous	Exogenous	Metabolome	(13Z,16Z,19Z)-docosa-13,16,19-trienoic acid	Docosatrienoic Acid	Docosatrienoic Acid|28845-86-5|Docosatrienoate|DTrE|(13Z,16Z,19Z)-docosa-13,16,19-trienoic acid|13,16,19-Docosatrienoic acid, (13Z,16Z,19Z)-|CHEBI:77807|13Z,16Z,19Z-docosatrienoic acid|(13Z,16Z,19Z)-docosatrienoic acid|DOCOSATRIENOIC ACID (22:3 n-3)|cis-13,16,19-DOCOSATRIENOIC ACID|C22:3n-3,6,9|DocosatrienoicAcid|(13Z,16Z,19Z)-13,16,19-Docosatrienoic acid|13,16,19-docosatrienoate|BSPBio_001322|SC…	334.5	C22H38O2	37.3	353	8	24	1	2	17	InChI=1S/C22H38O2/c1-2-3-4-5-6-7-8-9-10-11-12-13-14-15-16-17-18-19-20-21-22(23)24/h3-4,6-7,9-10H,2,5,8,11-21H2,1H3,(H,23,24)/b4-3-,7-6-,10-9-	CC/C=C\C/C=C\C/C=C\CCCCCCCCCCCC(=O)O	CCC=CCC=CCC=CCCCCCCCCCCCC(=O)O	WBBQTNCISCKUMU-PDBXOOCHSA-N	334.287	334.287
D-sphingosine	HMDB0000252		C00319	Endogenous	Exogenous	Metabolome	(E)-2-aminooctadec-4-ene-1,3-diol	2-Amino-4-octadecene-1,3-diol	Erythrosphingosine|2-amino-4-octadecene-1,3-diol|sphingosin|10140-30-4|erythro-C18-Sphingosine|CHEMBL67166|C18_Sphingosine|C18_Sphingosine*|(E)-2-aminooctadec-4-ene-1,3-diol|CHEBI:46964|CHEBI:194383|WWUZIQQURGPMPG-CCEZHUSRSA-N|2-aminooctadec-4-ene-1,3-diols|SPB 18:1;2O|BDBM50009730|AKOS040758835|CCG-205126|SMP1_000101|(E)-2-Amino-octadec-4-ene-1,3-diol|(4E)-2-Amino-4-octadecene-1,3-diol #|EU-0101…	299.5	C18H37NO2	66.5	231	5.3	21	3	3	15	InChI=1S/C18H37NO2/c1-2-3-4-5-6-7-8-9-10-11-12-13-14-15-18(21)17(19)16-20/h14-15,17-18,20-21H,2-13,16,19H2,1H3/b15-14+	CCCCCCCCCCCCC/C=C/C(C(CO)N)O	CCCCCCCCCCCCCC=CC(C(CO)N)O	WWUZIQQURGPMPG-CCEZHUSRSA-N	299.282	299.282
Ethyl caprate	HMDB0030998	DTXSID0044363		Endogenous	Exogenous	Metabolome	ethyl decanoate	Ethyl decanoate	ETHYL DECANOATE|Ethyl caprate|110-38-3|Ethyl decylate|Capric acid ethyl ester|Decanoic acid, ethyl ester|Ethyl caprinate|Decanoic Acid Ethyl Ester|Ethyl n-decanoate|Capric acid, ethyl ester|FEMA No. 2432|Ethyl decanoate (natural)|NSC 8909|Decanoic acid-ethyl ester|EINECS 203-761-9|n-Capric acid ethyl ester|UNII-GY39FB86UO|BRN 1762128|GY39FB86UO|Ethyl ester of Decanoic acid|AI3-01976|DTXSID0044363…	200.32	C12H24O2	26.3	132	4.6	14	0	2	10	InChI=1S/C12H24O2/c1-3-5-6-7-8-9-10-11-12(13)14-4-2/h3-11H2,1-2H3	CCCCCCCCCC(=O)OCC	CCCCCCCCCC(=O)OCC	RGXWDWUGBIJHDO-UHFFFAOYSA-N	200.178	200.178
Glucosamine	HMDB0001514	DTXSID4023098	C00329	Endogenous	Exogenous	Metabolome	(3R,4R,5S,6R)-3-amino-6-(hydroxymethyl)oxane-2,4,5-triol	D-Glucosamine	2-Amino-2-Deoxy-D-Glucopyranose|2-Amino-2-Deoxy-D-Glucopyranoside|2-Amino-2-Deoxy-D-Glucose|2-Amino-2-Deoxy-Glucopyranose|2-Amino-2-Deoxy-Glucopyranoside|2-Amino-2-Deoxy-Glucose|2-Deoxy-2-Amino-D-Glucopyranose|2-Deoxy-2-Amino-D-Glucopyranoside|2-Deoxy-2-Amino-D-Glucose|2-Deoxy-2-Amino-Glucopyranose|2-Deoxy-2-Amino-Glucopyranoside|2-Deoxy-2-Amino-Glucose|D-GlcN|D-Glucosamine|GlcN|Glucosamine|chito…	179.17	C6H13NO5	116	155	-2.8	12	5	6	1	InChI=1S/C6H13NO5/c7-3-5(10)4(9)2(1-8)12-6(3)11/h2-6,8-11H,1,7H2/t2-,3-,4-,5-,6?/m1/s1	C([C@@H]1[C@H]([C@@H]([C@H](C(O1)O)N)O)O)O	C(C1C(C(C(C(O1)O)N)O)O)O	MSWZFWKMSRAUBD-IVMDWMLBSA-N	179.079	179.079
Glutaconylcarnitine	HMDB0013129			Endogenous	Exogenous	Metabolome	(3S)-3-[(E)-4-carboxybut-2-enoyl]oxy-4-(trimethylazaniumyl)butanoate	Glutaconylcarnitine	Glutaconylcarnitine|(3S)-3-{[(2E)-4-carboxybut-2-enoyl]oxy}-4-(trimethylazaniumyl)butanoate|Glutaconyl-l-carnitine|O-glutaconyl-D-carnitine|CHEBI:174593|LMFA07070065|Q60877537|(3S)-3-[(E)-4-carboxybut-2-enoyl]oxy-4-(trimethylazaniumyl)butanoate	273.28	C12H19NO6	104	363	0.3	19	1	6	8	InChI=1S/C12H19NO6/c1-13(2,3)8-9(7-11(16)17)19-12(18)6-4-5-10(14)15/h4,6,9H,5,7-8H2,1-3H3,(H-,14,15,16,17)/b6-4+/t9-/m0/s1	C[N+](C)(C)C[C@H](CC(=O)[O-])OC(=O)/C=C/CC(=O)O	C[N+](C)(C)CC(CC(=O)[O-])OC(=O)C=CCC(=O)O	JXVUHLILXGZLFR-DNQSNQRASA-N	273.121	273.121
Glycyrrhetinic acid	HMDB0011628	DTXSID9020669	C02283	Endogenous	Exogenous	Metabolome	(2S,4aS,6aS,6bR,10S,12aS)-10-hydroxy-2,4a,6a,6b,9,9,12a-heptamethyl-13-oxo-3,4,5,6,6a,7,8,8a,10,11,12,14b-dodecahydro-1H-picene-2-carboxylic acid	Glycyrrhetinate	Glycyrrhetin|Glycyrrhetinate|3-Glycyrrhetinic acid|18b-Glycyrrhetinic acid|GLYCYRRHETINIC ACID|Glycyrrhetinic|b-glycyrrhetic acid|a-glycyrrhetinic acid|beta-Glycyrrhetic acid|18b-Glycyrrhtinic acid|SCHEMBL13144257|3-hydroxy-11-oxoolean-12-en-29-oate|NCGC00186652-01|3b-Hydroxy-11-oxoolean-12-en-30-oate|3b-hydroxy-11-oxo-Olean-12-en-30-oate|3b-Hydroxy-11-oxoolean-12-en-30-oic acid|3b-hydroxy-11-oxo…	470.7	C30H46O4	74.6	965	6.4	34	2	4	1	InChI=1S/C30H46O4/c1-25(2)21-8-11-30(7)23(28(21,5)10-9-22(25)32)20(31)16-18-19-17-27(4,24(33)34)13-12-26(19,3)14-15-29(18,30)6/h16,19,21-23,32H,8-15,17H2,1-7H3,(H,33,34)/t19?,21?,22-,23?,26+,27-,28-,29+,30+/m0/s1	C[C@]12CC[C@](CC1C3=CC(=O)C4[C@]5(CC[C@@H](C(C5CC[C@]4([C@@]3(CC2)C)C)(C)C)O)C)(C)C(=O)O	CC1(C2CCC3(C(C2(CCC1O)C)C(=O)C=C4C3(CCC5(C4CC(CC5)(C)C(=O)O)C)C)C)C	MPDGHEJMBKOTSU-WFJWTYAKSA-N	470.34	470.34
Hydroxypropionylcarnitine	HMDB0013125			Endogenous	Exogenous	Metabolome	(3S)-3-(3-hydroxypropanoyloxy)-4-(trimethylazaniumyl)butanoate	Hydroxypropionylcarnitine	Hydroxypropionylcarnitine|(3S)-3-[(3-hydroxypropanoyl)oxy]-4-(trimethylazaniumyl)butanoate|Hydroxypropionyl-L-carnitine|CAR(3:0(OH))|CHEBI:165623|LMFA07070074|Q46002547|(3S)-3-(3-hydroxypropanoyloxy)-4-(trimethylazaniumyl)butanoate	233.26	C10H19NO5	86.7	241	-0.4	16	1	5	7	InChI=1S/C10H19NO5/c1-11(2,3)7-8(6-9(13)14)16-10(15)4-5-12/h8,12H,4-7H2,1-3H3/t8-/m0/s1	C[N+](C)(C)C[C@H](CC(=O)[O-])OC(=O)CCO	C[N+](C)(C)CC(CC(=O)[O-])OC(=O)CCO	QJGJXKFJFRSERW-QMMMGPOBSA-N	233.126	233.126
Indoleacrylic acid	HMDB0000734	DTXSID90184060	C21283	Endogenous	Exogenous	Metabolome	(E)-3-(1H-indol-3-yl)prop-2-enoic acid	3-Indoleacrylic acid	3-Indoleacrylic acid|trans-3-Indoleacrylic acid|1204-06-4|29953-71-7|INDOLE-3-ACRYLIC ACID|Indoleacrylic acid|3-(1H-Indol-3-yl)acrylic acid|3-Indolylacrylic acid|(E)-3-(1H-indol-3-yl)prop-2-enoic acid|Indole-3beta-acrylic acid|trans-Indole-3-acrylic acid|(E)-3-(1H-indol-3-yl)acrylic acid|3-indoleacrylate|Indoleacrylic acid (VAN)|2-Propenoic acid, 3-(1H-indol-3-yl)-, (2E)-|trans 3-Indoleacrylic ac…	187.19	C11H9NO2	53.1	250	2.2	14	2	2	2	InChI=1S/C11H9NO2/c13-11(14)6-5-8-7-12-10-4-2-1-3-9(8)10/h1-7,12H,(H,13,14)/b6-5+	C1=CC=C2C(=C1)C(=CN2)/C=C/C(=O)O	C1=CC=C2C(=C1)C(=CN2)C=CC(=O)O	PLVPPLCLBIEYEA-AATRIKPKSA-N	187.063	187.063
Jasmonic acid	HMDB0032797	DTXSID4037665	C08491	Endogenous	Exogenous	Metabolome	2-[(1R,2R)-3-oxo-2-[(Z)-pent-2-enyl]cyclopentyl]acetic acid	Jasmonic acid	Jasmonic acid|6894-38-8|Jasmonate|(-)-Jasmonic acid|trans-Jasmonic Acid|77026-92-7|(+/-)-Jasmonic acid|3-Oxo-2-(2-pentenyl)cyclopentaneacetic acid|trans-Jasmonic Acid (1 g/ 10 mL Ethanol)|(3R,7R)-Jasmonic acid|UNII-6RI5N05OWW|{(1R,2R)-3-oxo-2-[(2Z)-pent-2-en-1-yl]cyclopentyl}acetic acid|2-[(1R,2R)-3-oxo-2-[(Z)-pent-2-enyl]cyclopentyl]acetic acid|6RI5N05OWW|(1R,2R)-3-oxo-2-(pent-2Z-enyl)-cyclopent…	210.27	C12H18O3	54.4	268	1.6	15	1	3	5	InChI=1S/C12H18O3/c1-2-3-4-5-10-9(8-12(14)15)6-7-11(10)13/h3-4,9-10H,2,5-8H2,1H3,(H,14,15)/b4-3-/t9-,10-/m1/s1	CC/C=C\C[C@@H]1[C@H](CCC1=O)CC(=O)O	CCC=CCC1C(CCC1=O)CC(=O)O	ZNJFBWYDHIGLCU-HWKXXFMVSA-N	210.126	210.126
L-homoserine	HMDB0000719	DTXSID5075159	C00263	Endogenous	Exogenous	Metabolome	(2S)-2-amino-4-hydroxybutanoic acid	L-homoserine	L-homoserine|672-15-1|homoserine|(2S)-2-amino-4-hydroxybutanoic acid|(s)-2-amino-4-hydroxybutanoic acid|h-hoser-oh|(S)-2-Amino-4-hydroxybutyric acid|(s)-homoserine|Homoserine (VAN)|h-hse-oh|MFCD00063090|2-Amino-4-hydroxybutyric acid|119736-88-8|(2S)-2-ammonio-4-hydroxybutanoate|UNII-6KA95X0IVO|6KA95X0IVO|Butyric acid, 2-amino-4-hydroxy-, L-|Butanoic acid, 2-amino-4-hydroxy-, (S)-|CHEBI:15699|EINE…	119.12	C4H9NO3	83.6	83.4	-4.4	8	3	4	3	InChI=1S/C4H9NO3/c5-3(1-2-6)4(7)8/h3,6H,1-2,5H2,(H,7,8)/t3-/m0/s1	C(CO)[C@@H](C(=O)O)N	C(CO)C(C(=O)O)N	UKAUYVFTDYCKQA-VKHMYHEASA-N	119.058	119.058
L-iditol	HMDB0011632	DTXSID7022918	C01507	Endogenous	Exogenous	Metabolome	(2S,3S,4S,5S)-1,6-dibromohexane-2,3,4,5-tetrol	Mitobronitol	mitobronitol|488-41-5|DIBROMOMANNITOL|1,6-Dibromo-1,6-dideoxy-D-mannitol|Myebrol|Myelobromol|Dibromannit|Dibromannitol|Mielobromol|(2S,3S,4S,5S)-1,6-dibromohexane-2,3,4,5-tetraol|1,6-Dibromomannitol|NSC-94100|Mitobronitolum|UNII-5UP30YED7N|Mitobronitolum [INN-Latin]|5UP30YED7N|NCGC00091099-02|D-Mannitol, 1,6-dibromo-1,6-dideoxy-|CCRIS 2750|DTXSID7022918|CHEBI:34853|1,6-Dibromo-1,6-dideoxymannitol…	307.96	C6H12Br2O4	80.9	110	-0.3	12	4	4	5	InChI=1S/C6H12Br2O4/c7-1-3(9)5(11)6(12)4(10)2-8/h3-6,9-12H,1-2H2/t3-,4-,5-,6-/m1/s1	C([C@H]([C@H]([C@@H]([C@@H](CBr)O)O)O)O)Br	C(C(C(C(C(CBr)O)O)O)O)Br	VFKZTMPDYBFSTM-KVTDHHQDSA-N	307.908	305.91
Lithocholyltaurine	HMDB0000722		C02592	Endogenous	Exogenous	Metabolome	2-[[(4R)-4-[(3R,10S,13R)-3-hydroxy-10,13-dimethyl-2,3,4,5,6,7,8,9,11,12,14,15,16,17-tetradecahydro-1H-cyclopenta[a]phenanthren-17-yl]pentanoyl]amino]ethanesulfonic acid	2-[(4R)-4-[(2S,5R,15R)-5-hydroxy-2,15-dimethyltetracyclo[8.7.0.0^{2,7}.0^{11,15}]heptadecan-14-yl]pentanamido]ethane-1-sulfonic acid	Lithocholyltaurine|LMST05040018|2-[(4R)-4-[(2S,5R,15R)-5-hydroxy-2,15-dimethyltetracyclo[8.7.0.0^{2,7}.0^{11,15}]heptadecan-14-yl]pentanamido]ethane-1-sulfonic acid	483.7	C26H45NO5S	112	825	4.9	33	3	5	7	InChI=1S/C26H45NO5S/c1-17(4-9-24(29)27-14-15-33(30,31)32)21-7-8-22-20-6-5-18-16-19(28)10-12-25(18,2)23(20)11-13-26(21,22)3/h17-23,28H,4-16H2,1-3H3,(H,27,29)(H,30,31,32)/t17-,18?,19-,20?,21?,22?,23?,25+,26-/m1/s1	C[C@H](CCC(=O)NCCS(=O)(=O)O)C1CCC2[C@@]1(CCC3C2CCC4[C@@]3(CC[C@H](C4)O)C)C	CC(CCC(=O)NCCS(=O)(=O)O)C1CCC2C1(CCC3C2CCC4C3(CCC(C4)O)C)C	QBYUNVOYXHFVKC-LVMSMGIASA-N	483.302	483.302
L-rhamnose	HMDB0000849	DTXSID7042647	C00507	Endogenous	Exogenous	Metabolome	(3R,4R,5R,6S)-6-methyloxane-2,3,4,5-tetrol	L-Rhamnose	6-Deoxy-L-Mannopyranose|6-Deoxy-L-Mannopyranoside|6-Deoxy-L-Mannose|6-Deoxy-Mannopyranose|6-Deoxy-Mannopyranoside|6-Deoxy-Mannose|L-Rha|L-Rhamnose|Rha|Rhamnose|L-Rhamnopyranose|L-(+)-RHAMNOSE|Mannose, 6-deoxy-|(3R,4R,5R,6S)-6-methyloxane-2,3,4,5-tetrol|Deoxymannose|Rhamnopyranose|CHEBI:62346|10485-94-6|73-34-7|DL-Rhamnose|alpha-L-Rhamnose|L-Mannopyranose, 6-deoxy-|DTXSID801019197|6-Deoxy-DL-manno…	164.16	C6H12O5	90.2	139	-2.1	11	4	5	0	InChI=1S/C6H12O5/c1-2-3(7)4(8)5(9)6(10)11-2/h2-10H,1H3/t2-,3-,4+,5+,6?/m0/s1	C[C@H]1[C@@H]([C@H]([C@H](C(O1)O)O)O)O	CC1C(C(C(C(O1)O)O)O)O	SHZGCJCMOBCMKK-JFNONXLTSA-N	164.068	164.068
Lysopc(14:0/0:0)	HMDB0010379	DTXSID90942748		Endogenous	Exogenous	Metabolome	[(2R)-2-hydroxy-3-tetradecanoyloxypropyl] 2-(trimethylazaniumyl)ethyl phosphate	1-Myristoyl-sn-glycero-3-phosphocholine	1-Myristoyl-sn-glycero-3-phosphocholine|20559-16-4|LysoPC(14:0/0:0)|1-tetradecanoyl-sn-glycero-3-phosphocholine|LPC(14:0)|PC(14:0/0:0)|LysoPC(14:0)|[(2R)-2-hydroxy-3-tetradecanoyloxypropyl] 2-(trimethylazaniumyl)ethyl phosphate|LPC(14:0/0:0)|Myristoyl L-alpha-lysolecithin|1-Myristoyl-sn-glycero-3-phosphatidylcholine|LyPC(14:0)|CHEBI:64489|1-myristoyl-2-hydroxy-sn-glycero-3-phosphocholine|LPC 14:0…	467.6	C22H46NO7P	105	489	4.5	31	1	7	22	InChI=1S/C22H46NO7P/c1-5-6-7-8-9-10-11-12-13-14-15-16-22(25)28-19-21(24)20-30-31(26,27)29-18-17-23(2,3)4/h21,24H,5-20H2,1-4H3/t21-/m1/s1	CCCCCCCCCCCCCC(=O)OC[C@H](COP(=O)([O-])OCC[N+](C)(C)C)O	CCCCCCCCCCCCCC(=O)OCC(COP(=O)([O-])OCC[N+](C)(C)C)O	VXUOFDJKYGDUJI-OAQYLSRUSA-N	467.301	467.301
Lysopc(18:3(6z,9z,12z)/0:0)	HMDB0010387			Endogenous	Exogenous	Metabolome	[(2R)-2-hydroxy-3-[(6Z,9Z,12Z)-octadeca-6,9,12-trienoyl]oxypropyl] 2-(trimethylazaniumyl)ethyl phosphate	LysoPC(18:3(6Z,9Z,12Z))	LysoPC(18:3(6Z,9Z,12Z))|PC(18:3(6Z,9Z,12Z)/0:0)|1-(6Z,9Z,12Z-octadecatrienoyl)-glycero-3-phosphocholine|(R)-2-Hydroxy-3-((6Z,9Z,12Z)-octadeca-6,9,12-trienoyloxy)propyl (2-(trimethylammonio)ethyl) phosphate|1199257-40-3|CHEBI:88698|LysoPC(18:3n6/0:0)|LysoPC(18:3w6/0:0)|LyPC(18:3n6/0:0)|LyPC(18:3w6/0:0)|LMGP01050128|LPC(18:3n6/0:0)|LPC(18:3w6/0:0)|Lysophosphatidylcholine(18:3n6/0:0)|Lysophosphatidy…	517.6	C26H48NO7P	105	663	4.3	35	1	7	23	InChI=1S/C26H48NO7P/c1-5-6-7-8-9-10-11-12-13-14-15-16-17-18-19-20-26(29)32-23-25(28)24-34-35(30,31)33-22-21-27(2,3)4/h9-10,12-13,15-16,25,28H,5-8,11,14,17-24H2,1-4H3/b10-9-,13-12-,16-15-/t25-/m1/s1	CCCCC/C=C\C/C=C\C/C=C\CCCCC(=O)OC[C@H](COP(=O)([O-])OCC[N+](C)(C)C)O	CCCCCC=CCC=CCC=CCCCCC(=O)OCC(COP(=O)([O-])OCC[N+](C)(C)C)O	MRTUWVDDQVMUCR-ACHCNROVSA-N	517.317	517.317
Lysopc(18:4(6z,9z,12z,15z)/0:0)	HMDB0010389			Endogenous	Exogenous	Metabolome	[(2R)-2-hydroxy-3-[(6Z,9Z,12Z,15Z)-octadeca-6,9,12,15-tetraenoyl]oxypropyl] 2-(trimethylazaniumyl)ethyl phosphate	LysoPC(18:4(6Z,9Z,12Z,15Z))	LysoPC(18:4(6Z,9Z,12Z,15Z))|PC(18:4(6Z,9Z,12Z,15Z)/0:0)|1-(6Z,9Z,12Z,15Z-octadecatetraenoyl)-glycero-3-phosphocholine|LysoPC(18:4)|Lysophosphatidylcholine(18:4)|LyPC(18:4)|LysoPC(18:4/0:0)|CHEBI:88696|LysoPC(18:4n3/0:0)|LysoPC(18:4w3/0:0)|LyPC(18:4n3/0:0)|LyPC(18:4w3/0:0)|LMGP01050129|LPC(18:4)|LyPC(18:4/0:0)|Lysophosphatidylcholine(18:4/0:0)|LPC(18:4n3/0:0)|LPC(18:4w3/0:0)|Lysophosphatidylcholin…	515.6	C26H46NO7P	105	703	3.6	35	1	7	22	InChI=1S/C26H46NO7P/c1-5-6-7-8-9-10-11-12-13-14-15-16-17-18-19-20-26(29)32-23-25(28)24-34-35(30,31)33-22-21-27(2,3)4/h6-7,9-10,12-13,15-16,25,28H,5,8,11,14,17-24H2,1-4H3/b7-6-,10-9-,13-12-,16-15-/t25-/m1/s1	CC/C=C\C/C=C\C/C=C\C/C=C\CCCCC(=O)OC[C@H](COP(=O)([O-])OCC[N+](C)(C)C)O	CCC=CCC=CCC=CCC=CCCCCC(=O)OCC(COP(=O)([O-])OCC[N+](C)(C)C)O	RVSJNDKZLRQIIG-VDNIJTNNSA-N	515.301	515.301
Lysopc(20:1(11z)/0:0)	HMDB0010391			Endogenous	Exogenous	Metabolome	[(2R)-2-hydroxy-3-[(Z)-icos-11-enoyl]oxypropyl] 2-(trimethylazaniumyl)ethyl phosphate	1-(11Z-eicosenoyl)-glycero-3-phosphocholine	LysoPC(20:1(11Z))|1-(11Z-eicosenoyl)-glycero-3-phosphocholine|LysoPC(20:1n9/0:0)|LysoPC(20:1w9/0:0)|LyPC(20:1n9/0:0)|LyPC(20:1w9/0:0)|LPC(20:1)|LPC(20:1n9/0:0)|LPC(20:1w9/0:0)|Lysophosphatidylcholine(20:1n9/0:0)|Lysophosphatidylcholine(20:1w9/0:0)|PC(20:1(11Z)/0:0)|LysoPC(20:1)|Lysophosphatidylcholine(20:1)|LyPC(20:1)|LysoPC(20:1/0:0)|CHEBI:88685|LMGP01050131|LyPC(20:1/0:0)|Lysophosphatidylcholin…	549.7	C28H56NO7P	105	614	6.8	37	1	7	27	InChI=1S/C28H56NO7P/c1-5-6-7-8-9-10-11-12-13-14-15-16-17-18-19-20-21-22-28(31)34-25-27(30)26-36-37(32,33)35-24-23-29(2,3)4/h12-13,27,30H,5-11,14-26H2,1-4H3/b13-12-/t27-/m1/s1	CCCCCCCC/C=C\CCCCCCCCCC(=O)OC[C@H](COP(=O)([O-])OCC[N+](C)(C)C)O	CCCCCCCCC=CCCCCCCCCCC(=O)OCC(COP(=O)([O-])OCC[N+](C)(C)C)O	YYSFWGQAKJTHRE-MEOKJUQFSA-N	549.379	549.379
Lysopc(20:2(11z,14z)/0:0)	HMDB0010392			Endogenous	Exogenous	Metabolome	[(2R)-2-hydroxy-3-[(11Z,14Z)-icosa-11,14-dienoyl]oxypropyl] 2-(trimethylazaniumyl)ethyl phosphate	Lysophosphatidylcholine(20:2)	LPC(20:2)|LysoPC(20:2)|LPC(20:2/0:0)|Lysophosphatidylcholine(20:2)|LyPC(20:2)|LysoPC(20:2/0:0)|LysoPC(20:2n6/0:0)|LysoPC(20:2w6/0:0)|LyPC(20:2n6/0:0)|LyPC(20:2w6/0:0)|PC(20:2(11Z,14Z)/0:0)|Lysophosphatidylcholine(20:2/0:0)|LyPC(20:2/0:0)|LPC(20:2n6/0:0)|LPC(20:2w6/0:0)|Lysophosphatidylcholine(20:2n6/0:0)|Lysophosphatidylcholine(20:2w6/0:0)|1-(11Z,14Z-eicosadienoyl)-glycero-3-phosphocholine|1-[(11…	547.7	C28H54NO7P	105	653	6.1	37	1	7	26	InChI=1S/C28H54NO7P/c1-5-6-7-8-9-10-11-12-13-14-15-16-17-18-19-20-21-22-28(31)34-25-27(30)26-36-37(32,33)35-24-23-29(2,3)4/h9-10,12-13,27,30H,5-8,11,14-26H2,1-4H3/b10-9-,13-12-/t27-/m1/s1	CCCCC/C=C\C/C=C\CCCCCCCCCC(=O)OC[C@H](COP(=O)([O-])OCC[N+](C)(C)C)O	CCCCCC=CCC=CCCCCCCCCCC(=O)OCC(COP(=O)([O-])OCC[N+](C)(C)C)O	YYQVCMMXPIJVHY-ZOIJLGJPSA-N	547.364	547.364
Lysopc(20:3(8z,11z,14z)/0:0)	HMDB0010394	DTXSID101101983		Endogenous	Exogenous	Metabolome	[(2R)-2-hydroxy-3-[(8Z,11Z,14Z)-icosa-8,11,14-trienoyl]oxypropyl] 2-(trimethylazaniumyl)ethyl phosphate	1-[(8Z,11Z,14Z)-icosatrienoyl]-sn-glycero-3-phosphocholine	LPC(20:3)|LysoPC(20:3)|Lysophosphatidylcholine(20:3)|PC(20:3(8Z,11Z,14Z)/0:0)|LPC(20:3/0:0)|1-homo-gamma-linolenoyl-glycero-3-phosphocholine|1-(8Z,11Z,14Z-eicosatrienoyl)-glycero-3-phosphocholine|1-[(8Z,11Z,14Z)-icosatrienoyl]-sn-glycero-3-phosphocholine|1-dihomo-linolenoyl-GPC|CHEBI:86256|LysoPC(20:3n6/0:0)|LysoPC(20:3w6/0:0)|GPC(20:3n6)|DTXSID101101983|LyPC(20:3n6/0:0)|LyPC(20:3w6/0:0)|1-dihomo…	545.7	C28H52NO7P	105	693	5.4	37	1	7	25	InChI=1S/C28H52NO7P/c1-5-6-7-8-9-10-11-12-13-14-15-16-17-18-19-20-21-22-28(31)34-25-27(30)26-36-37(32,33)35-24-23-29(2,3)4/h9-10,12-13,15-16,27,30H,5-8,11,14,17-26H2,1-4H3/b10-9-,13-12-,16-15-/t27-/m1/s1	CCCCC/C=C\C/C=C\C/C=C\CCCCCCC(=O)OC[C@H](COP(=O)([O-])OCC[N+](C)(C)C)O	CCCCCC=CCC=CCC=CCCCCCCC(=O)OCC(COP(=O)([O-])OCC[N+](C)(C)C)O	BBNHCUBQEQJHIG-FZZJNMCHSA-N	545.348	545.348
Lysopc(20:4(5z,8z,11z,14z)/0:0)	HMDB0010395			Endogenous	Exogenous	Metabolome	[(2R)-2-hydroxy-3-[(5Z,8Z,11Z,14Z)-icosa-5,8,11,14-tetraenoyl]oxypropyl] 2-(trimethylazaniumyl)ethyl phosphate	1-Arachidonoyl-sn-glycero-3-phosphocholine	1-arachidonoyl-sn-glycero-3-phosphocholine|PC(20:4(5Z,8Z,11Z,14Z)/0:0)|1-arachidonoyl-glycero-3-phosphocholine|1-(5Z,8Z,11Z,14Z-eicosatetraenoyl)-sn-glycero-3-phosphocholine|PC(20:4/0:0)|60701-99-7|LysoPC(20:4(5Z,8Z,11Z,14Z)/0:0)|[(2R)-2-hydroxy-3-[(5Z,8Z,11Z,14Z)-icosa-5,8,11,14-tetraenoyl]oxypropyl] 2-(trimethylazaniumyl)ethyl phosphate|1-arachidonoyl-GPC|CHEBI:74344|LysoPC(20:4n6/0:0)|LysoPC(2…	543.7	C28H50NO7P	105	733	4.7	37	1	7	24	InChI=1S/C28H50NO7P/c1-5-6-7-8-9-10-11-12-13-14-15-16-17-18-19-20-21-22-28(31)34-25-27(30)26-36-37(32,33)35-24-23-29(2,3)4/h9-10,12-13,15-16,18-19,27,30H,5-8,11,14,17,20-26H2,1-4H3/b10-9-,13-12-,16-15-,19-18-/t27-/m1/s1	CCCCC/C=C\C/C=C\C/C=C\C/C=C\CCCC(=O)OC[C@H](COP(=O)([O-])OCC[N+](C)(C)C)O	CCCCCC=CCC=CCC=CCC=CCCCC(=O)OCC(COP(=O)([O-])OCC[N+](C)(C)C)O	LAXQYRRMGGEGOH-JXRLJXCWSA-N	543.332	543.332
[truncated: 194 more rows]

## Sheet: S2-Database list
	Category	List Acronym	List Name	# of Chemicals	List Description
[truncated: 62 more rows]

## Sheet: S3 Largest cluster details
Name	Category	Average Shortest Path Length	BetweennessCentrality	Closeness Centrality	Clustering Coefficient	Degree	Eccentricity	NeighborhoodConnectivity	Number of Undirected Edges	Radiality	Stress	Topological Coefficient
[truncated: 238 more rows]

[truncated: 1 more sheets: S4 Subcohort demographics]
